# Supplementary material for: 12-Ethyl-6a,10a-di­hydro-5H-6-oxachrysene
Source: IUCrdata. 2020 Mar 5;5(Pt 3):x200286. doi: 10.1107/S2414314620002862 (PMC9462205; doi:10.1107/S2414314620002862)
Supplement: Supplementary file 1 [file x-05-x200286-sup1.cif]

##############################################################################
#                                                                            #
# This CIF contains the data for a data article accepted for                 #
# publication in IUCrData. It conforms to the requirements of                #
# Notes for Authors for IUCrData, and has been                               #
# peer reviewed under the auspices of IUCrData.                              #
#                                                                            #
# Full details of the Crystallographic Information File format               #
# are given in the paper "The Crystallographic Information File (CIF):       #
# a New Standard Archive File for Crystallography" by S. R. Hall, F. H.      #
# Allen and I. D. Brown [Acta Cryst. (1991), A47, 655-685].                  #
#                                                                            #
# The current version of the core CIF dictionary is obtainable from          #
# ftp://ftp.iucr.org/pub/cif_core.dic.                                       #
#                                                                            #
# Software is freely available for graphical display of the structure(s)     #
# in this CIF. For information consult the CIF software page                 #
# http://www.iucr.org/resources/cif/software.                                #
#                                                                            #
# This file may be used for bona fide research purposes within the           #
# scientific community so long as proper attribution is given to the data    # 
# article from which it was obtained.                                        #
#                                                                            #
##############################################################################
data_I
_database_code_depnum_ccdc_archive 'CCDC 1987308'
_audit_creation_method     'SHELXL-2018/3'
_journal_date_recd_electronic     2020-02-26
_journal_date_accepted     2020-03-01
_journal_name_full     'IUCrData'
_journal_year     2020
_journal_volume     5
_journal_issue      1
_journal_page_first     0
_journal_page_last     0
_journal_paper_category     HO
_journal_paper_doi     10.1107/S2414314620002862
_journal_coeditor_code     HB4339
_publ_contact_author_name     'Alan J. Lough'
_publ_contact_author_address
;
Department of Chemistry, University of Toronto, Toronto, Ontario, M5S 3H6,
Canada
;
_publ_contact_author_email     'alan.lough@utoronto.ca'
_publ_contact_author_fax     ?
_publ_contact_author_phone     '(416) 978-6275'
_publ_section_title
;
12-Ethyl-6a,10a-dihydro-5<i>H</i>-6-oxachrysene
;
loop_
    _publ_author_name
    _publ_author_footnote
    _publ_author_address
    'Lough, Alan J.' .
;
Department of Chemistry, University of Toronto, Toronto, Ontario, M5S 3H6,
Canada
;
    'Pounder, Austin' .
;
Department of Chemistry, University of Guelph, Guelph, Ontario, N1G 2W1
Canada
;
    'Tam, William' .
;
Department of Chemistry, University of Guelph, Guelph, Ontario, N1G 2W1
Canada
;
_publ_section_synopsis
;
In the title compound, the pyran ring is in a half-chair conformation. The
essentially planar naphthalene ring system  forms a dihedral angle of
14.37(5)\% with the fused benzene ring. In the crystal, pairs of molecules are
connected into inversion dimers by weak C---H...O hydrogen bonds to generate
<i>R</i>~2~^2^(6) loops.
;
_chemical_name_systematic
;
12-Ethyl-6a,10a-dihydro-5<i>H</i>-6-oxachrysene
;
_chemical_name_common     ?
_chemical_formula_moiety     'C19 H16 O'
_chemical_formula_sum     'C19 H16 O'
_chemical_formula_iupac     'C19 H16 O'
_chemical_formula_weight     260.32
_chemical_melting_point     ?
_space_group_crystal_system     orthorhombic
_space_group_name_H-M_alt     'P b c a'
_space_group_name_Hall     '-P 2ac 2ab'
loop_
    _space_group_symop_operation_xyz
    'x, y, z'
    '-x+1/2, -y, z+1/2'
    '-x, y+1/2, -z+1/2'
    'x+1/2, -y+1/2, -z'
    '-x, -y, -z'
    'x-1/2, y, -z-1/2'
    'x, -y-1/2, z-1/2'
    '-x-1/2, y-1/2, z'
_cell_length_a     9.4802(3)
_cell_length_b     14.9824(7)
_cell_length_c     18.6565(7)
_cell_angle_alpha     90
_cell_angle_beta     90
_cell_angle_gamma     90
_cell_volume     2649.90(18)
_cell_formula_units_Z     8
_cell_measurement_reflns_used     4405
_cell_measurement_theta_min     2.72
_cell_measurement_theta_max     27.54
_cell_measurement_temperature     150(2)
_exptl_crystal_description     Block
_exptl_crystal_colour     colourless
_exptl_crystal_size_max     0.340
_exptl_crystal_size_mid     0.280
_exptl_crystal_size_min     0.200
_exptl_crystal_density_diffrn     1.305
_exptl_crystal_density_meas     ?
_exptl_crystal_density_method     ?
_exptl_crystal_F_000     1104
_exptl_absorpt_coefficient_mu     0.079
_exptl_absorpt_correction_type     multi-scan
_exptl_absorpt_process_details
;
(SADABS; Krause <i>et al.</i>,  2015)
;
_exptl_absorpt_correction_T_min     0.7116
_exptl_absorpt_correction_T_max     0.7456
_diffrn_ambient_temperature     150(2)
_diffrn_source     'sealed tube with Bruker Triumph monochromator'
_diffrn_radiation_type     MoK\a
_diffrn_radiation_wavelength     0.71073
_diffrn_measurement_device_type     'Bruker Kappa APEX DUO CCD'
_diffrn_measurement_method     '\f and \w scans'
_diffrn_detector_area_resol_mean     ?
_diffrn_reflns_number     12018
_diffrn_reflns_av_R_equivalents     0.0242
_diffrn_reflns_av_unetI/netI     0.0215
_diffrn_reflns_theta_min     2.183
_diffrn_reflns_theta_max     27.558
_diffrn_reflns_theta_full     25.242
_diffrn_measured_fraction_theta_max     0.994
_diffrn_measured_fraction_theta_full     1.000
_diffrn_reflns_limit_h_min     -12
_diffrn_reflns_limit_h_max     7
_diffrn_reflns_limit_k_min     -14
_diffrn_reflns_limit_k_max     19
_diffrn_reflns_limit_l_min     -23
_diffrn_reflns_limit_l_max     17
_refine_special_details     ?
_reflns_number_total     3052
_reflns_number_gt     2504
_reflns_threshold_expression     'I > 2\s(I)'
_refine_ls_structure_factor_coef     Fsqd
_refine_ls_matrix_type     full
_refine_ls_R_factor_all     0.0511
_refine_ls_R_factor_gt     0.0382
_refine_ls_wR_factor_gt     0.0918
_refine_ls_wR_factor_ref     0.1006
_refine_ls_goodness_of_fit_ref     1.042
_refine_ls_restrained_S_all     1.042
_refine_ls_number_reflns     3052
_refine_ls_number_parameters     182
_refine_ls_number_restraints     0
_refine_ls_hydrogen_treatment     constr
_refine_ls_weighting_scheme     calc
_refine_ls_weighting_details
              'w=1/[\s^2^(Fo^2^)+(0.0450P)^2^+0.9030P] where P=(Fo^2^+2Fc^2^)/3'
_atom_sites_solution_hydrogens     geom
_atom_sites_solution_primary     direct
_atom_sites_solution_secondary     ?
_refine_ls_shift/su_max     0.000
_refine_ls_shift/su_mean     0.000
_refine_diff_density_max     0.216
_refine_diff_density_min     -0.200
_refine_ls_extinction_method     none
_refine_ls_extinction_coef     .
loop_
    _atom_type_symbol
    _atom_type_description
    _atom_type_scat_dispersion_real
    _atom_type_scat_dispersion_imag
    _atom_type_scat_source
    'C' 'C' 0.0033 0.0016
                         'International Tables Vol C Tables 4.2.6.8 and 6.1.1.4'
    'H' 'H' 0.0000 0.0000
                         'International Tables Vol C Tables 4.2.6.8 and 6.1.1.4'
    'O' 'O' 0.0106 0.0060
                         'International Tables Vol C Tables 4.2.6.8 and 6.1.1.4'
_computing_data_collection
;
APEX3 (Bruker, 2018)
;
_computing_cell_refinement
;
APEX3 (Bruker, 2018)
;
_computing_data_reduction
;
SAINT (Bruker, 2018)
;
_computing_structure_solution
;
<i>SHELXT2014/5</i> (Sheldrick, 2015a)
;
_computing_structure_refinement
;
<i>SHELXL2018/3</i> (Sheldrick, 2015b)
;
_computing_molecular_graphics
;
PLATON (Spek, 2020)
;
_computing_publication_material
;
publCIF (Westrip, 2010)
;
loop_
    _atom_site_type_symbol
    _atom_site_label
    _atom_site_fract_x
    _atom_site_fract_y
    _atom_site_fract_z
    _atom_site_U_iso_or_equiv
    _atom_site_adp_type
    _atom_site_calc_flag
    _atom_site_occupancy
    _atom_site_disorder_assembly
    _atom_site_disorder_group
    O O1 0.14745(9) 0.56200(6) 0.52772(5) 0.0288(2) Uani d 1 . .
    C C1 0.19567(12) 0.47662(8) 0.50242(7) 0.0253(3) Uani d 1 . .
    H H1A 0.113259 0.440513 0.487550 0.030 Uiso calc 1 . .
    H H1B 0.243243 0.444816 0.542161 0.030 Uiso calc 1 . .
    C C2 0.29601(11) 0.48465(7) 0.44035(6) 0.0203(2) Uani d 1 . .
    C C3 0.38550(11) 0.55736(7) 0.43874(6) 0.0195(2) Uani d 1 . .
    C C4 0.37337(12) 0.62461(7) 0.49599(6) 0.0205(2) Uani d 1 . .
    C C5 0.47302(12) 0.69135(8) 0.50892(6) 0.0233(2) Uani d 1 . .
    H H5A 0.557021 0.692806 0.481172 0.028 Uiso calc 1 . .
    C C6 0.45198(13) 0.75556(8) 0.56139(7) 0.0268(3) Uani d 1 . .
    H H6A 0.520398 0.800926 0.568953 0.032 Uiso calc 1 . .
    C C7 0.33054(14) 0.75316(9) 0.60274(7) 0.0296(3) Uani d 1 . .
    H H7A 0.315739 0.797104 0.638675 0.036 Uiso calc 1 . .
    C C8 0.23061(13) 0.68699(9) 0.59193(7) 0.0289(3) Uani d 1 . .
    H H8A 0.147770 0.685153 0.620547 0.035 Uiso calc 1 . .
    C C9 0.25251(12) 0.62354(8) 0.53905(6) 0.0233(3) Uani d 1 . .
    C C10 0.30578(12) 0.41727(7) 0.38677(6) 0.0213(2) Uani d 1 . .
    C C11 0.21812(13) 0.34026(8) 0.38753(7) 0.0271(3) Uani d 1 . .
    H H11A 0.148683 0.334068 0.423906 0.033 Uiso calc 1 . .
    C C12 0.23206(14) 0.27487(8) 0.33676(7) 0.0321(3) Uani d 1 . .
    H H12A 0.172461 0.223924 0.338117 0.038 Uiso calc 1 . .
    C C13 0.33420(15) 0.28297(8) 0.28273(7) 0.0318(3) Uani d 1 . .
    H H13A 0.343672 0.237217 0.247801 0.038 Uiso calc 1 . .
    C C14 0.42019(14) 0.35610(8) 0.27990(6) 0.0268(3) Uani d 1 . .
    H H14A 0.488670 0.360520 0.242901 0.032 Uiso calc 1 . .
    C C15 0.40889(12) 0.42557(7) 0.33134(6) 0.0216(2) Uani d 1 . .
    C C16 0.49793(12) 0.50263(8) 0.32932(6) 0.0218(2) Uani d 1 . .
    C C17 0.48407(12) 0.56564(7) 0.38189(6) 0.0212(2) Uani d 1 . .
    H H17A 0.542758 0.616993 0.380285 0.025 Uiso calc 1 . .
    C C18 0.60196(13) 0.51671(8) 0.26905(7) 0.0284(3) Uani d 1 . .
    H H18A 0.651154 0.459737 0.259180 0.034 Uiso calc 1 . .
    H H18B 0.673658 0.560771 0.284435 0.034 Uiso calc 1 . .
    C C19 0.53232(16) 0.54966(9) 0.20008(7) 0.0357(3) Uani d 1 . .
    H H19A 0.604987 0.561189 0.163888 0.054 Uiso calc 1 . .
    H H19B 0.480278 0.604847 0.209855 0.054 Uiso calc 1 . .
    H H19C 0.467017 0.504057 0.182266 0.054 Uiso calc 1 . .
loop_
    _atom_site_aniso_label
    _atom_site_aniso_U_11
    _atom_site_aniso_U_22
    _atom_site_aniso_U_33
    _atom_site_aniso_U_12
    _atom_site_aniso_U_13
    _atom_site_aniso_U_23
    O1 0.0198(4) 0.0327(5) 0.0339(5) -0.0022(3) 0.0041(4) -0.0043(4)
    C1 0.0218(5) 0.0262(6) 0.0279(6) -0.0031(5) 0.0016(5) 0.0020(5)
    C2 0.0166(5) 0.0218(5) 0.0224(6) 0.0010(4) -0.0030(4) 0.0044(4)
    C3 0.0172(5) 0.0201(5) 0.0213(5) 0.0022(4) -0.0026(4) 0.0034(4)
    C4 0.0199(5) 0.0209(5) 0.0206(5) 0.0027(4) -0.0034(4) 0.0038(4)
    C5 0.0231(5) 0.0223(6) 0.0245(6) 0.0005(4) -0.0022(5) 0.0043(5)
    C6 0.0307(6) 0.0223(6) 0.0273(6) 0.0001(5) -0.0077(5) 0.0019(5)
    C7 0.0367(7) 0.0272(6) 0.0250(6) 0.0068(5) -0.0047(5) -0.0033(5)
    C8 0.0270(6) 0.0341(7) 0.0255(6) 0.0051(5) 0.0018(5) -0.0013(5)
    C9 0.0214(5) 0.0246(6) 0.0240(6) 0.0008(4) -0.0031(4) 0.0025(5)
    C10 0.0207(5) 0.0207(5) 0.0224(6) -0.0001(4) -0.0054(4) 0.0042(4)
    C11 0.0283(6) 0.0260(6) 0.0270(6) -0.0049(5) -0.0048(5) 0.0042(5)
    C12 0.0392(7) 0.0244(6) 0.0325(7) -0.0081(5) -0.0100(6) 0.0036(5)
    C13 0.0452(8) 0.0230(6) 0.0270(6) 0.0013(5) -0.0084(6) -0.0017(5)
    C14 0.0329(6) 0.0249(6) 0.0227(6) 0.0046(5) -0.0023(5) 0.0022(5)
    C15 0.0228(5) 0.0210(5) 0.0209(6) 0.0039(4) -0.0045(4) 0.0037(4)
    C16 0.0190(5) 0.0230(5) 0.0235(6) 0.0030(4) -0.0012(4) 0.0048(4)
    C17 0.0182(5) 0.0195(5) 0.0260(6) -0.0008(4) -0.0011(4) 0.0035(4)
    C18 0.0259(6) 0.0275(6) 0.0317(7) 0.0020(5) 0.0072(5) -0.0001(5)
    C19 0.0441(8) 0.0337(7) 0.0292(7) 0.0033(6) 0.0094(6) 0.0065(5)
_geom_special_details
;
 All esds (except the esd in the dihedral angle between two l.s. planes)
 are estimated using the full covariance matrix.  The cell esds are taken
 into account individually in the estimation of esds in distances, angles
 and torsion angles; correlations between esds in cell parameters are only
 used when they are defined by crystal symmetry.  An approximate (isotropic)
 treatment of cell esds is used for estimating esds involving l.s. planes.
;
loop_
    _geom_bond_atom_site_label_1
    _geom_bond_atom_site_label_2
    _geom_bond_site_symmetry_2
    _geom_bond_distance
    _geom_bond_publ_flag
    O1 C9 . 1.3736(14) ?
    O1 C1 . 1.4381(15) ?
    C1 C2 . 1.5034(16) ?
    C1 H1A . 0.9900 ?
    C1 H1B . 0.9900 ?
    C2 C3 . 1.3810(15) ?
    C2 C10 . 1.4237(16) ?
    C3 C17 . 1.4189(16) ?
    C3 C4 . 1.4728(16) ?
    C4 C5 . 1.3967(16) ?
    C4 C9 . 1.3995(16) ?
    C5 C6 . 1.3869(17) ?
    C5 H5A . 0.9500 ?
    C6 C7 . 1.3864(18) ?
    C6 H6A . 0.9500 ?
    C7 C8 . 1.3860(18) ?
    C7 H7A . 0.9500 ?
    C8 C9 . 1.3857(17) ?
    C8 H8A . 0.9500 ?
    C10 C11 . 1.4221(16) ?
    C10 C15 . 1.4284(16) ?
    C11 C12 . 1.3691(18) ?
    C11 H11A . 0.9500 ?
    C12 C13 . 1.403(2) ?
    C12 H12A . 0.9500 ?
    C13 C14 . 1.3666(18) ?
    C13 H13A . 0.9500 ?
    C14 C15 . 1.4198(16) ?
    C14 H14A . 0.9500 ?
    C15 C16 . 1.4307(16) ?
    C16 C17 . 1.3676(16) ?
    C16 C18 . 1.5105(16) ?
    C17 H17A . 0.9500 ?
    C18 C19 . 1.5281(18) ?
    C18 H18A . 0.9900 ?
    C18 H18B . 0.9900 ?
    C19 H19A . 0.9800 ?
    C19 H19B . 0.9800 ?
    C19 H19C . 0.9800 ?
loop_
    _geom_angle_atom_site_label_1
    _geom_angle_atom_site_label_2
    _geom_angle_atom_site_label_3
    _geom_angle_site_symmetry_1
    _geom_angle_site_symmetry_3
    _geom_angle
    _geom_angle_publ_flag
    C9 O1 C1 . . 114.65(9) ?
    O1 C1 C2 . . 112.50(9) ?
    O1 C1 H1A . . 109.1 ?
    C2 C1 H1A . . 109.1 ?
    O1 C1 H1B . . 109.1 ?
    C2 C1 H1B . . 109.1 ?
    H1A C1 H1B . . 107.8 ?
    C3 C2 C10 . . 120.27(10) ?
    C3 C2 C1 . . 117.94(10) ?
    C10 C2 C1 . . 121.69(10) ?
    C2 C3 C17 . . 119.33(10) ?
    C2 C3 C4 . . 118.42(10) ?
    C17 C3 C4 . . 122.25(10) ?
    C5 C4 C9 . . 117.57(11) ?
    C5 C4 C3 . . 124.21(10) ?
    C9 C4 C3 . . 118.19(10) ?
    C6 C5 C4 . . 121.42(11) ?
    C6 C5 H5A . . 119.3 ?
    C4 C5 H5A . . 119.3 ?
    C7 C6 C5 . . 119.62(11) ?
    C7 C6 H6A . . 120.2 ?
    C5 C6 H6A . . 120.2 ?
    C8 C7 C6 . . 120.35(12) ?
    C8 C7 H7A . . 119.8 ?
    C6 C7 H7A . . 119.8 ?
    C9 C8 C7 . . 119.46(12) ?
    C9 C8 H8A . . 120.3 ?
    C7 C8 H8A . . 120.3 ?
    O1 C9 C8 . . 117.48(11) ?
    O1 C9 C4 . . 120.86(11) ?
    C8 C9 C4 . . 121.57(11) ?
    C11 C10 C2 . . 122.03(11) ?
    C11 C10 C15 . . 118.54(11) ?
    C2 C10 C15 . . 119.41(10) ?
    C12 C11 C10 . . 121.15(12) ?
    C12 C11 H11A . . 119.4 ?
    C10 C11 H11A . . 119.4 ?
    C11 C12 C13 . . 120.12(12) ?
    C11 C12 H12A . . 119.9 ?
    C13 C12 H12A . . 119.9 ?
    C14 C13 C12 . . 120.58(12) ?
    C14 C13 H13A . . 119.7 ?
    C12 C13 H13A . . 119.7 ?
    C13 C14 C15 . . 121.11(12) ?
    C13 C14 H14A . . 119.4 ?
    C15 C14 H14A . . 119.4 ?
    C14 C15 C10 . . 118.50(11) ?
    C14 C15 C16 . . 121.96(11) ?
    C10 C15 C16 . . 119.55(10) ?
    C17 C16 C15 . . 118.77(10) ?
    C17 C16 C18 . . 120.02(10) ?
    C15 C16 C18 . . 121.17(10) ?
    C16 C17 C3 . . 122.62(10) ?
    C16 C17 H17A . . 118.7 ?
    C3 C17 H17A . . 118.7 ?
    C16 C18 C19 . . 112.94(10) ?
    C16 C18 H18A . . 109.0 ?
    C19 C18 H18A . . 109.0 ?
    C16 C18 H18B . . 109.0 ?
    C19 C18 H18B . . 109.0 ?
    H18A C18 H18B . . 107.8 ?
    C18 C19 H19A . . 109.5 ?
    C18 C19 H19B . . 109.5 ?
    H19A C19 H19B . . 109.5 ?
    C18 C19 H19C . . 109.5 ?
    H19A C19 H19C . . 109.5 ?
    H19B C19 H19C . . 109.5 ?
loop_
    _geom_torsion_atom_site_label_1
    _geom_torsion_atom_site_label_2
    _geom_torsion_atom_site_label_3
    _geom_torsion_atom_site_label_4
    _geom_torsion_site_symmetry_1
    _geom_torsion_site_symmetry_2
    _geom_torsion_site_symmetry_3
    _geom_torsion_site_symmetry_4
    _geom_torsion
    _geom_torsion_publ_flag
    C9 O1 C1 C2 . . . . -48.75(13) ?
    O1 C1 C2 C3 . . . . 33.77(14) ?
    O1 C1 C2 C10 . . . . -150.00(10) ?
    C10 C2 C3 C17 . . . . 2.03(16) ?
    C1 C2 C3 C17 . . . . 178.33(10) ?
    C10 C2 C3 C4 . . . . -178.90(10) ?
    C1 C2 C3 C4 . . . . -2.61(15) ?
    C2 C3 C4 C5 . . . . 167.10(11) ?
    C17 C3 C4 C5 . . . . -13.87(17) ?
    C2 C3 C4 C9 . . . . -14.86(15) ?
    C17 C3 C4 C9 . . . . 164.17(10) ?
    C9 C4 C5 C6 . . . . -1.40(17) ?
    C3 C4 C5 C6 . . . . 176.66(10) ?
    C4 C5 C6 C7 . . . . 0.86(18) ?
    C5 C6 C7 C8 . . . . 0.10(18) ?
    C6 C7 C8 C9 . . . . -0.48(19) ?
    C1 O1 C9 C8 . . . . -150.11(11) ?
    C1 O1 C9 C4 . . . . 33.24(15) ?
    C7 C8 C9 O1 . . . . -176.72(11) ?
    C7 C8 C9 C4 . . . . -0.09(18) ?
    C5 C4 C9 O1 . . . . 177.52(10) ?
    C3 C4 C9 O1 . . . . -0.65(16) ?
    C5 C4 C9 C8 . . . . 1.01(17) ?
    C3 C4 C9 C8 . . . . -177.16(10) ?
    C3 C2 C10 C11 . . . . 178.35(10) ?
    C1 C2 C10 C11 . . . . 2.20(17) ?
    C3 C2 C10 C15 . . . . -0.03(16) ?
    C1 C2 C10 C15 . . . . -176.18(10) ?
    C2 C10 C11 C12 . . . . -177.98(11) ?
    C15 C10 C11 C12 . . . . 0.41(17) ?
    C10 C11 C12 C13 . . . . 0.06(19) ?
    C11 C12 C13 C14 . . . . -0.33(19) ?
    C12 C13 C14 C15 . . . . 0.10(19) ?
    C13 C14 C15 C10 . . . . 0.38(17) ?
    C13 C14 C15 C16 . . . . 179.98(11) ?
    C11 C10 C15 C14 . . . . -0.62(15) ?
    C2 C10 C15 C14 . . . . 177.81(10) ?
    C11 C10 C15 C16 . . . . 179.77(10) ?
    C2 C10 C15 C16 . . . . -1.80(15) ?
    C14 C15 C16 C17 . . . . -178.02(11) ?
    C10 C15 C16 C17 . . . . 1.57(16) ?
    C14 C15 C16 C18 . . . . 4.26(16) ?
    C10 C15 C16 C18 . . . . -176.14(10) ?
    C15 C16 C17 C3 . . . . 0.47(17) ?
    C18 C16 C17 C3 . . . . 178.21(10) ?
    C2 C3 C17 C16 . . . . -2.31(17) ?
    C4 C3 C17 C16 . . . . 178.67(10) ?
    C17 C16 C18 C19 . . . . -100.43(13) ?
    C15 C16 C18 C19 . . . . 77.25(14) ?
loop_
    _geom_hbond_atom_site_label_D
    _geom_hbond_atom_site_label_H
    _geom_hbond_atom_site_label_A
    _geom_hbond_site_symmetry_A
    _geom_hbond_distance_DH
    _geom_hbond_distance_HA
    _geom_hbond_distance_DA
    _geom_hbond_angle_DHA
    _geom_hbond_publ_flag
    C1 H1A O1 5_566 0.99 2.49 3.3514(14) 146 yes
_shelx_space_group_comment
;
The symmetry employed for this shelxl refinement is uniquely defined
by the following loop, which should always be used as a source of
symmetry information in preference to the above space-group names.
They are only intended as comments.
;
_shelx_estimated_absorpt_T_min     0.974
_shelx_estimated_absorpt_T_max     0.984
_shelx_hkl_file
;
   1   0   0    0.90    0.40
  -1   0   0    0.80    0.40
  -2   0   0  918.61   17.90
   2   0   0  962.60   17.90
   3   0   0   -1.30    0.80
  -3   0   0    0.10    0.80
  -4   0   0  560.04   11.50
   4   0   0  582.24   11.70
  -5   0   0   -1.30    1.00
  -5   0   0   -0.10    1.10
  -6   0   0  173.78    5.00
  -6   0   0  168.98    4.60
  -7   0   0   -0.30    1.20
  -7   0   0   -2.30    1.40
  -8   0   0  195.48    6.40
  -8   0   0  199.98    5.60
  -9   0   0   -3.40    2.20
  -9   0   0   -0.80    1.50
 -10   0   0  161.28    6.60
 -10   0   0  151.28    4.90
 -11   0   0    0.30    2.70
 -12   0   0    5.70    3.20
   0   1   0    0.20    0.20
   0  -1   0    0.00    0.10
   1  -1   0    1.00    0.40
  -1   1   0    0.80    0.40
   2  -1   0    9.70    1.00
  -2   1   0   14.50    1.20
  -2  -1   0   10.50    1.10
  -2   1   0    9.40    0.90
  -3  -1   0   -0.10    0.90
  -3   1   0    0.90    0.80
   3  -1   0   -0.70    0.80
   3   1   0   -0.10    0.90
  -3   1   0   -1.80    0.90
  -4  -1   0    2.60    1.10
   4   1   0    0.20    1.10
  -4   1   0   -0.80    0.90
   4  -1   0    1.50    1.00
  -4   1   0   -0.10    1.00
  -5  -1   0    0.00    1.10
  -5   1   0   -1.00    1.20
  -5   1   0   -0.80    1.00
  -6  -1   0  212.58    5.50
  -6   1   0  212.28    5.30
  -6   1   0  214.08    6.00
  -7  -1   0   -1.80    1.30
  -7  -1   0   -1.10    1.40
  -7   1   0   -0.70    1.20
  -7   1   0    0.50    1.70
  -8   1   0   64.29    4.10
  -8  -1   0   66.09    3.90
  -8  -1   0   61.59    3.20
  -8   1   0   61.69    3.10
  -9   1   0   -0.70    2.10
  -9  -1   0   -0.30    1.60
  -9  -1   0    2.30    2.30
  -9   1   0    1.50    1.60
 -10  -1   0  265.77    7.10
 -10  -1   0  271.17    8.60
 -10   1   0  263.67    8.60
 -10   1   0  266.37    6.90
 -11   1   0    1.40    2.60
 -11  -1   0    0.60    2.40
 -12  -1   0    7.20    3.30
 -12   1   0   11.50    3.40
   0   2   0 2893.81   55.29
  -1   2   0    1.50    0.70
   1  -2   0    0.20    0.70
  -1   2   0   -0.40    0.70
  -1  -2   0    0.50    0.80
  -2   2   0 1931.01   36.90
   2  -2   0 2029.20   37.00
  -2   2   0 1957.00   37.10
   3  -2   0    0.80    0.90
  -3  -2   0    1.80    1.00
  -3   2   0    0.10    1.00
  -3   2   0    0.80    0.80
  -4   2   0  551.24   11.10
   4  -2   0  535.85   11.30
  -4   2   0  551.44   11.50
  -4  -2   0  557.14   11.30
  -5   2   0   -0.40    1.30
  -5  -2   0    1.20    1.10
  -5   2   0   -0.20    1.00
  -6   2   0  165.08    5.10
  -6   2   0  167.88    4.50
  -6  -2   0  171.98    4.80
  -7  -2   0   -0.70    1.40
  -7   2   0   -0.30    1.60
  -7   2   0   -0.60    1.20
  -8   2   0  108.19    3.80
  -8  -2   0  115.29    4.20
  -8   2   0  105.19    4.70
  -9  -2   0    1.80    1.70
  -9   2   0    3.90    2.40
  -9   2   0    2.70    1.50
  -9  -2   0    2.90    2.20
 -10  -2   0  906.91   19.00
 -10  -2   0  902.11   20.10
 -10   2   0  904.51   19.00
 -10   2   0  932.91   20.50
 -11  -2   0   -0.20    2.80
 -11   2   0   -0.30    2.90
 -12   2   0    6.70    3.30
 -12  -2   0   16.50    3.50
   0  -3   0    0.00    0.30
   0   3   0   -0.20    0.90
   0   3   0    0.30    0.80
  -1  -3   0    3.50    1.00
  -1   3   0   -0.20    0.90
  -1   3   0    0.90    0.90
   1  -3   0    1.00    0.90
   1   3   0   -0.90    1.00
  -2   3   0 2923.11   54.29
  -2   3   0 2797.82   54.39
   2  -3   0 2870.31   54.09
  -2  -3   0 2977.90   54.19
  -3   3   0    0.00    0.80
   3  -3   0    1.30    0.90
  -3   3   0   -0.90    1.00
  -4  -3   0   20.70    1.70
  -4   3   0   25.20    1.80
  -4   3   0   25.40    2.00
   4  -3   0   23.80    1.90
  -5   3   0    1.20    1.00
  -5  -3   0   -0.10    1.20
  -5   3   0    0.60    1.40
  -6  -3   0  564.14   12.10
  -6   3   0  568.44   11.80
  -6   3   0  561.04   12.50
  -7   3   0   -1.90    1.70
  -7  -3   0    1.30    1.50
  -7   3   0    0.90    1.20
  -8   3   0   19.70    2.70
  -8  -3   0   17.80    2.20
  -8   3   0   17.40    1.80
  -9   3   0   -0.40    1.40
  -9   3   0   -3.70    2.20
  -9  -3   0    1.40    1.90
 -10   3   0  132.79    6.00
 -10  -3   0  128.79    6.00
 -10  -3   0  125.49    4.90
 -11   3   0    0.10    2.90
 -11  -3   0   -0.80    2.70
 -12  -3   0   10.50    3.40
 -12   3   0   14.70    3.40
   0   4   0 4801.82   92.09
   0   4   0 4809.62   90.59
  -1  -4   0    1.20    1.00
   1   4   0    1.80    1.10
   1  -4   0    2.40    1.00
  -1   4   0   -0.30    0.90
  -1   4   0   -1.60    0.90
   1   4   0    0.50    0.80
  -2  -4   0   34.40    1.80
  -2   4   0   32.60    1.90
   2  -4   0   35.20    1.90
  -2   4   0   33.30    1.80
  -3   4   0    1.10    1.00
  -3  -4   0    0.40    0.70
  -3   4   0   -0.70    1.10
   3  -4   0    0.50    1.00
   4  -4   0  166.98    4.50
  -4   4   0  165.18    4.30
  -4   4   0  166.08    4.70
  -4  -4   0  159.28    4.40
  -5  -4   0    0.00    1.30
  -5   4   0    1.70    1.40
  -5  -4   0    1.10    1.10
  -5   4   0   -0.20    1.00
  -6  -4   0 1006.90   20.20
  -6   4   0  987.20   20.50
  -6   4   0  979.50   19.60
  -7   4   0   -1.60    1.80
  -7  -4   0    1.40    1.60
  -7   4   0   -0.10    1.20
  -8   4   0  159.18    6.10
  -8   4   0  157.08    4.60
  -8  -4   0  158.28    5.30
  -9   4   0   -1.90    2.30
  -9   4   0   -0.20    1.30
  -9  -4   0    0.10    1.90
 -10   4   0   82.99    5.50
 -10  -4   0   75.19    4.20
 -11   4   0   -5.60    2.50
 -11  -4   0   -2.50    2.60
 -12   4   0   -1.20    2.90
 -12  -4   0   -0.10    3.00
   0   5   0    0.30    1.00
   0   5   0   -1.10    0.90
   0  -5   0    0.00    0.30
  -1  -5   0   -0.70    0.60
   1   5   0   -0.10    0.90
  -1   5   0    0.00    0.90
  -1   5   0    0.90    1.00
   1   5   0   -0.70    1.00
   1  -5   0    0.20    1.00
  -2   5   0  282.97    6.40
  -2   5   0  283.17    6.60
   2  -5   0  286.97    6.50
  -3  -5   0   -0.80    1.10
  -3   5   0   -0.40    1.10
   3  -5   0    0.30    1.10
  -3   5   0   -0.90    1.20
  -4   5   0  492.75   10.60
  -4  -5   0  484.65   10.50
  -4   5   0  460.75   10.10
  -5   5   0   -0.30    1.10
  -5   5   0    0.60    1.40
  -5  -5   0   -1.30    1.30
  -6   5   0  104.59    4.20
  -6   5   0  107.39    3.50
  -6  -5   0  101.29    4.00
  -7  -5   0    2.20    1.70
  -7   5   0    1.40    1.30
  -7   5   0   -1.80    1.90
  -8  -5   0    1.20    1.90
  -8   5   0    3.60    1.40
  -8   5   0    0.90    2.20
  -9  -5   0   -1.30    1.80
  -9   5   0   -4.80    2.20
  -9   5   0    0.00    1.30
 -10  -5   0   14.00    2.40
 -10   5   0   12.30    3.10
 -11  -5   0    1.90    2.70
 -11   5   0   -1.30    3.00
   0   6   0  511.75   10.80
   0   6   0  526.25   10.90
  -1  -6   0   -1.00    1.10
   1   6   0    0.20    1.10
   1   6   0    0.10    1.10
   1  -6   0    0.80    1.10
  -1   6   0    1.00    1.20
  -1   6   0    0.40    1.20
   2  -6   0   17.20    1.60
  -2   6   0   16.90    1.70
  -2   6   0   16.90    1.60
  -2  -6   0   17.40    1.80
  -3   6   0    0.40    1.20
  -3   6   0    2.50    1.50
  -4   6   0 1137.09   22.50
  -4   6   0 1159.08   23.10
  -5   6   0   -0.60    1.50
  -5   6   0   -1.80    1.10
  -6   6   0  133.89    4.90
  -6  -6   0  130.69    4.70
  -6   6   0  132.89    4.10
  -7   6   0    1.90    1.30
  -7  -6   0    0.10    1.80
  -7   6   0   -2.00    2.10
  -8  -6   0   13.50    2.40
  -8   6   0   15.00    1.80
  -8   6   0    7.10    2.50
  -9  -6   0   -0.20    1.90
  -9   6   0    3.50    2.50
  -9   6   0   -1.80    1.30
 -10   6   0  223.18    7.90
 -10  -6   0  213.38    6.90
 -11   6   0   -4.90    2.60
   0   7   0   -0.20    1.20
   0   7   0    0.90    1.30
  -1   7   0    0.70    1.30
  -1   7   0    0.60    1.30
   1   7   0   -0.10    1.10
   1   7   0   -0.20    1.30
  -2   7   0  603.74   12.30
  -2   7   0  558.04   12.30
  -3   7   0   -1.40    1.40
  -3   7   0    1.50    1.20
  -4   7   0   23.10    1.90
  -4   7   0   23.80    2.20
  -5   7   0   -0.50    1.70
  -5   7   0   -0.80    1.20
  -6   7   0    5.30    1.50
  -6   7   0    6.40    2.10
  -7  -7   0   -2.80    1.90
  -7   7   0   -1.10    1.30
  -7   7   0   -3.00    2.00
  -8  -7   0   17.90    2.50
  -8   7   0   19.50    3.00
  -8   7   0   21.00    2.00
  -9   7   0   -1.80    1.40
  -9  -7   0    0.10    2.00
  -9   7   0    4.00    2.60
 -10   7   0    2.50    2.80
 -10  -7   0    6.10    2.30
 -11   7   0    3.30    3.00
   0   8   0   87.29    3.30
   0   8   0   85.39    3.30
   1   8   0   -1.50    1.30
   1   8   0   -0.40    1.30
  -1   8   0    0.70    1.30
  -1   8   0    0.60    1.30
  -2   8   0  139.19    4.30
  -2   8   0  140.39    4.50
  -3   8   0   -0.70    1.30
  -3   8   0   -1.80    1.40
  -4   8   0   49.20    2.80
  -4   8   0   60.49    3.60
  -5   8   0   -2.30    1.60
  -5   8   0   -1.10    1.30
  -6   8   0   57.89    3.90
  -6   8   0   55.69    3.00
  -7   8   0   -0.60    2.20
  -7  -8   0    0.00    2.10
  -7   8   0    1.20    1.50
  -8   8   0   37.30    2.70
  -8   8   0   31.50    3.60
  -8  -8   0   37.50    3.30
  -9  -8   0   -0.10    2.20
  -9   8   0   -1.70    2.70
 -10  -8   0    0.90    2.20
 -10   8   0   -1.30    3.00
 -11   8   0   -0.80    2.90
   0   9   0    0.50    1.50
   0   9   0   -0.90    1.30
  -1   9   0    1.00    1.40
   1   9   0   -0.50    1.30
  -1   9   0   -1.70    1.50
   1   9   0   -1.20    1.30
  -2   9   0  726.43   15.20
  -2   9   0  720.63   15.40
  -3   9   0    0.60    1.70
  -3   9   0    0.70    1.50
  -4   9   0  993.10   20.30
  -4   9   0  997.10   21.00
  -5   9   0   -0.80    2.10
  -5   9   0   -0.80    1.40
  -6   9   0    5.80    1.70
  -6   9   0    4.60    2.20
  -7   9   0   -2.60    1.40
  -7  -9   0   -0.80    2.00
  -7   9   0   -0.80    2.20
  -8   9   0    4.60    2.80
  -8   9   0    5.80    1.70
  -8  -9   0    9.10    2.50
  -9  -9   0   -0.20    2.30
  -9   9   0    0.80    2.60
 -10  -9   0   22.90    3.10
 -10   9   0   26.20    3.80
   0  10   0  450.55   10.60
   0  10   0  461.45   10.50
  -1  10   0    1.80    1.50
   1  10   0    1.40    1.70
  -1  10   0    2.40    1.70
   2  10   0   45.60    2.90
  -2  10   0   38.90    2.90
  -2  10   0   42.70    3.10
  -3  10   0   -0.50    1.70
  -3  10   0    0.40    1.40
  -4  10   0  399.66    9.40
  -4  10   0  383.86   10.00
  -5  10   0    1.50    1.60
  -5  10   0   -3.90    2.20
  -6  10   0   24.80    3.30
  -6  10   0   25.90    2.30
  -7  10   0    0.60    2.40
  -7  10   0   -0.50    1.50
  -8  10   0   12.60    3.10
  -8  10   0   10.20    1.90
  -8 -10   0    9.20    2.60
  -9  10   0   -2.30    2.60
  -9 -10   0   -1.40    2.40
 -10  10   0  101.69    6.40
 -10 -10   0  108.99    5.80
   0  11   0    0.90    1.70
   0  11   0    3.50    1.90
  -1  11   0    3.50    1.80
  -1  11   0   -0.10    1.90
   1  11   0   -0.40    1.60
  -2  11   0    0.00    1.50
   2  11   0    1.50    1.70
  -2  11   0   -3.80    1.70
  -3  11   0    2.50    1.60
  -3  11   0   -2.50    1.90
  -4  11   0    1.60    2.10
  -4  11   0    4.00    1.80
  -5  11   0   -0.80    2.20
  -5  11   0   -3.20    1.60
  -6  11   0   86.39    5.10
  -6  11   0   91.49    4.20
  -7  11   0   -0.50    2.60
  -7  11   0    2.30    1.80
  -8 -11   0    4.70    2.70
  -8  11   0    3.40    2.00
  -8  11   0    7.50    3.30
  -9 -11   0   -1.70    2.50
  -9  11   0   -4.90    3.00
 -10 -11   0   29.00    3.60
 -10  11   0   26.30    4.20
   0  12   0   73.89    4.20
   0  12   0   69.09    3.80
  -1  12   0   -0.40    1.80
   1  12   0    1.70    1.90
  -1  12   0    1.20    1.90
   2  12   0   17.60    2.50
  -2  12   0   19.70    2.50
  -2  12   0   17.10    2.60
  -3  12   0   -0.20    1.60
  -3  12   0   -1.70    2.00
  -4  12   0   23.70    3.10
  -4  12   0   27.80    2.60
  -5  12   0    2.90    2.70
  -5  12   0    3.10    1.90
  -6  12   0   43.40    4.20
  -6  12   0   41.10    3.10
  -7  12   0    0.00    1.80
  -7  12   0   -2.20    2.50
  -8 -12   0  151.08    6.70
  -8  12   0  157.18    7.20
  -9 -12   0    3.80    2.80
  -9  12   0    3.30    3.10
   0  13   0   -0.30    2.00
  -1  13   0   -0.20    2.00
  -1  13   0   -2.00    2.10
   1  13   0   -3.40    1.90
  -2  13   0   35.60    3.00
  -2  13   0   41.00    3.60
  -3  13   0    1.70    2.00
  -3  13   0   -3.30    2.30
  -4  13   0   -0.30    2.60
  -4  13   0    1.10    1.90
  -5  13   0    0.20    2.00
  -5  13   0   -0.80    2.40
  -6  13   0   68.09    4.00
  -6  13   0   68.59    5.00
  -7  13   0   -4.80    2.90
  -7  13   0   -0.30    1.80
  -8  13   0  275.37    9.60
  -9  13   0    0.00    3.20
  -9 -13   0    0.00    2.90
   0  14   0  468.25   11.80
  -1  14   0    6.20    2.20
  -1  14   0    5.80    2.60
   1  14   0    7.30    2.70
  -2  14   0   44.10    3.80
  -2  14   0   49.10    4.10
  -3  14   0   -2.60    2.00
  -3  14   0   -1.10    2.40
  -4  14   0   35.80    4.00
  -4  14   0   37.70    3.30
  -5  14   0   -0.20    2.00
  -5  14   0    1.70    2.80
  -6  14   0    1.10    2.80
  -6  14   0    3.10    2.10
  -7  14   0   -3.90    2.80
  -7  14   0   -1.90    2.20
  -8  14   0   23.40    4.00
   0  15   0    6.00    2.80
  -1  15   0    6.70    2.70
   1  15   0   10.30    2.90
  -2  15   0  731.33   16.80
  -2  15   0  732.63   17.30
  -3  15   0    2.60    2.20
  -3  15   0   -0.40    2.80
  -4  15   0   24.20    2.90
  -4  15   0   27.30    3.60
  -5  15   0    0.20    2.10
  -5  15   0   -2.50    2.70
  -6  15   0   23.30    3.80
  -6  15   0   29.70    3.00
  -7  15   0   -2.10    2.80
   0  16   0  781.42   18.30
  -1  16   0    7.60    3.00
   1  16   0    1.20    2.60
  -2  16   0  418.96   11.70
  -3  16   0    3.00    2.80
  -4  16   0    4.60    3.00
  -4  16   0    7.40    2.40
  -5  16   0   -0.10    2.80
  -5  16   0    2.80    2.20
  -6  16   0   10.10    3.60
  -7  16   0   -5.00    2.90
   0  17   0    2.70    2.80
   1  17   0    0.40    2.90
  -1  17   0    2.00    3.10
  -2  17   0    8.60    3.20
  -3  17   0   -0.10    2.90
  -4  17   0   34.80    4.30
  -5  17   0    1.90    3.50
  -6  17   0    3.20    3.30
   0  18   0    0.20    2.80
  -1  18   0   -0.40    3.10
   1  18   0    0.40    2.90
  -2  18   0   -2.40    3.20
  -3  18   0   -1.70    3.00
  -4  18   0    0.20    3.50
   0  19   0   -1.80    2.90
  -1  19   0   -5.20    3.20
  -2  19   0   16.30    3.80
   0   0  -1    0.00    0.10
   1   0  -1    2.30    0.20
  -1   0  -1    2.00    0.50
   1   0  -1    2.30    0.30
   2   0   1    0.10    1.00
  -2   0  -1    1.70    1.00
  -2   0   1    1.10    0.60
   2   0  -1   -0.30    0.70
  -2   0   1    2.50    0.90
   3   0   1   -0.70    0.90
  -3   0   1   -0.30    0.80
  -3   0   1   -0.60    0.70
  -3   0  -1   -0.60    1.00
   3   0  -1   -0.50    0.80
  -4   0   1   -1.00    0.80
  -4   0  -1    0.00    1.10
   4   0   1    0.40    1.10
  -4   0   1    0.10    0.90
   4   0  -1   -0.40    0.90
   5   0  -1    0.10    1.10
  -5   0   1    0.00    1.10
  -5   0  -1   -1.10    1.10
  -5   0   1    0.40    0.90
  -6   0   1   -0.50    1.30
  -6   0  -1   -0.60    1.30
  -6   0  -1    2.00    1.30
  -6   0   1    0.50    1.00
  -7   0   1    0.30    1.10
  -7   0  -1   -1.10    1.30
  -7   0  -1   -1.30    1.60
  -7   0   1    0.40    1.60
  -8   0  -1   -1.60    1.50
  -8   0   1   -1.80    1.90
  -8   0  -1    1.00    1.90
  -8   0   1   -0.50    1.20
  -9   0  -1   -2.80    2.40
  -9   0   1   -3.10    1.40
  -9   0  -1   -2.00    1.70
  -9   0   1   -0.60    2.00
 -10   0  -1    3.70    2.80
 -10   0  -1    0.40    1.70
 -10   0   1   -1.90    2.30
 -11   0  -1    0.10    2.80
 -11   0   1    4.00    2.80
 -12   0   1    5.50    3.10
 -12   0  -1    8.70    3.40
   0  -1   1   -0.30    0.30
   0   1  -1    1.90    0.30
   1   1  -1 2331.77   43.90
  -1   1   1 2305.07   43.00
  -1  -1   1 2346.87   43.70
   1  -1  -1 2293.27   43.30
  -1   1  -1 2239.38   43.20
  -2   1   1  498.45    9.90
  -2  -1  -1  499.15   10.00
  -2   1   1  491.65    9.60
   2  -1   1  505.15   10.00
  -2   1  -1  508.35   10.00
  -2  -1   1  487.55    9.70
  -2  -1   1  501.75    9.70
   2  -1  -1  497.35    9.70
  -2   1  -1  513.25    9.90
   3   1  -1  640.74   12.30
  -3  -1  -1  612.94   12.40
  -3   1   1  615.54   12.00
  -3   1   1  619.34   12.40
   3  -1   1  623.34   12.40
  -3   1  -1  618.04   12.50
  -3   1  -1  607.74   12.30
  -3  -1   1  615.84   12.20
   3  -1  -1  621.84   12.20
   3   1   1  634.44   12.50
  -4   1   1   48.10    2.20
  -4   1   1   45.80    1.80
  -4  -1  -1   44.90    2.30
   4   1  -1   44.90    2.10
   4  -1   1   44.60    2.30
   4  -1  -1   44.70    2.00
  -4   1  -1   44.00    2.20
   4   1   1   41.80    2.20
  -4  -1   1   41.60    1.90
  -4   1  -1   44.10    2.30
  -5   1   1   18.20    1.60
   5   1  -1   12.60    2.30
  -5   1   1   17.00    1.30
  -5  -1  -1   18.90    1.70
   5  -1  -1   15.20    1.40
  -5   1  -1   17.20    1.80
  -5  -1   1   17.80    1.40
  -5   1  -1   15.30    1.50
  -6   1   1   14.00    1.70
  -6  -1  -1   15.90    1.70
  -6   1   1   16.10    1.40
  -6  -1   1   16.70    1.50
  -6   1  -1   15.60    1.70
  -6   1  -1   17.90    2.10
  -7  -1  -1    0.70    1.40
  -7   1   1   -0.30    1.60
  -7   1   1   -0.30    1.10
  -7   1  -1   -0.10    1.60
  -7  -1   1    1.00    1.50
  -7   1  -1   -0.10    1.30
  -7  -1   1   -1.20    1.10
  -8   1   1    9.90    1.50
  -8  -1  -1    7.30    1.90
  -8   1   1    9.00    2.10
  -8  -1  -1   13.50    2.50
  -8  -1   1    9.80    2.20
  -8  -1   1   10.50    1.60
  -8   1  -1    7.20    2.20
  -8   1  -1    7.30    1.80
  -9  -1  -1  278.47    7.50
  -9   1   1  279.17    6.70
  -9   1   1  266.87    8.20
  -9  -1  -1  276.57    8.20
  -9   1  -1  285.27    7.40
  -9  -1   1  282.27    8.20
  -9   1  -1  273.37    8.50
  -9  -1   1  278.27    6.90
 -10  -1  -1   20.50    3.30
 -10   1   1   15.10    3.10
 -10  -1  -1   14.60    2.30
 -10   1  -1   17.60    3.10
 -10  -1   1   10.40    2.70
 -10  -1   1   15.50    2.30
 -10   1  -1   17.70    2.20
 -11   1   1   86.09    5.20
 -11  -1  -1   71.19    5.10
 -11  -1   1   79.99    5.40
 -11   1  -1   68.99    5.20
 -12  -1  -1   10.40    3.40
 -12   1   1   11.80    3.40
 -12   1  -1    9.30    3.20
 -12  -1   1    6.70    3.10
   0  -2   1 3578.34   69.09
   0   2  -1 3664.83   69.09
  -1   2   1  629.74   12.00
  -1   2   1  628.84   12.20
   1   2  -1  627.34   12.20
  -1  -2   1  633.54   12.10
  -1   2  -1  629.24   12.20
  -1   2  -1  630.44   12.20
   1  -2  -1  627.14   12.00
   2  -2   1 2729.33   50.19
  -2   2   1 2687.73   50.19
  -2   2   1 2666.93   50.19
  -2   2  -1 2611.34   50.09
   2  -2  -1 2610.34   50.09
  -2  -2   1 2651.83   49.99
  -2   2  -1 2793.62   50.29
   3  -2   1  464.05    9.70
  -3  -2  -1  480.25    9.70
  -3   2   1  468.55    9.70
  -3   2   1  471.25    9.20
   3  -2  -1  463.45    9.40
  -3   2  -1  470.75    9.80
  -3   2  -1  465.15    9.60
  -3  -2   1  456.55    9.50
  -3  -2   1  476.95    9.50
  -4  -2  -1   20.80    1.70
  -4   2   1   26.30    1.50
   4  -2   1   26.10    2.00
  -4   2   1   24.30    1.90
  -4  -2   1   26.60    1.80
  -4   2  -1   25.10    1.90
   4  -2  -1   23.70    1.80
  -4  -2   1   25.00    1.60
  -4   2  -1   21.60    1.80
  -5  -2  -1   31.90    2.40
  -5   2   1   26.20    1.70
  -5   2   1   31.10    2.40
  -5   2  -1   28.90    2.30
  -5  -2   1   29.60    2.00
  -5   2  -1   28.80    2.10
   5  -2  -1   30.90    2.10
  -6   2   1  327.27    7.20
  -6   2   1  327.87    8.00
  -6  -2  -1  335.17    7.90
  -6   2  -1  327.97    8.20
  -6   2  -1  336.97    7.70
  -6  -2   1  327.57    7.50
  -7  -2  -1  154.98    5.00
  -7   2   1  148.89    4.10
  -7   2   1  150.18    5.10
  -7  -2   1  158.98    4.60
  -7   2  -1  150.48    5.20
  -7   2  -1  153.08    4.70
  -8  -2  -1   62.79    3.70
  -8   2   1   67.29    2.80
  -8   2   1   62.29    3.80
  -8   2  -1   61.39    3.30
  -8  -2   1   70.19    3.20
  -8  -2   1   66.99    3.30
  -8  -2   1   68.69    3.90
  -8   2  -1   59.79    3.90
  -9   2   1 1032.70   22.30
  -9  -2  -1 1020.30   22.20
  -9  -2  -1 1064.89   21.50
  -9   2   1 1013.70   20.40
  -9   2  -1 1047.30   21.20
  -9  -2   1 1037.60   22.00
  -9  -2   1 1036.50   21.00
  -9   2  -1 1055.99   22.50
 -10  -2  -1    5.90    2.00
 -10   2   1    3.80    2.80
 -10  -2  -1    5.00    2.60
 -10  -2   1    6.10    1.70
 -10  -2   1    6.60    2.60
 -10   2  -1    8.70    2.80
 -10   2  -1    6.80    1.80
 -11  -2  -1    5.50    2.80
 -11  -2  -1   -1.40    2.20
 -11   2   1    3.60    2.80
 -11  -2   1    1.00    2.60
 -11   2  -1   -0.90    3.00
 -12   2   1   15.80    3.40
 -12  -2  -1   13.50    3.60
 -12  -2   1   18.00    3.50
 -12   2  -1   17.40    3.70
   0  -3  -1    0.10    0.80
   0   3  -1   -0.30    0.80
   0   3   1    0.80    0.90
   0   3  -1   -0.70    1.00
   0  -3   1    3.20    1.00
   1   3  -1  160.58    3.80
   1   3  -1  157.08    3.60
  -1   3   1  159.88    3.60
  -1   3   1  159.68    3.80
   1  -3  -1  157.68    3.70
  -1  -3   1  155.08    3.80
  -1   3  -1  157.98    3.80
  -1   3  -1  162.98    3.80
  -2   3   1 1092.29   20.90
   2  -3   1 1119.99   21.30
  -2   3   1 1106.69   21.30
   2  -3  -1 1074.99   21.00
  -2   3  -1 1117.79   21.30
  -2   3  -1 1107.79   21.20
  -2  -3   1 1105.59   21.20
   3  -3   1   17.80    1.50
  -3   3   1   18.30    1.30
  -3   3   1   22.50    1.60
  -3  -3   1   15.40    1.30
  -3   3  -1   17.60    1.40
   3  -3  -1   15.00    1.20
  -3   3  -1   16.10    1.50
  -4  -3  -1  335.27    7.50
   4  -3   1  328.97    7.50
  -4   3   1  321.67    7.50
  -4   3   1  332.17    6.90
   4  -3  -1  333.37    7.20
  -4   3  -1  328.67    7.30
  -4  -3   1  334.57    7.30
  -4   3  -1  316.67    7.60
  -4  -3   1  332.87    7.30
  -5   3   1  238.98    6.20
  -5   3   1  243.98    5.40
  -5  -3  -1  230.78    6.00
  -5   3  -1  230.88    5.80
  -5   3  -1  240.98    6.20
  -5  -3   1  228.58    5.70
  -6  -3  -1   91.09    3.60
  -6   3   1   84.69    2.80
  -6   3   1   90.59    3.60
  -6   3  -1   82.59    3.70
  -6  -3   1   79.99    3.10
  -6  -3   1   85.39    3.30
  -6   3  -1   90.19    3.30
  -7   3   1  188.38    4.70
  -7   3   1  183.78    5.80
  -7  -3  -1  190.88    5.60
  -7  -3   1  182.28    5.10
  -7  -3   1  188.78    5.30
  -7   3  -1  183.68    5.30
  -7   3  -1  188.18    6.10
  -8  -3  -1    0.90    1.80
  -8   3   1   -0.40    1.10
  -8   3   1    1.20    2.20
  -8   3  -1    0.70    1.50
  -8   3  -1   -0.80    2.20
  -8  -3   1    5.50    1.60
  -9   3   1  218.78    5.40
  -9   3   1  218.28    7.50
  -9  -3  -1  225.58    6.80
  -9  -3   1  217.98    6.90
  -9   3  -1  222.58    6.20
  -9  -3   1  224.88    6.30
  -9   3  -1  226.38    7.50
 -10  -3  -1   48.10    3.60
 -10  -3  -1   39.90    3.90
 -10   3   1   42.50    3.90
 -10   3  -1   41.30    3.10
 -10  -3   1   42.40    3.70
 -10   3  -1   48.70    4.10
 -10  -3   1   39.20    3.10
 -11   3   1   -2.10    2.50
 -11  -3  -1   -2.70    1.90
 -11  -3  -1   -3.50    2.60
 -11   3  -1   -3.10    2.60
 -11  -3   1   -5.80    2.50
 -12  -3  -1    2.20    3.10
 -12   3   1    4.10    2.90
 -12  -3   1   -1.40    2.80
 -12   3  -1   -0.30    2.90
   0  -4   1 4500.75   89.29
   0   4  -1 4745.93   88.59
   0  -4  -1 4743.53   88.79
   0   4   1 4834.32   90.99
   0   4  -1 4630.54   87.89
   0   4   1 4845.92   88.59
  -1   4   1    9.30    1.00
   1   4  -1   10.70    1.00
   1   4  -1   11.00    1.20
  -1   4   1   10.60    1.20
   1  -4   1    9.20    1.10
  -1   4  -1   10.50    1.20
  -1   4  -1   11.80    1.20
  -1  -4   1   13.10    1.30
   1   4   1   11.70    1.20
   1  -4  -1   12.30    1.20
  -2   4   1   91.29    2.60
  -2   4   1   94.69    2.90
   2   4  -1   91.29    2.90
   2  -4   1   90.39    2.90
  -2  -4   1   93.59    2.90
  -2   4  -1   92.99    2.90
  -2   4  -1   94.29    2.90
   2  -4  -1   97.89    2.70
  -3   4   1  812.92   15.80
   3  -4   1  845.22   16.30
  -3   4   1  799.42   16.30
  -3   4  -1  804.42   16.30
   3  -4  -1  808.02   16.00
  -3  -4   1  812.12   16.10
  -3   4  -1  797.42   16.10
  -4   4   1  573.64   12.20
  -4   4   1  569.44   11.50
  -4   4  -1  562.04   11.90
  -4   4  -1  568.04   12.30
   4  -4  -1  605.44   11.90
  -5   4   1  610.54   13.20
  -5   4   1  617.44   12.40
  -5  -4  -1  615.54   13.10
  -5  -4   1  621.84   12.80
  -5   4  -1  609.44   13.30
  -5  -4   1  621.44   12.90
  -5   4  -1  604.54   12.80
  -6  -4  -1    0.90    1.50
  -6   4   1    1.70    1.00
  -6   4   1    1.00    1.50
  -6   4  -1    2.30    1.70
  -6  -4   1    0.70    1.20
  -6  -4   1    0.80    1.40
  -6   4  -1    1.60    1.30
  -7   4   1   38.60    2.20
  -7  -4  -1   45.20    3.10
  -7   4   1   35.90    2.90
  -7   4  -1   39.40    3.20
  -7  -4   1   46.20    3.00
  -7   4  -1   43.40    2.70
  -8   4   1  129.99    3.80
  -8   4   1  128.49    5.30
  -8  -4  -1  125.29    4.90
  -8  -4   1  127.09    4.60
  -8   4  -1  143.79    5.60
  -8   4  -1  138.39    4.50
  -9  -4  -1  225.88    6.90
  -9   4   1  238.28    7.80
  -9   4   1  226.98    5.50
  -9   4  -1  239.78    7.70
  -9  -4   1  224.58    6.40
  -9   4  -1  220.98    6.20
 -10   4   1    3.20    2.70
 -10  -4  -1    1.00    2.00
 -10   4  -1    1.60    2.90
 -10  -4   1    3.80    1.80
 -10   4  -1    3.80    1.70
 -10  -4   1    0.40    2.40
 -11   4   1   26.40    3.70
 -11  -4  -1   18.90    2.70
 -11  -4  -1   21.80    3.50
 -11  -4   1   25.70    3.50
 -11   4  -1   23.60    3.70
 -12   4   1   -0.40    2.90
 -12  -4  -1   -2.40    2.90
 -12   4  -1   -1.30    2.90
 -12  -4   1   -3.60    2.80
   0  -5   1    0.00    0.40
   0   5  -1    2.30    1.10
   0  -5  -1    0.10    0.90
   0   5  -1    3.60    1.00
   0   5   1    0.50    1.00
   0   5   1   -0.50    1.00
   1  -5   1    8.40    1.10
   1   5  -1   11.50    1.40
  -1   5   1   12.10    1.20
   1   5  -1   10.90    1.20
  -1   5   1   12.50    1.30
   1   5   1   13.60    1.30
   1  -5  -1   10.90    1.20
  -1   5  -1   13.40    1.40
  -1   5  -1   10.80    1.40
   2   5  -1  253.47    6.20
   2  -5   1  267.57    6.20
  -2   5   1  263.47    5.90
  -2   5   1  268.57    6.20
  -2   5  -1  264.07    6.20
  -2   5  -1  257.37    6.10
   2  -5  -1  266.57    5.90
  -3   5   1  829.02   15.90
  -3  -5  -1  829.52   16.40
   3  -5   1  805.12   16.30
  -3   5   1  800.02   16.40
   3  -5  -1  785.82   16.10
  -3   5  -1  821.82   16.50
  -3   5  -1  788.12   16.20
  -4   5   1  325.87    7.90
  -4   5   1  331.67    7.30
  -4   5  -1  335.27    7.60
  -4   5  -1  330.97    8.00
   4  -5  -1  346.17    8.10
  -4  -5   1  340.57    7.70
  -5  -5  -1    2.60    1.40
  -5   5   1    2.30    1.00
  -5   5   1    5.00    1.60
  -5   5  -1    2.60    1.30
  -5  -5   1    4.50    2.10
  -5   5  -1    3.40    1.70
  -5  -5   1    4.80    1.40
  -6  -5  -1    7.20    1.70
  -6   5   1    8.30    1.90
  -6   5   1    9.30    1.30
  -6   5  -1    8.80    2.00
  -6  -5   1   10.10    1.70
  -6   5  -1    7.40    1.50
  -7  -5  -1  151.08    5.20
  -7   5   1  152.28    4.10
  -7   5   1  158.08    5.50
  -7   5  -1  153.68    4.70
  -7  -5   1  149.19    5.00
  -7   5  -1  138.49    5.40
  -8   5   1  136.69    5.50
  -8   5   1  134.59    3.90
  -8  -5  -1  139.39    5.20
  -8   5  -1  128.19    5.80
  -8  -5   1  139.99    4.80
  -8   5  -1  135.59    4.50
  -9   5   1   43.40    3.90
  -9  -5  -1   47.00    3.90
  -9  -5   1   42.60    3.40
  -9   5  -1   39.90    3.00
  -9   5  -1   35.50    3.60
 -10   5   1   -1.10    2.70
 -10  -5  -1   -2.50    2.00
 -10   5  -1   -1.00    2.60
 -10  -5   1    1.00    1.90
 -11   5   1    3.60    3.10
 -11  -5  -1    4.60    2.30
 -11  -5   1    1.50    2.70
 -11   5  -1    1.30    3.20
   0   6   1  335.47    7.30
   0   6   1  328.87    7.30
   0   6  -1  319.37    7.20
   0   6  -1  316.47    7.30
   0  -6  -1  321.27    7.30
   1   6  -1  481.95   10.70
  -1   6   1  528.95   10.80
  -1   6   1  498.95   10.50
   1   6  -1  504.75   10.50
  -1   6  -1  502.95   10.70
   1   6   1  516.05   10.70
   1  -6  -1  501.25   10.60
  -1  -6   1  513.65   10.70
  -1   6  -1  512.85   10.60
   2  -6   1 1674.03   32.00
  -2   6   1 1654.93   32.00
  -2  -6  -1 1666.73   32.10
   2   6  -1 1611.34   32.00
  -2   6   1 1595.84   31.60
  -2   6  -1 1671.93   32.00
   2  -6  -1 1661.13   31.80
  -2   6  -1 1674.63   31.90
  -2  -6   1 1689.03   32.00
  -3   6   1  810.92   16.70
  -3   6   1  840.62   17.20
  -3  -6   1  841.82   17.10
  -3   6  -1  827.82   17.20
   3  -6  -1  897.91   17.50
  -3   6  -1  828.32   17.00
  -4   6   1    1.30    1.10
  -4   6   1    2.50    1.60
  -4   6  -1    2.50    1.30
  -4   6  -1    2.40    1.40
  -5   6   1   11.00    1.30
  -5   6   1    9.00    1.80
  -5   6  -1   11.10    1.90
  -5   6  -1   11.80    1.60
  -6   6   1   21.50    2.40
  -6   6   1   25.20    2.00
  -6  -6  -1   18.70    2.40
  -6   6  -1   25.00    2.10
  -6  -6   1   19.20    2.10
  -6   6  -1   22.60    2.50
  -7   6   1   80.19    4.30
  -7  -6  -1   74.49    4.10
  -7   6   1   88.69    3.10
  -7   6  -1   81.39    4.40
  -7   6  -1   83.59    3.60
  -7  -6   1   77.29    4.00
  -8  -6  -1    4.10    2.20
  -8   6   1    8.10    1.30
  -8   6   1    4.90    2.60
  -8   6  -1    5.30    1.70
  -8  -6   1    6.80    2.10
  -8   6  -1   10.10    2.60
  -9  -6  -1   89.89    4.80
  -9   6   1   86.69    5.30
  -9  -6   1   78.69    4.20
  -9   6  -1   72.89    5.00
  -9   6  -1   84.99    3.70
 -10  -6  -1   21.50    2.90
 -10   6   1   21.00    3.30
 -10   6  -1   25.50    3.60
 -10  -6   1   21.20    2.60
 -11   6   1    8.50    3.00
 -11  -6  -1    7.50    2.50
 -11   6  -1    3.80    3.00
 -11  -6   1    6.40    2.90
   0   7  -1   -1.10    1.10
   0   7   1    0.40    1.20
   0   7   1    1.30    1.30
   0   7  -1    0.20    1.30
  -1   7   1   -2.00    1.20
  -1   7   1    0.00    1.20
   1   7  -1    0.20    1.30
   1   7  -1   -0.50    1.10
   1   7   1    1.80    1.40
  -1   7  -1   -0.30    1.20
  -1   7  -1   -0.10    1.20
   2   7  -1  727.73   15.20
  -2   7   1  727.43   14.80
  -2   7   1  727.73   15.10
  -2   7  -1  726.63   15.00
  -2   7  -1  733.43   15.10
  -3   7   1  167.08    4.50
  -3   7   1  165.18    4.90
  -3   7  -1  161.78    4.70
  -3   7  -1  161.98    4.90
  -4   7   1  152.68    4.80
  -4   7   1  139.89    4.10
  -4   7  -1  145.59    4.40
  -4   7  -1  137.49    4.70
  -5   7   1   27.70    2.50
  -5   7   1   27.00    2.10
  -5   7  -1   23.30    2.40
  -5   7  -1   27.30    2.20
  -6  -7  -1   47.70    3.30
  -6   7   1   46.80    3.50
  -6   7   1   50.49    2.60
  -6   7  -1   47.50    3.50
  -6   7  -1   45.50    2.80
  -7   7   1   70.09    2.90
  -7  -7  -1   76.49    4.20
  -7   7   1   68.99    4.20
  -7   7  -1   68.29    4.30
  -7   7  -1   74.59    3.50
  -7  -7   1   67.69    4.00
  -8   7   1   -0.60    1.10
  -8  -7  -1    2.30    2.20
  -8   7   1   -1.50    2.20
  -8   7  -1   -0.50    2.30
  -8  -7   1   -2.00    1.80
  -8   7  -1    1.70    1.60
  -9   7   1    8.50    2.80
  -9  -7  -1    6.20    2.40
  -9  -7   1    8.20    2.30
  -9   7  -1    8.90    1.80
  -9   7  -1    8.20    2.80
 -10  -7  -1    2.40    2.30
 -10   7   1   -2.60    2.50
 -10   7  -1   -3.10    2.60
 -10  -7   1   -0.50    2.00
 -11   7   1  101.19    6.10
 -11  -7  -1  107.19    5.40
 -11   7  -1  114.39    6.40
   0   8  -1  379.56    8.70
   0   8   1  386.96    8.80
   0   8  -1  377.96    8.80
   0   8   1  393.56    8.80
  -1   8   1   71.59    3.10
   1   8  -1   66.49    2.80
   1   8  -1   71.79    3.20
  -1   8   1   69.69    3.10
   1   8   1   75.69    3.10
  -1   8  -1   68.59    3.20
  -1   8  -1   75.49    3.10
  -2   8   1   20.70    2.00
  -2   8   1   22.90    1.90
   2   8  -1   16.50    1.90
  -2   8  -1   22.00    2.00
  -2   8  -1   19.10    2.00
  -3   8   1  130.69    4.00
  -3   8   1  125.49    4.40
  -3   8  -1  127.39    4.30
  -3   8  -1  132.29    4.50
  -4   8   1    9.60    1.50
  -4   8   1   15.60    2.20
  -4   8  -1   14.40    2.00
  -4   8  -1   13.00    1.80
  -5   8   1    8.90    2.10
  -5   8   1    9.50    1.50
  -5   8  -1    9.10    2.10
  -5   8  -1   10.20    1.80
  -6   8   1   -0.60    1.90
  -6   8   1    2.50    1.30
  -6   8  -1    0.70    2.10
  -6   8  -1   -0.40    1.50
  -7   8   1    4.80    2.40
  -7   8   1    7.60    1.50
  -7  -8  -1    6.80    2.30
  -7  -8   1    8.20    2.20
  -7   8  -1    5.40    1.80
  -7   8  -1    7.70    2.70
  -8   8   1    9.80    1.50
  -8  -8  -1    7.40    2.40
  -8   8   1    8.60    2.70
  -8   8  -1    5.20    2.60
  -8  -8   1   10.00    2.40
  -8   8  -1    9.90    1.90
  -9   8   1   16.60    3.40
  -9  -8  -1   18.80    2.90
  -9   8  -1   11.80    1.90
  -9   8  -1   24.10    3.60
  -9  -8   1   22.90    2.90
 -10   8   1    4.20    3.20
 -10  -8  -1    6.40    2.50
 -10   8  -1    4.70    3.00
 -10  -8   1    5.60    2.30
 -11   8   1   30.70    4.10
 -11  -8  -1   30.10    3.40
 -11   8  -1   31.50    4.50
   0   9  -1    1.70    1.40
   0   9   1    0.80    1.40
   0   9   1   -0.40    1.30
   0   9  -1    2.50    1.40
  -1   9   1   34.40    2.60
  -1   9   1   29.80    2.40
   1   9  -1   30.90    2.60
   1   9  -1   35.10    2.60
  -1   9  -1   39.30    2.60
  -1   9  -1   34.20    2.70
   1   9   1   37.40    2.60
   2   9  -1    4.50    1.60
  -2   9   1    6.60    1.70
  -2   9   1    4.00    1.40
   2   9  -1    4.50    1.50
  -2   9  -1    3.60    1.70
  -2   9  -1    3.60    1.60
  -3   9   1  481.95   10.40
  -3   9   1  451.35   10.90
  -3   9  -1  461.35   10.60
  -3   9  -1  472.65   10.90
  -4   9   1  133.39    4.90
  -4   9   1  131.69    4.20
  -4   9  -1  126.59    4.50
  -4   9  -1  125.09    4.90
  -5   9   1   76.39    4.20
  -5   9   1   75.79    3.30
  -5   9  -1   80.39    4.20
  -5   9  -1   79.89    3.60
  -6   9   1   77.69    4.50
  -6   9   1   75.19    3.30
  -6   9  -1   75.39    4.40
  -6   9  -1   79.09    3.80
  -7   9   1   12.80    2.80
  -7   9   1   14.80    1.80
  -7  -9  -1   16.20    2.60
  -7   9  -1   15.30    2.10
  -7  -9   1   16.80    2.60
  -7   9  -1   16.00    3.10
  -8   9   1  125.89    5.80
  -8  -9  -1  119.99    5.50
  -8   9   1  113.09    4.00
  -8   9  -1  119.59    4.50
  -8   9  -1  119.89    6.30
  -8  -9   1  121.59    5.30
  -9   9   1   -1.00    2.60
  -9  -9  -1   -0.50    2.30
  -9  -9   1   -2.70    2.20
  -9   9  -1    0.60    2.80
  -9   9  -1    0.40    2.00
 -10  -9  -1    8.90    2.80
 -10   9   1    5.30    3.00
 -10  -9   1    8.80    2.60
 -10   9  -1    4.90    3.10
   0  10  -1   18.30    2.20
   0  10  -1   17.00    2.00
   0  10   1   19.90    2.30
  -1  10   1  126.49    4.70
   1  10  -1  129.69    4.40
  -1  10   1  124.69    4.30
   1  10  -1  118.19    4.70
  -1  10  -1  130.49    4.60
   1  10   1  125.09    4.60
  -1  10  -1  126.59    4.50
   2  10  -1   23.30    2.20
  -2  10   1   21.30    2.40
  -2  10   1   21.80    2.20
  -2  10  -1   26.40    2.60
  -2  10  -1   24.40    2.30
  -3  10   1    0.20    1.80
  -3  10   1   -1.20    1.40
  -3  10  -1    5.10    1.80
  -3  10  -1   -0.20    1.80
  -4  10   1  138.19    4.60
  -4  10   1  128.39    5.20
  -4  10  -1  134.79    4.80
  -4  10  -1  133.19    5.20
  -5  10   1   -0.80    1.50
  -5  10   1   -0.30    2.10
  -5  10  -1    0.30    2.10
  -5  10  -1    4.70    1.80
  -6  10   1   33.50    3.50
  -6  10   1   37.80    2.80
  -6  10  -1   32.70    3.40
  -6  10  -1   36.70    3.10
  -7  10   1  228.78    6.10
  -7  10   1  220.48    7.90
  -7  10  -1  227.48    6.60
  -7  10  -1  226.48    7.70
  -8  10   1    4.80    2.80
  -8 -10  -1    3.40    2.30
  -8  10  -1    2.70    1.80
  -8 -10   1    1.90    2.30
  -8  10  -1    5.40    2.80
  -9 -10  -1    1.30    2.60
  -9  10   1   -6.10    2.50
  -9 -10   1    3.10    2.30
  -9  10  -1    0.80    3.00
 -10  10   1   53.69    4.90
 -10 -10  -1   45.90    4.10
 -10  10  -1   48.40    5.00
 -10 -10   1   57.19    4.70
   0  11  -1   -1.30    1.60
   0  11   1   -0.20    1.70
   0  11  -1   -1.40    1.70
   1  11  -1  118.09    4.60
  -1  11   1  106.69    4.50
  -1  11   1  118.09    4.50
   1  11  -1  121.09    4.70
  -1  11  -1  115.29    4.70
   1  11   1  121.79    4.60
  -1  11  -1  109.69    4.40
  -2  11   1   18.60    2.60
  -2  11   1   22.50    2.30
   2  11  -1   18.80    2.20
  -2  11  -1   19.70    2.20
  -2  11  -1   21.60    2.50
  -3  11   1   42.10    3.30
  -3  11   1   40.50    3.10
  -3  11  -1   42.80    3.30
  -3  11  -1   43.50    3.30
  -4  11   1   34.50    3.20
  -4  11   1   39.90    3.10
  -4  11  -1   38.10    3.30
  -4  11  -1   35.20    2.90
  -5  11   1  238.08    6.40
  -5  11   1  230.98    7.50
  -5  11  -1  223.68    6.70
  -5  11  -1  215.58    7.40
  -6  11   1  118.59    5.70
  -6  11   1  126.09    4.50
  -6  11  -1  117.69    5.70
  -6  11  -1  133.59    4.90
  -7  11   1    0.90    1.50
  -7  11   1    0.80    2.60
  -7  11  -1   -0.70    2.60
  -7  11  -1    0.30    1.80
  -8 -11  -1    8.50    3.00
  -8  11   1    8.00    3.30
  -8  11  -1    8.80    3.30
  -8 -11   1   11.70    2.80
  -8  11  -1    9.70    2.10
  -9  11   1   21.30    3.90
  -9 -11  -1   28.80    3.60
  -9 -11   1   23.80    3.20
  -9  11  -1   24.10    3.90
 -10  11   1   43.00    4.70
 -10 -11  -1   40.90    4.20
 -10  11  -1   39.40    4.80
 -10 -11   1   42.80    3.90
   0  12  -1  145.09    5.30
   0  12  -1  146.89    5.40
   0  12   1  150.48    5.60
  -1  12   1   45.10    3.60
   1  12  -1   35.50    3.10
   1  12  -1   44.50    3.30
  -1  12  -1   45.30    3.40
   1  12   1   42.90    3.50
  -1  12  -1   47.90    3.40
   2  12  -1    5.90    2.10
  -2  12   1   12.00    2.20
  -2  12   1    5.50    2.20
  -2  12  -1    7.80    2.10
  -2  12  -1    2.10    2.10
  -3  12   1   27.30    3.00
  -3  12   1   31.00    2.70
  -3  12  -1   30.50    2.80
  -3  12  -1   32.40    3.20
  -4  12   1  100.69    4.30
  -4  12   1   99.89    5.30
  -4  12  -1   92.29    4.90
  -4  12  -1   98.39    4.50
  -5  12   1  261.27    7.30
  -5  12   1  267.07    8.60
  -5  12  -1  270.47    7.70
  -5  12  -1  268.37    8.60
  -6  12   1  106.99    4.30
  -6  12   1  108.79    6.10
  -6  12  -1  117.49    6.10
  -6  12  -1  109.39    4.70
  -7  12   1    5.00    1.80
  -7  12   1   10.80    3.00
  -7  12  -1    7.70    2.20
  -7  12  -1    8.90    3.30
  -8  12   1    8.70    3.10
  -8 -12  -1    8.00    3.00
  -8 -12   1    0.40    2.60
  -8  12  -1    5.90    2.10
  -8  12  -1    5.40    3.10
  -9  12   1   15.30    3.90
  -9 -12  -1   18.40    3.50
  -9  12  -1   14.10    3.60
  -9 -12   1   23.00    3.40
   0  13  -1    3.20    2.30
   0  13   1    2.70    2.20
   0  13  -1   -3.70    2.00
   1  13  -1    4.30    2.20
  -1  13   1   -0.60    2.20
  -1  13  -1    8.00    2.40
   1  13   1    5.90    2.30
  -1  13  -1    8.70    2.40
   2  13  -1  156.48    6.00
  -2  13   1  165.48    5.70
  -2  13   1  162.88    6.40
  -2  13  -1  155.68    5.90
  -2  13  -1  152.58    5.90
  -3  13   1    2.00    2.40
  -3  13   1    3.10    2.00
  -3  13  -1   -0.70    2.30
  -3  13  -1    0.70    2.00
  -4  13   1   67.29    3.90
  -4  13   1   56.89    4.40
  -4  13  -1   68.89    5.00
  -4  13  -1   58.79    4.00
  -5  13   1   27.20    2.70
  -5  13   1   27.30    3.40
  -5  13  -1   26.40    3.50
  -5  13  -1   28.20    2.90
  -6  13   1    2.70    1.80
  -6  13   1    2.30    2.70
  -6  13  -1    1.50    2.80
  -6  13  -1   -2.60    2.00
  -7  13   1   36.40    4.20
  -7  13  -1   35.30    4.00
  -7  13  -1   31.90    3.00
  -8  13   1   25.80    4.00
  -8  13  -1   22.90    3.90
  -9  13   1   12.40    3.80
  -9 -13  -1   13.20    3.30
  -9 -13   1   11.40    3.20
  -9  13  -1   13.10    3.60
   0  14   1  142.59    6.30
   0  14  -1  147.49    5.90
   0  14  -1  151.48    6.20
  -1  14   1 1705.73   35.00
   1  14  -1 1688.53   34.60
  -1  14  -1 1745.33   34.90
  -1  14  -1 1740.43   35.00
   1  14   1 1695.53   34.80
  -2  14   1   28.80    3.40
  -2  14  -1   28.00    3.40
  -2  14  -1   28.40    3.20
  -3  14   1    6.90    2.70
  -3  14  -1    7.30    2.70
  -3  14  -1    5.00    2.40
  -4  14   1   46.50    3.80
  -4  14   1   45.80    4.10
  -4  14  -1   41.20    3.50
  -4  14  -1   36.30    3.80
  -5  14   1   20.00    3.40
  -5  14   1   22.70    2.60
  -5  14  -1   19.10    2.80
  -5  14  -1   17.70    3.30
  -6  14   1    3.80    1.90
  -6  14   1    7.70    3.10
  -6  14  -1    0.10    2.10
  -6  14  -1    1.50    2.90
  -7  14   1    4.20    3.40
  -7  14  -1    1.50    3.10
  -7  14  -1   -1.30    2.10
  -8  14   1   13.70    3.60
  -8  14  -1   10.80    3.80
   0  15   1    2.70    2.60
   0  15  -1    9.10    2.80
  -1  15   1  337.27   10.00
   1  15  -1  342.07    9.90
  -1  15  -1  342.87    9.90
  -1  15  -1  374.76   10.10
   1  15   1  352.06   10.00
  -2  15   1   72.49    5.00
  -2  15  -1   66.49    4.40
  -2  15  -1   69.39    4.90
  -3  15   1   27.40    3.50
  -3  15  -1   23.70    3.10
  -3  15  -1   17.70    3.30
  -4  15   1   11.20    3.10
  -4  15  -1    7.60    2.50
  -4  15  -1    4.70    2.80
  -5  15   1   45.40    4.50
  -5  15  -1   56.09    4.40
  -5  15  -1   40.90    4.30
  -6  15   1    5.10    3.10
  -6  15  -1    5.10    2.40
  -6  15  -1    7.40    3.50
  -7  15   1    5.80    3.50
  -7  15  -1    3.80    3.20
  -7  15  -1    3.70    2.30
   0  16  -1  114.39    5.70
   0  16   1  108.19    5.70
  -1  16   1  101.49    5.70
   1  16  -1  105.39    5.50
   1  16   1  115.99    5.80
  -1  16  -1  113.09    5.80
  -2  16   1   23.10    3.70
  -2  16  -1   19.10    3.20
  -2  16  -1   19.50    3.60
  -3  16   1    1.50    2.80
  -3  16  -1    3.00    2.70
  -3  16  -1    3.20    2.40
  -4  16   1    9.90    3.20
  -4  16  -1   18.30    3.60
  -4  16  -1   21.10    3.10
  -5  16   1   17.70    3.60
  -5  16  -1   15.20    3.50
  -5  16  -1   20.20    3.10
  -6  16   1   -3.40    3.20
  -6  16  -1    2.90    2.40
  -6  16  -1   -2.50    3.20
  -7  16   1   -0.60    3.20
  -7  16  -1   -2.30    3.20
   0  17   1    0.40    2.90
   0  17  -1   -1.80    2.60
  -1  17   1    9.90    3.10
   1  17  -1    9.50    3.20
  -1  17  -1    7.00    2.90
   1  17   1   16.60    3.60
  -2  17   1    6.50    3.00
  -2  17  -1    1.00    3.00
  -3  17   1    9.50    3.30
  -3  17  -1    7.40    3.40
  -3  17  -1    9.40    2.80
  -4  17   1    6.00    3.20
  -4  17  -1    1.30    3.30
  -4  17  -1   -0.20    2.40
  -5  17   1   -2.70    3.00
  -5  17  -1    2.30    3.20
  -5  17  -1    2.70    2.50
  -6  17   1   10.50    3.60
  -6  17  -1   11.70    3.90
  -6  17  -1   10.30    2.80
   0  18  -1   22.80    3.70
   0  18   1   26.00    3.90
   1  18  -1   24.70    3.70
  -1  18   1   20.90    3.80
  -1  18  -1   26.60    4.00
   1  18   1   25.70    3.80
  -2  18   1   25.80    4.00
  -2  18  -1   30.30    4.30
  -3  18   1   -4.20    3.20
  -3  18  -1   -0.10    3.10
  -4  18   1    5.50    3.40
  -4  18  -1    7.30    3.50
   0  19  -1    1.80    3.10
   0  19   1   -3.00    3.00
   1  19  -1    2.60    3.30
  -1  19   1    0.50    3.20
  -1  19  -1   -1.10    3.30
  -2  19   1   14.20    3.70
  -2  19  -1   12.50    3.70
   0   0  -2 5259.57   98.39
  -1   0  -2 2291.27   43.60
   1   0   2 2271.17   43.00
  -2   0  -2 4790.62   88.69
   2   0  -2 4604.74   88.09
  -3   0  -2   45.30    2.10
  -3   0   2   46.70    1.30
  -3   0   2   46.50    1.30
   3   0  -2   44.70    1.60
  -3   0   2   44.90    1.80
   3   0   2   47.70    2.20
  -4   0   2   37.50    1.90
   4   0   2   33.00    2.30
  -4   0   2   35.20    1.50
   4   0  -2   37.60    1.80
  -4   0   2   36.20    1.40
  -4   0  -2   40.30    2.30
  -5   0   2  128.19    3.20
   5   0  -2  124.59    3.60
  -5   0   2  125.99    3.80
  -5   0  -2  121.49    3.80
  -6   0   2  133.29    3.40
  -6   0  -2  133.39    4.30
  -6   0   2  133.39    3.40
  -6   0   2  129.89    4.20
  -7   0   2    0.50    0.90
  -7   0  -2    1.70    1.50
  -7   0   2    1.20    1.40
  -7   0  -2    0.50    1.70
  -7   0   2   -0.20    1.00
  -8   0   2   71.29    3.00
  -8   0  -2   70.79    4.00
  -8   0  -2   69.59    3.60
  -8   0   2   67.39    2.60
  -8   0   2   64.89    3.80
  -9   0  -2  196.38    6.10
  -9   0   2  179.48    6.40
  -9   0  -2  186.38    6.90
  -9   0   2  187.58    4.70
 -10   0  -2  106.99    4.60
 -10   0  -2  106.49    5.90
 -10   0   2   95.59    5.30
 -11   0  -2  434.56   10.70
 -11   0   2  444.16   11.90
 -11   0  -2  437.16   12.10
 -12   0   2  312.87    9.70
 -12   0  -2  306.67   10.10
   0   1  -2    0.70    0.50
   0  -1   2    2.00    0.50
   1  -1   2  704.73   13.90
   1   1  -2  727.73   13.60
  -1  -1   2  737.43   13.60
  -1   1  -2  725.43   13.90
  -2   1   2 4439.96   84.19
  -2  -1  -2 4477.45   85.89
   2   1  -2 4526.85   85.59
  -2  -1   2 4452.05   84.89
  -2   1  -2 4587.94   86.59
   2  -1  -2 4524.25   84.49
  -2  -1   2 4606.84   85.09
  -3   1   2    1.70    0.80
   3  -1   2    2.80    1.10
  -3  -1  -2    2.20    1.10
   3   1  -2    1.40    0.80
  -3   1   2    2.30    0.40
   3  -1  -2    1.20    0.70
  -3  -1   2    2.30    0.60
  -3  -1   2    2.40    0.70
   3   1   2    1.00    1.00
  -3   1  -2    1.70    1.00
  -4   1   2  562.04   11.40
   4   1  -2  541.65   11.20
  -4  -1  -2  539.95   11.60
   4  -1   2  542.45   11.50
  -4   1   2  547.75   10.70
   4  -1  -2  569.34   11.10
   4   1   2  571.34   11.70
  -4   1  -2  541.55   11.50
  -4  -1   2  562.34   10.90
  -4   1  -2  562.94   11.70
  -4  -1   2  559.14   10.90
  -5  -1  -2   55.39    2.90
  -5   1   2   57.79    1.90
   5   1  -2   60.89    2.50
  -5   1   2   57.29    2.60
  -5   1  -2   63.59    2.90
  -5  -1   2   57.09    2.40
  -5  -1   2   55.49    2.10
   5  -1  -2   59.09    2.40
  -5   1  -2   58.09    2.60
  -5  -1   2   62.29    2.20
  -6  -1  -2   18.00    1.90
  -6   1   2   18.00    1.40
  -6   1   2   18.60    1.80
  -6  -1   2   19.00    1.40
  -6  -1   2   16.40    1.40
  -6   1  -2   14.20    1.70
  -6  -1   2   19.20    1.80
  -6   1  -2   15.30    2.00
  -7  -1  -2   11.70    1.90
  -7   1   2   11.50    1.90
  -7   1   2    9.10    1.10
  -7   1  -2    9.30    2.10
  -7  -1   2    7.60    1.80
  -7  -1   2   10.80    1.30
  -7   1  -2   11.70    1.90
  -7  -1   2   10.00    1.20
  -8   1   2   68.49    3.90
  -8   1   2   70.49    2.90
  -8   1   2   61.09    2.40
  -8  -1  -2   64.29    3.60
  -8   1  -2   57.29    3.60
  -8  -1   2   71.59    3.80
  -8   1  -2   65.89    4.10
  -8  -1   2   69.19    2.80
  -9  -1  -2  431.96   10.30
  -9   1   2  409.16    8.70
  -9   1   2  424.66   10.70
  -9  -1   2  422.76   10.60
  -9  -1   2  414.16    9.10
  -9   1  -2  423.46   11.20
  -9   1  -2  417.26   10.10
 -10   1   2    1.70    2.60
 -10  -1  -2    4.10    2.10
 -10  -1  -2    2.90    2.60
 -10  -1   2    2.30    2.40
 -10   1  -2    6.60    2.90
 -10   1  -2    3.00    1.90
 -11  -1  -2  120.39    5.10
 -11  -1  -2  110.19    6.40
 -11   1   2  118.09    6.10
 -11   1  -2  115.49    5.60
 -11   1  -2  117.89    6.20
 -11  -1   2  108.69    5.90
 -12  -1  -2   46.80    4.40
 -12   1   2   43.70    4.10
 -12  -1   2   45.50    4.20
 -12   1  -2   31.70    4.20
   0   2   2    4.70    0.80
   0  -2   2    5.10    0.80
   0   2  -2    4.10    0.80
  -1   2   2 1192.68   22.50
   1   2  -2 1199.18   22.50
  -1  -2   2 1163.08   22.40
  -1   2  -2 1171.58   22.60
  -1   2  -2 1220.08   22.50
   2  -2   2 9265.57  183.18
   2   2  -2 9610.84  182.48
  -2   2   2 9725.93  181.58
  -2   2  -2 9999.00  181.68
  -2   2  -2 9822.62  183.78
  -2  -2   2 9734.33  181.98
   2  -2  -2 9608.74  180.78
   3  -2   2  622.04   12.70
  -3   2   2  636.44   12.60
  -3   2   2  625.64   11.80
  -3  -2  -2  618.94   12.70
  -3  -2   2  644.44   12.30
  -3  -2   2  615.44   12.30
  -3   2  -2  645.64   12.70
   3  -2  -2  628.64   12.20
  -3   2  -2  610.84   12.70
   4  -2   2  763.32   15.80
  -4  -2  -2  814.32   16.00
  -4   2   2  787.42   15.70
  -4   2   2  785.62   14.90
  -4  -2   2  787.72   15.40
   4  -2  -2  789.92   15.40
  -4   2  -2  799.92   16.00
  -4  -2   2  772.12   15.30
  -4   2  -2  767.02   15.80
  -5   2   2   75.49    2.10
  -5   2   2   75.79    3.00
  -5  -2  -2   82.99    3.30
  -5   2  -2   76.69    3.10
  -5   2  -2   79.19    3.30
  -5  -2   2   76.09    2.60
  -5  -2   2   77.19    2.60
   5  -2  -2   73.19    2.70
  -6   2   2  145.39    4.60
  -6   2   2  142.39    3.50
  -6  -2  -2  145.89    4.70
  -6   2  -2  136.19    4.80
  -6  -2   2  152.78    4.00
  -6   2  -2  152.78    4.50
  -6  -2   2  152.38    4.00
  -7   2   2  231.28    5.10
  -7   2   2  228.48    6.40
  -7  -2  -2  229.38    6.40
  -7  -2   2  233.48    5.60
  -7  -2   2  236.28    5.60
  -7   2  -2  210.68    6.20
  -7   2  -2  223.88    6.70
  -7  -2   2  235.18    6.30
  -8   2   2   32.50    2.90
  -8   2   2   39.10    1.90
  -8  -2  -2   43.80    3.50
  -8   2  -2   41.50    3.30
  -8   2  -2   35.50    2.70
  -8  -2   2   40.90    3.20
  -8  -2   2   42.00    2.50
  -9  -2  -2    9.10    2.20
  -9   2   2    8.70    2.60
  -9  -2   2    5.50    2.20
  -9  -2   2    8.40    1.60
  -9   2  -2    5.20    1.90
  -9   2  -2    8.10    2.60
 -10   2   2   -3.00    2.30
 -10  -2  -2   -2.40    2.40
 -10  -2  -2    2.80    2.00
 -10  -2   2    2.90    2.40
 -10   2  -2   -0.40    1.80
 -10   2  -2    2.30    2.50
 -11   2   2   97.09    5.30
 -11  -2  -2   85.89    4.60
 -11  -2  -2  102.59    5.70
 -11  -2   2   91.79    5.50
 -11   2  -2   98.19    6.20
 -12   2   2   18.60    3.50
 -12  -2  -2    8.10    3.30
 -12   2  -2   23.70    3.80
 -12  -2   2   20.90    3.40
   0   3  -2    1.20    0.80
   0   3   2    0.20    0.90
   0  -3   2    1.60    1.00
   0   3  -2    2.50    1.00
  -1   3   2  790.12   15.50
   1   3  -2  807.32   15.50
   1  -3  -2  795.52   15.20
  -1  -3   2  827.02   15.50
  -1   3  -2  785.72   15.40
  -1   3  -2  777.42   15.50
  -2   3   2   66.39    2.30
   2   3  -2   67.89    2.30
  -2   3   2   65.59    1.70
   2  -3   2   64.79    2.30
  -2  -3   2   67.79    2.20
  -2   3  -2   65.59    2.40
  -2   3  -2   67.79    2.50
   2  -3  -2   63.39    2.00
  -3   3   2   77.89    2.00
  -3   3   2   75.89    2.60
   3  -3   2   75.49    2.80
  -3   3  -2   74.09    2.80
   3  -3  -2   81.69    2.30
  -3   3  -2   75.69    2.80
  -3  -3   2   75.09    2.40
  -4   3   2  591.94   12.40
  -4  -3  -2  582.74   12.50
  -4   3   2  592.64   11.60
  -4   3  -2  590.94   12.60
  -4  -3   2  601.04   12.10
  -4   3  -2  612.94   12.40
  -4  -3   2  598.34   12.10
   4  -3  -2  610.74   12.00
  -5  -3  -2    1.80    1.40
  -5   3   2    1.50    0.70
  -5   3   2   -0.20    1.20
   5  -3  -2    1.70    1.10
  -5   3  -2    2.50    1.50
  -5  -3   2    0.10    0.90
  -5  -3   2    0.40    1.10
  -5   3  -2    2.80    1.30
  -6  -3  -2   46.20    3.00
  -6   3   2   38.90    1.70
  -6   3   2   38.50    2.60
  -6  -3   2   38.50    2.30
  -6  -3   2   39.70    2.00
  -6   3  -2   31.10    2.60
  -6   3  -2   33.70    2.50
  -7  -3  -2  673.03   14.80
  -7   3   2  673.73   14.90
  -7   3   2  677.53   13.40
  -7  -3   2  685.73   14.10
  -7   3  -2  698.03   14.50
  -7   3  -2  680.73   15.20
  -8  -3  -2  602.94   13.30
  -8   3   2  591.04   11.50
  -8   3   2  590.64   13.60
  -8  -3   2  571.14   12.40
  -8   3  -2  576.74   13.80
  -8   3  -2  566.94   12.90
  -9  -3  -2   61.09    4.10
  -9   3   2   53.19    4.00
  -9  -3   2   59.59    4.00
  -9   3  -2   54.09    3.60
  -9   3  -2   55.29    4.40
  -9  -3   2   54.09    3.10
 -10   3   2   41.30    4.00
 -10  -3  -2   40.80    3.30
 -10  -3   2   38.90    3.40
 -10   3  -2   42.60    4.00
 -10   3  -2   42.20    3.40
 -11  -3  -2    1.10    2.20
 -11   3   2    3.70    2.80
 -11  -3  -2    1.50    2.70
 -11  -3   2    3.80    2.60
 -11   3  -2    4.10    3.10
 -12  -3  -2   41.20    4.30
 -12   3   2   46.80    4.40
 -12  -3   2   47.90    4.20
 -12   3  -2   36.30    4.60
   0   4  -2  515.95   10.30
   0   4  -2  525.55   10.60
   0   4   2  539.25   10.60
   0  -4   2  505.85   10.50
   0  -4  -2  507.75   10.40
   1   4  -2   80.59    2.70
  -1   4   2   76.29    2.60
   1   4  -2   79.39    2.20
  -1  -4   2   77.79    2.60
   1  -4  -2   83.49    2.40
  -1   4  -2   80.09    2.60
  -1   4  -2   79.19    2.70
   2   4  -2  197.68    4.80
  -2   4   2  199.18    4.30
  -2   4   2  201.58    4.80
   2  -4   2  203.28    4.90
  -2   4  -2  195.98    4.80
   2  -4  -2  195.78    4.50
  -2  -4   2  196.78    4.70
  -2   4  -2  195.88    4.80
  -3   4   2  731.33   14.40
  -3   4   2  740.73   15.10
   3  -4   2  773.42   15.20
  -3   4  -2  724.83   15.10
  -3   4  -2  764.82   15.10
  -3  -4   2  750.92   14.90
   3  -4  -2  736.73   14.60
  -4   4   2   44.10    1.70
  -4   4   2   41.70    2.40
  -4  -4   2   43.10    2.10
  -4   4  -2   41.60    2.50
   4  -4  -2   43.50    2.10
  -4   4  -2   42.90    2.50
  -5  -4  -2   62.59    3.20
  -5   4   2   62.19    2.00
  -5   4   2   62.09    2.90
  -5  -4   2   61.89    2.70
  -5   4  -2   60.79    3.30
  -5   4  -2   62.19    2.90
  -6  -4  -2    3.80    1.70
  -6   4   2    4.30    1.60
  -6   4   2    3.30    0.80
  -6   4  -2    5.70    1.60
  -6   4  -2    4.10    1.80
  -6  -4   2    4.50    1.20
  -6  -4   2    3.00    1.30
  -7   4   2   78.09    2.40
  -7   4   2   76.09    3.90
  -7  -4  -2   92.39    4.10
  -7   4  -2   72.29    4.10
  -7  -4   2   78.09    3.20
  -7   4  -2   76.49    3.60
  -7  -4   2   78.29    3.40
  -8   4   2  816.72   16.10
  -8   4   2  848.72   18.30
  -8  -4  -2  854.91   18.10
  -8   4  -2  839.72   17.60
  -8  -4   2  835.02   17.20
  -8   4  -2  829.92   18.60
  -9   4   2   49.20    4.00
  -9  -4  -2   59.19    4.00
  -9   4  -2   61.39    4.60
  -9  -4   2   53.19    3.20
  -9   4  -2   61.69    3.60
 -10  -4  -2   25.90    3.00
 -10   4   2   25.00    3.40
 -10   4  -2   22.60    3.70
 -10   4  -2   22.90    2.40
 -10  -4   2   23.80    3.00
 -11  -4  -2    0.60    2.80
 -11  -4  -2   -0.10    2.20
 -11   4   2   -2.70    2.70
 -11   4  -2   -4.00    3.10
 -11  -4   2   -1.50    2.50
 -12  -4  -2   26.10    4.00
 -12   4   2   31.30    4.10
 -12  -4   2   29.60    3.80
 -12   4  -2   30.70    4.50
   0   5  -2    0.00    0.90
   0   5   2    1.40    1.10
   0  -5   2    0.10    0.70
   0  -5  -2    0.70    1.00
   0   5  -2    1.70    1.10
  -1   5   2  185.18    4.60
   1   5  -2  176.58    4.20
   1   5  -2  181.38    4.60
  -1   5  -2  177.48    4.40
  -1  -5   2  175.98    4.50
  -1   5  -2  182.48    4.60
   1  -5  -2  177.48    4.30
   1   5   2  174.78    4.50
   2  -5   2   18.80    1.60
  -2   5   2   18.10    1.50
   2   5  -2   13.50    1.50
  -2   5   2   21.00    1.60
  -2   5  -2   19.00    1.70
  -2  -5   2   11.00    1.20
   2  -5  -2   18.80    1.40
  -2   5  -2   16.20    1.50
  -3   5   2  489.55   10.60
  -3   5   2  491.25   10.00
  -3   5  -2  499.35   10.60
   3  -5  -2  512.15   10.30
  -3   5  -2  487.05   10.70
  -4   5   2  165.48    3.90
  -4   5   2  169.78    4.90
   4  -5  -2  171.98    4.30
  -4  -5   2  135.89    4.30
  -4   5  -2  163.18    4.80
  -4   5  -2  166.68    4.60
  -5   5   2  315.67    7.90
  -5   5   2  320.97    6.80
  -5  -5  -2  318.47    8.00
  -5  -5   2  334.47    7.60
  -5   5  -2  333.77    8.20
  -5   5  -2  316.67    7.70
  -5  -5   2  328.67    7.60
  -6   5   2  123.49    3.30
  -6  -5  -2  121.09    4.40
  -6   5   2  125.99    4.50
  -6  -5   2  122.39    4.30
  -6   5  -2  131.69    4.30
  -6   5  -2  120.19    4.70
  -6  -5   2  127.69    4.20
  -7   5   2  372.76    7.70
  -7   5   2  359.36    9.40
  -7  -5  -2  360.06    9.30
  -7   5  -2  374.16    9.70
  -7  -5   2  375.36    8.80
  -7   5  -2  378.16    8.90
  -8  -5  -2    6.00    2.20
  -8   5   2    1.50    0.90
  -8   5   2   -0.10    2.10
  -8  -5   2    0.50    1.60
  -8   5  -2    5.70    2.40
  -8   5  -2    2.90    1.70
  -9   5   2   60.79    4.30
  -9  -5  -2   58.49    4.10
  -9  -5   2   52.09    3.40
  -9   5  -2   58.59    3.50
  -9   5  -2   66.09    4.70
 -10   5   2    0.50    2.60
 -10  -5  -2    1.70    2.20
 -10  -5   2   -0.50    2.30
 -10   5  -2   -0.30    2.60
 -10   5  -2    1.10    1.70
 -10  -5   2    1.70    2.10
 -11   5   2    0.60    2.60
 -11  -5  -2   -2.00    2.20
 -11  -5   2   -1.10    2.50
 -11   5  -2    0.80    2.90
   0  -6  -2  135.99    3.90
   0   6   2  137.69    3.90
   0  -6   2  129.39    3.80
   0   6  -2  133.49    3.90
   1   6  -2   17.80    1.40
  -1   6   2   20.70    1.70
   1   6  -2   21.80    1.80
  -1   6  -2   17.60    1.70
   1  -6  -2   22.80    1.90
  -1   6  -2   22.90    1.80
   1   6   2   22.70    1.70
  -1  -6   2   22.40    1.90
  -2   6   2  850.51   16.90
  -2   6   2  829.22   16.50
   2   6  -2  851.61   17.00
  -2   6  -2  818.02   16.80
   2  -6  -2  846.92   16.70
  -2   6  -2  840.92   16.90
  -2  -6   2  809.32   16.80
  -3   6   2   42.80    2.50
  -3   6   2   41.00    2.00
   3   6  -2   41.10    2.50
  -3  -6   2   42.80    2.40
   3  -6  -2   41.00    2.30
  -3   6  -2   39.60    2.60
  -3   6  -2   43.30    2.60
  -4   6   2  552.14   11.10
  -4   6   2  539.65   12.00
  -4   6  -2  534.15   11.80
  -4   6  -2  532.85   12.00
  -4  -6   2  580.34   12.40
  -5   6   2   53.99    2.10
  -5   6   2   50.89    3.10
  -5   6  -2   52.69    2.90
  -5   6  -2   53.29    3.20
  -6   6   2   -1.30    0.90
  -6   6   2    3.60    1.80
  -6  -6  -2   -0.80    1.80
  -6   6  -2    0.20    1.40
  -6   6  -2   -1.70    1.90
  -6  -6   2   -0.50    1.50
  -7  -6  -2  118.09    5.10
  -7   6   2  123.79    3.30
  -7   6   2  132.09    5.10
  -7  -6   2  122.29    4.60
  -7   6  -2  125.59    4.50
  -7   6  -2  114.59    5.10
  -8   6   2   87.69    4.70
  -8  -6  -2   84.69    4.60
  -8   6   2   83.39    2.50
  -8  -6   2   82.69    3.90
  -8   6  -2   76.49    5.10
  -8   6  -2   84.89    3.90
  -9  -6  -2    3.00    2.20
  -9   6   2    1.90    2.40
  -9  -6   2   -0.40    1.70
  -9   6  -2   -0.60    1.60
  -9   6  -2   -2.60    2.40
 -10  -6  -2   13.20    2.60
 -10   6   2   17.90    3.20
 -10   6  -2   12.60    2.10
 -10  -6   2   14.20    2.30
 -10   6  -2   13.20    3.30
 -11   6   2   38.30    4.20
 -11  -6  -2   42.80    3.70
 -11   6  -2   38.00    4.30
 -11  -6   2   43.30    3.90
   0   7  -2   -0.40    1.10
   0   7   2   -0.10    1.30
   0   7  -2    0.90    1.40
  -1   7   2  508.85   11.00
   1   7  -2  517.55   10.70
   1   7  -2  506.85   11.10
   1   7   2  508.75   11.00
  -1   7  -2  513.15   11.10
  -1   7  -2  506.95   10.90
   2   7  -2   11.70    1.70
  -2   7   2   12.00    1.40
  -2   7   2   12.70    1.70
  -2   7  -2   10.80    1.60
  -2   7  -2   12.40    1.70
  -3   7   2  446.16   10.10
   3   7  -2  431.06   10.10
  -3   7   2  460.35    9.50
  -3   7  -2  443.66   10.00
  -3   7  -2  455.05   10.10
  -4   7   2  102.49    4.00
  -4   7   2  106.79    3.20
  -4   7  -2  112.79    4.20
  -4   7  -2  107.29    3.90
  -5   7   2   44.40    2.20
  -5   7   2   45.30    3.10
  -5   7  -2   44.70    2.90
  -5   7  -2   48.10    3.50
  -6   7   2   46.60    3.50
  -6  -7  -2   46.20    3.70
  -6   7   2   53.69    2.30
  -6   7  -2   56.29    3.70
  -6   7  -2   49.00    3.10
  -7   7   2    4.90    1.10
  -7   7   2    4.20    2.20
  -7  -7  -2    4.30    2.20
  -7   7  -2    5.80    1.80
  -7  -7   2    3.40    1.90
  -7   7  -2    1.60    2.30
  -8   7   2   12.50    2.70
  -8  -7  -2   11.40    2.50
  -8  -7   2    8.30    2.10
  -8   7  -2   10.00    2.00
  -8   7  -2    9.80    2.70
  -9  -7  -2    2.50    2.30
  -9   7   2    2.20    2.70
  -9   7  -2    3.40    2.70
  -9  -7   2   -0.70    1.90
  -9   7  -2    5.10    1.90
 -10  -7  -2    4.00    2.40
 -10   7   2   -2.60    2.80
 -10  -7   2    2.80    2.10
 -10   7  -2    1.30    3.20
 -11  -7  -2   -2.50    2.30
 -11   7   2   -1.80    2.70
 -11   7  -2    3.20    3.40
   0   8  -2  212.88    5.50
   0   8  -2  212.78    5.80
   0   8   2  208.58    5.70
   1   8  -2  126.99    3.90
   1   8  -2  126.79    4.40
  -1   8   2  128.89    4.20
   1   8   2  131.79    4.40
  -1   8  -2  129.69    4.10
  -1   8  -2  134.19    4.30
   2   8  -2  452.35   10.20
  -2   8   2  443.96   10.10
   2   8  -2  436.96    9.60
  -2   8   2  428.56    9.60
  -2   8  -2  432.56   10.00
  -2   8  -2  448.16   10.10
  -3   8   2  690.03   14.70
  -3   8   2  681.23   13.90
  -3   8  -2  665.93   14.40
  -3   8  -2  677.03   14.60
  -4   8   2   46.10    3.10
  -4   8   2   46.70    2.40
  -4   8  -2   42.90    3.10
  -4   8  -2   45.80    3.00
  -5   8   2   23.40    2.60
  -5   8   2   26.00    2.00
  -5   8  -2   24.10    2.60
  -5   8  -2   26.10    2.40
  -6   8   2   57.99    2.50
  -6   8   2   57.79    3.90
  -6   8  -2   57.39    3.40
  -6   8  -2   60.39    4.00
  -7   8   2   43.80    2.20
  -7   8   2   43.70    3.60
  -7  -8  -2   52.49    4.10
  -7   8  -2   44.50    3.40
  -7   8  -2   49.40    4.00
  -7  -8   2   47.80    3.60
  -8   8   2   82.19    5.20
  -8  -8  -2   81.99    4.80
  -8   8  -2   76.39    4.00
  -8  -8   2   79.89    4.40
  -8   8  -2   89.49    5.10
  -9  -8  -2   -1.60    2.30
  -9   8   2    0.40    2.50
  -9   8  -2    1.70    1.80
  -9   8  -2   -2.00    2.80
  -9  -8   2   -2.80    1.90
 -10   8   2   14.50    3.30
 -10  -8  -2    9.60    2.80
 -10  -8   2   15.30    2.50
 -10   8  -2    6.20    3.10
 -11  -8  -2   23.20    3.40
 -11   8   2   27.40    3.90
 -11   8  -2   20.10    3.90
   0   9   2    0.90    1.50
   0   9  -2   -0.30    1.40
   0   9  -2    2.20    1.50
  -1   9   2   66.09    3.20
   1   9  -2   65.49    3.20
   1   9  -2   63.99    3.00
   1   9   2   66.89    3.20
  -1   9  -2   67.59    3.40
  -1   9  -2   63.49    3.00
  -2   9   2  721.13   15.50
  -2   9   2  724.53   15.00
   2   9  -2  720.23   15.00
   2   9  -2  731.43   15.60
  -2   9  -2  731.73   15.40
  -2   9  -2  698.63   15.30
  -3   9   2   11.70    1.60
  -3   9   2   13.10    2.10
  -3   9  -2   14.30    2.20
  -3   9  -2   14.40    2.00
  -4   9   2    0.50    1.80
  -4   9   2    1.20    1.30
  -4   9  -2   -0.30    1.60
  -4   9  -2    4.30    2.00
  -5   9   2   47.80    3.60
  -5   9   2   50.49    2.60
  -5   9  -2   54.79    3.40
  -5   9  -2   46.60    3.60
  -6   9   2    0.50    2.20
  -6   9   2    1.60    1.20
  -6   9  -2    0.80    1.70
  -6   9  -2   -0.40    2.20
  -7  -9  -2    7.40    2.50
  -7   9   2   -1.40    2.50
  -7   9   2    4.00    1.20
  -7  -9   2    7.30    2.20
  -7   9  -2    4.60    1.90
  -7   9  -2    3.60    2.70
  -8   9   2   27.40    3.40
  -8  -9  -2   25.50    3.10
  -8  -9   2   25.60    2.80
  -8   9  -2   27.20    3.70
  -8   9  -2   24.60    2.60
  -9   9   2   14.30    3.10
  -9  -9  -2   11.70    2.80
  -9   9  -2   15.70    3.30
  -9  -9   2    9.20    2.50
  -9   9  -2   14.40    2.30
 -10   9   2    1.40    2.90
 -10  -9  -2    4.40    2.70
 -10   9  -2    3.70    3.30
 -10  -9   2    1.30    2.20
   0  10   2   30.50    2.50
   0  10  -2   41.50    2.90
   0  10  -2   39.90    3.10
   1  10  -2   -1.20    1.50
   1  10  -2    0.70    1.50
  -1  10   2   -1.00    1.60
  -1  10  -2   -0.40    1.50
   1  10   2   -1.80    1.70
  -1  10  -2    0.70    1.50
   2  10  -2   25.40    2.20
  -2  10   2   21.40    2.10
   2  10  -2   24.30    2.50
  -2  10   2   22.60    2.60
  -2  10  -2   22.60    2.40
  -2  10  -2   17.40    2.20
  -3  10   2    7.80    1.70
  -3  10   2    6.60    2.10
  -3  10  -2   10.40    2.10
  -3  10  -2    9.60    2.00
  -4  10   2  291.07    7.20
  -4  10   2  285.47    8.10
  -4  10  -2  292.57    7.80
  -4  10  -2  286.27    8.10
  -5  10   2  182.08    5.10
  -5  10   2  181.88    6.60
  -5  10  -2  176.28    5.80
  -5  10  -2  183.38    6.40
  -6  10   2   34.70    3.40
  -6  10   2   36.60    2.60
  -6  10  -2   37.30    3.50
  -6  10  -2   35.80    2.90
  -7  10   2  151.88    4.30
  -7  10   2  146.19    6.30
  -7  10  -2  153.48    5.40
  -7  10  -2  147.79    6.60
  -8 -10  -2   53.39    4.60
  -8  10   2   47.00    4.20
  -8  10  -2   42.30    4.10
  -8 -10   2   45.00    3.60
  -8  10  -2   50.59    3.70
  -9  10   2   31.40    4.10
  -9 -10  -2   24.20    3.50
  -9  10  -2   22.90    2.60
  -9  10  -2   28.20    3.80
  -9 -10   2   22.30    3.00
 -10  10   2    0.10    3.00
 -10 -10  -2    2.50    2.80
 -10 -10   2    0.20    2.30
 -10  10  -2   -3.10    2.80
   0  11  -2   -0.50    1.50
   0  11   2    0.00    1.70
   0  11  -2    2.50    1.80
  -1  11   2    3.40    1.90
   1  11  -2    3.10    1.80
   1  11  -2    4.10    1.70
  -1  11  -2    4.70    1.80
  -1  11  -2    3.20    1.80
   1  11   2    5.00    2.00
   2  11  -2   79.09    4.00
  -2  11   2   72.59    4.00
   2  11  -2   76.69    3.80
  -2  11  -2   73.79    4.10
  -2  11  -2   76.59    4.00
  -3  11   2   -0.50    1.50
  -3  11   2    1.20    2.10
  -3  11  -2   -2.90    2.00
  -3  11  -2    1.10    1.90
  -4  11   2  160.18    5.90
  -4  11   2  155.68    5.00
  -4  11  -2  159.78    5.90
  -4  11  -2  163.78    5.40
  -5  11   2   97.89    3.90
  -5  11   2  103.09    5.10
  -5  11  -2  106.59    5.20
  -5  11  -2  102.69    4.60
  -6  11   2   79.69    5.30
  -6  11   2   86.89    3.50
  -6  11  -2   83.09    4.30
  -6  11  -2   73.59    4.90
  -7  11   2   26.70    3.50
  -7  11  -2   25.00    2.70
  -7  11  -2   26.60    3.60
  -8 -11  -2   69.69    5.20
  -8  11   2   62.89    5.00
  -8  11  -2   71.09    4.20
  -8 -11   2   65.39    4.80
  -8  11  -2   71.49    5.40
  -9  11   2   81.59    6.20
  -9 -11  -2   84.19    5.60
  -9 -11   2   87.29    5.10
  -9  11  -2   85.09    5.90
 -10 -11  -2    8.40    3.20
 -10  11   2    9.10    3.50
 -10 -11   2    8.70    2.90
 -10  11  -2    7.20    3.50
   0  12   2   32.10    3.00
   0  12  -2   29.40    2.80
   0  12  -2   34.00    3.10
   1  12  -2   49.10    3.70
   1  12  -2   48.00    3.40
  -1  12   2   53.59    3.80
   1  12   2   51.19    4.00
  -1  12  -2   47.00    3.50
  -1  12  -2   50.99    3.60
  -2  12   2    0.40    2.10
   2  12  -2   -3.80    2.00
   2  12  -2   -2.00    1.80
  -2  12  -2    1.20    2.00
  -2  12  -2   -2.50    2.00
  -3  12   2  123.29    5.60
  -3  12  -2  132.29    5.20
  -3  12  -2  123.49    5.30
  -4  12   2    7.60    2.50
  -4  12  -2    5.50    2.40
  -4  12  -2    9.30    2.30
  -5  12   2   22.20    2.20
  -5  12   2   21.60    3.10
  -5  12  -2   21.90    3.10
  -5  12  -2   25.10    2.80
  -6  12   2   52.79    4.30
  -6  12  -2   50.39    4.00
  -6  12  -2   58.49    4.70
  -7  12   2   29.50    3.70
  -7  12  -2   30.80    3.00
  -7  12  -2   33.00    3.90
  -8  12   2  254.57    9.30
  -8 -12  -2  265.17    9.00
  -8  12  -2  270.37    9.30
  -8  12  -2  257.67    7.70
  -8 -12   2  261.37    8.40
  -9  12   2   25.60    4.30
  -9 -12  -2   30.40    3.90
  -9  12  -2   27.70    4.40
  -9 -12   2   30.10    3.50
   0  13  -2    1.50    2.20
   0  13   2    0.00    2.20
   0  13  -2   -2.20    2.00
  -1  13   2   92.19    4.90
   1  13  -2   90.29    4.70
   1  13  -2   96.09    4.90
  -1  13  -2  100.09    5.00
   1  13   2   85.09    4.70
  -1  13  -2   97.49    5.00
   2  13  -2    2.40    2.30
  -2  13   2    7.00    2.70
  -2  13  -2    1.20    2.20
  -2  13  -2    0.90    2.30
  -3  13   2   34.20    3.40
  -3  13  -2   38.70    3.30
  -3  13  -2   41.70    3.50
  -4  13   2    7.50    2.90
  -4  13  -2    5.10    2.30
  -4  13  -2    1.60    2.40
  -5  13   2   39.30    3.80
  -5  13  -2   36.90    3.30
  -5  13  -2   36.80    3.80
  -6  13   2    2.90    2.70
  -6  13  -2   -3.30    2.50
  -6  13  -2   -0.30    2.00
  -7  13   2   11.40    3.40
  -7  13  -2    8.00    3.20
  -7  13  -2    5.70    2.30
  -8  13   2   11.40    3.60
  -8  13  -2   15.00    2.60
  -8  13  -2   13.70    3.50
  -9  13   2   -0.20    3.40
  -9 -13  -2   -2.50    2.80
  -9 -13   2    2.30    2.80
  -9  13  -2   -1.90    3.20
   0  14  -2  421.36   11.40
   0  14  -2  447.76   11.10
   0  14   2  422.66   11.30
   1  14  -2  426.06   11.20
  -1  14   2  434.46   11.30
   1  14  -2  420.06   10.80
  -1  14  -2  418.56   11.00
   1  14   2  414.06   11.10
  -1  14  -2  437.36   11.30
  -2  14   2   18.10    3.10
   2  14  -2   19.60    2.90
  -2  14  -2   13.60    2.90
  -2  14  -2   16.20    2.80
  -3  14   2   10.90    2.80
  -3  14  -2   11.50    2.80
  -3  14  -2    6.80    2.90
  -4  14   2   30.50    3.60
  -4  14  -2   21.80    3.00
  -4  14  -2   24.10    3.40
  -5  14   2   38.30    4.20
  -5  14  -2   41.20    4.20
  -5  14  -2   34.60    3.40
  -6  14   2    5.50    3.00
  -6  14  -2    9.10    2.50
  -6  14  -2    6.80    3.00
  -7  14   2   18.20    3.60
  -7  14  -2   19.40    3.90
  -7  14  -2   19.20    2.80
  -8  14   2   25.70    4.40
  -8  14  -2   21.00    3.90
   0  15   2    1.00    2.80
   0  15  -2    3.10    2.40
   0  15  -2    2.10    2.50
  -1  15   2    4.80    2.90
   1  15  -2    3.90    2.60
   1  15   2    0.60    2.60
  -1  15  -2    4.20    2.80
  -1  15  -2    2.50    2.50
  -2  15   2   10.80    3.00
  -2  15  -2   10.10    3.00
  -2  15  -2    7.00    2.70
  -3  15   2  107.49    5.70
  -3  15  -2   99.79    5.40
  -3  15  -2   98.49    5.90
  -4  15   2    9.00    3.00
  -4  15  -2    8.10    2.90
  -4  15  -2   11.40    2.70
  -5  15   2    3.90    2.90
  -5  15  -2    0.80    2.80
  -5  15  -2    6.60    2.50
  -6  15   2   25.40    4.20
  -6  15  -2   26.30    3.30
  -6  15  -2   31.00    4.00
  -7  15   2    6.60    3.40
  -7  15  -2   21.20    3.00
  -7  15  -2   16.50    3.70
   0  16   2  674.13   16.30
   0  16  -2  679.13   16.00
   0  16  -2  668.53   16.20
   1  16  -2  326.87    9.60
  -1  16   2  322.07   10.00
  -1  16  -2  343.27   10.10
  -1  16  -2  343.57   10.00
   1  16   2  350.16   10.30
  -2  16   2    6.40    3.00
  -2  16  -2   13.40    2.80
  -2  16  -2    6.20    2.90
  -3  16   2  206.98    8.20
  -3  16  -2  208.98    7.60
  -3  16  -2  197.78    7.60
  -4  16   2   43.50    4.60
  -4  16  -2   47.80    3.90
  -4  16  -2   49.80    4.50
  -5  16   2    9.30    3.30
  -5  16  -2    7.00    2.60
  -5  16  -2    3.70    3.00
  -6  16   2   -4.90    2.90
  -6  16  -2    2.00    3.10
  -6  16  -2   -0.20    2.30
   0  17  -2    4.20    2.70
   0  17   2   -0.40    3.00
  -1  17   2    6.90    3.10
   1  17  -2    8.50    3.20
   1  17   2   14.60    3.50
  -1  17  -2   17.30    3.30
  -1  17  -2   12.00    3.10
  -2  17   2   45.10    4.40
  -2  17  -2   38.40    4.10
  -2  17  -2   44.80    4.30
  -3  17   2  134.09    6.80
  -3  17  -2  128.39    6.60
  -3  17  -2  138.69    6.50
  -4  17   2  124.79    6.70
  -4  17  -2  118.89    6.10
  -4  17  -2  122.39    6.60
  -5  17   2    6.90    3.60
  -5  17  -2    6.80    2.80
  -5  17  -2    6.30    3.30
   0  18  -2   65.49    5.20
   0  18   2   64.99    5.20
  -1  18   2   55.99    4.90
   1  18  -2   51.29    4.60
  -1  18  -2   49.20    4.70
  -2  18   2   -2.80    2.80
  -2  18  -2   -2.00    2.90
  -3  18   2    0.30    3.20
  -3  18  -2    1.60    2.70
  -3  18  -2    4.00    3.20
  -4  18   2  198.28    8.90
  -4  18  -2  196.08    8.40
  -4  18  -2  205.38    8.00
   0  19   2   -3.90    3.00
   0  19  -2   -0.80    2.90
  -1  19   2  112.89    6.70
   1  19  -2  110.29    6.20
  -1  19  -2  104.69    6.80
  -2  19   2    3.10    3.60
  -2  19  -2    4.40    3.40
   0   0  -3   -0.10    0.50
   1   0   3   -0.30    0.90
  -1   0  -3    1.40    0.90
   2   0   3    0.50    0.90
  -2   0  -3   -0.10    1.10
   3   0   3    0.00    0.40
  -3   0   3    3.00    0.80
   3   0  -3    0.00    0.50
  -3   0  -3   -0.80    1.10
  -4   0   3    0.70    0.90
  -4   0  -3    1.90    1.40
   4   0   3    1.10    1.20
   4   0  -3    0.70    0.80
  -5   0   3   -0.20    0.50
  -5   0   3    0.40    1.00
   5   0  -3   -1.00    0.90
  -5   0   3   -0.60    0.50
  -5   0  -3    0.30    1.30
  -6   0  -3   -1.30    1.40
  -6   0   3   -0.50    1.20
  -6   0   3    0.20    0.60
  -6   0   3   -0.40    0.60
  -7   0   3   -1.20    0.60
  -7   0   3   -0.70    1.30
  -7   0   3    0.00    0.60
  -7   0  -3   -1.90    1.60
  -8   0  -3   -4.30    2.10
  -8   0  -3   -1.20    1.70
  -8   0   3   -0.20    0.60
  -8   0   3    0.60    1.70
  -8   0   3   -1.10    0.60
  -9   0   3   -1.80    1.90
  -9   0  -3   -2.10    2.20
  -9   0  -3    0.50    1.90
 -10   0  -3    3.10    2.10
 -10   0   3    0.20    2.30
 -10   0  -3    5.50    2.70
 -11   0  -3    4.00    2.90
 -11   0  -3    3.90    2.20
 -11   0   3    4.30    2.70
 -12   0   3    5.20    2.90
 -12   0  -3   -0.10    3.20
   0   1  -3    0.70    0.60
   0  -1   3    1.90    0.70
   1   1  -3 1809.82   34.00
   1  -1   3 1817.42   33.80
  -1  -1   3 1762.62   33.80
  -1   1  -3 1795.72   33.80
  -2   1   3 4111.89   77.99
   2   1  -3 4130.39   78.99
  -2  -1  -3 4285.27   80.29
  -2   1  -3 4275.67   78.79
  -3   1   3  298.27    6.40
  -3  -1  -3  299.27    6.80
  -3  -1   3  297.07    5.80
  -3  -1   3  297.57    5.80
   3  -1  -3  303.47    6.00
  -3   1  -3  309.47    6.80
  -3  -1   3  292.87    6.20
  -4   1   3  323.57    7.10
  -4  -1  -3  317.37    7.40
   4   1  -3  321.77    6.80
   4  -1   3  316.97    7.80
   4  -1  -3  325.47    6.70
  -4  -1   3  314.97    6.40
  -4   1  -3  317.87    7.40
  -4  -1   3  314.77    6.90
  -4  -1   3  326.97    6.40
   5   1  -3   91.19    2.90
  -5   1   3   84.99    3.00
  -5  -1  -3   84.89    3.40
   5  -1  -3   86.89    2.80
  -5  -1   3   86.39    2.30
  -5   1  -3   87.99    3.30
  -5  -1   3   89.79    3.00
  -5  -1   3   87.19    2.30
  -6   1   3    1.30    0.40
  -6  -1  -3    0.30    1.50
  -6   1   3    1.30    0.40
  -6   1   3    2.20    1.30
  -6  -1   3    1.40    0.80
  -6  -1   3   -0.20    1.20
  -6   1  -3    2.10    1.60
  -6  -1   3    2.20    0.70
  -6   1  -3   -0.10    1.40
  -7   1   3   39.30    1.10
  -7   1   3   35.30    2.90
  -7  -1  -3   38.60    2.90
  -7   1   3   35.50    1.10
  -7  -1   3   40.10    1.70
  -7   1  -3   34.40    2.90
  -7   1  -3   40.30    3.20
  -7  -1   3   39.70    1.80
  -7  -1   3   37.30    2.70
  -8   1   3    5.30    2.00
  -8  -1  -3    4.30    2.00
  -8   1  -3    2.80    1.90
  -8  -1   3    1.30    0.90
  -8   1  -3    2.40    2.20
  -8  -1   3    2.60    1.70
  -9  -1  -3    0.10    2.00
  -9  -1  -3   -4.60    2.40
  -9   1   3   -2.90    2.00
  -9  -1   3    2.20    2.10
  -9   1  -3   -5.20    2.20
  -9   1  -3    0.60    1.90
 -10  -1  -3  114.49    5.60
 -10  -1  -3  115.89    5.20
 -10   1   3  105.89    5.10
 -10   1  -3  109.59    5.70
 -10   1  -3  112.39    5.00
 -10  -1   3  116.19    5.30
 -11   1   3  302.77    9.10
 -11  -1  -3  276.37    9.30
 -11  -1  -3  274.97    8.30
 -11   1  -3  270.47    8.00
 -11  -1   3  296.77    8.90
 -11   1  -3  284.67    9.70
 -12   1   3  116.09    6.30
 -12  -1  -3  115.69    7.00
 -12   1  -3  114.99    7.00
 -12  -1   3  115.79    6.20
   0   2   3 1136.79   21.90
   0  -2   3 1175.28   21.90
   0   2  -3 1153.18   21.90
  -1   2   3 6574.74  125.49
   1   2  -3 6432.36  126.39
   1  -2   3 7023.50  127.69
  -1   2  -3 6810.42  126.89
  -1   2  -3 6781.12  128.39
  -1  -2   3 6686.73  126.39
   2   2  -3 5027.60   96.19
  -2   2   3 5165.08   94.99
  -2   2  -3 5094.49   97.59
  -2  -2   3 5113.09   95.99
   2  -2  -3 4960.20   94.49
  -2   2  -3 5042.90   94.79
   3   2  -3  338.77    7.00
  -3   2   3  338.27    7.20
  -3  -2  -3  332.57    7.50
   3  -2  -3  328.57    6.60
  -3   2  -3  334.47    7.40
  -3  -2   3  331.27    6.70
  -3   2  -3  339.17    7.40
  -3  -2   3  331.47    6.80
  -4   2   3  668.73   13.80
  -4  -2  -3  673.83   14.10
  -4  -2   3  694.53   13.30
  -4   2  -3  675.73   14.00
  -4  -2   3  690.73   13.30
  -4   2  -3  683.73   14.10
   4  -2  -3  686.93   13.40
  -5   2   3   30.50    2.10
  -5  -2  -3   29.70    2.40
   5  -2  -3   26.40    1.80
  -5   2  -3   26.70    2.20
  -5  -2   3   30.20    1.60
  -5   2  -3   27.90    2.40
  -5  -2   3   30.50    1.60
  -6   2   3    7.60    1.60
  -6  -2  -3    6.60    1.70
  -6   2  -3    5.20    1.70
  -6  -2   3    5.30    1.30
  -6   2  -3    7.70    1.60
  -6  -2   3    7.40    1.10
  -6  -2   3    6.70    1.00
  -7   2   3  230.88    6.40
  -7  -2  -3  224.58    6.60
  -7  -2   3  233.38    5.30
  -7  -2   3  237.48    6.20
  -7   2  -3  222.58    6.80
  -7  -2   3  234.88    5.40
  -7   2  -3  226.28    6.40
  -8  -2  -3   -2.40    1.90
  -8   2   3   -0.30    1.90
  -8  -2   3    0.40    1.70
  -8  -2   3   -0.20    1.00
  -8   2  -3    0.80    1.90
  -8   2  -3   -2.50    2.00
  -9  -2  -3   27.60    2.90
  -9   2   3   31.00    3.20
  -9  -2   3   26.00    1.90
  -9   2  -3   25.00    3.30
  -9  -2   3   32.20    2.90
  -9   2  -3   33.30    2.90
 -10  -2  -3   20.10    2.80
 -10   2   3   18.00    3.10
 -10  -2  -3   15.90    3.30
 -10  -2   3   17.10    2.90
 -10   2  -3   13.00    3.30
 -10   2  -3   21.50    2.60
 -11   2   3    0.00    2.70
 -11  -2  -3   -2.70    2.90
 -11  -2  -3    3.80    2.30
 -11  -2   3    2.60    2.50
 -11   2  -3    4.50    2.20
 -11   2  -3    0.00    2.90
 -12   2   3   12.50    3.30
 -12  -2  -3    5.60    3.50
 -12   2  -3    8.90    3.60
 -12  -2   3    7.50    3.10
   0   3  -3    0.10    0.80
   0   3  -3    0.10    1.00
   0   3   3    0.60    1.00
   0  -3   3    0.90    0.90
   1   3  -3 2436.06   45.10
   1  -3   3 2447.16   45.30
  -1   3   3 2412.46   45.20
  -1   3  -3 2412.26   45.10
  -1  -3   3 2343.07   45.00
  -1   3  -3 2381.96   45.30
   2   3  -3 3941.91   77.39
  -2   3   3 4048.80   76.39
  -2  -3   3 4007.50   77.49
  -2   3  -3 4168.08   76.49
  -2   3  -3 4242.18   77.79
   2  -3  -3 4139.19   77.19
   3  -3   3   35.20    2.00
  -3   3   3   35.00    2.00
   3   3  -3   37.50    1.90
  -3   3  -3   39.30    2.20
   3  -3  -3   36.00    1.50
  -3   3  -3   36.90    2.10
  -3  -3   3   34.50    1.70
  -4   3   3    3.20    1.20
  -4  -3  -3   -0.90    1.40
  -4  -3   3    2.60    0.90
  -4   3  -3    3.10    1.40
   4  -3  -3    3.90    0.90
  -4   3  -3    2.40    1.50
  -4  -3   3    1.20    0.90
  -5   3   3  531.95   11.40
  -5  -3  -3  532.55   11.70
  -5  -3   3  529.75   10.80
  -5   3  -3  522.05   11.50
  -5  -3   3  521.45   10.80
   5  -3  -3  533.55   10.90
  -5   3  -3  521.15   11.70
  -6  -3  -3   54.79    3.10
  -6   3   3   46.60    2.80
  -6   3  -3   47.70    3.10
  -6  -3   3   46.60    2.20
  -6  -3   3   48.50    2.20
  -6   3  -3   47.20    2.90
  -7   3   3   92.09    4.00
  -7  -3  -3   93.09    4.30
  -7  -3   3   94.69    3.20
  -7   3  -3   93.79    4.00
  -7  -3   3   93.79    3.10
  -7   3  -3   92.19    4.40
  -8  -3  -3   42.10    3.30
  -8   3   3   46.30    3.70
  -8   3  -3   50.99    4.00
  -8  -3   3   45.30    2.50
  -8   3  -3   41.20    3.30
  -8  -3   3   46.30    3.30
  -9  -3  -3  203.58    6.60
  -9   3   3  201.08    6.90
  -9   3  -3  196.08    6.20
  -9  -3   3  192.88    5.00
  -9   3  -3  197.88    7.10
  -9  -3   3  194.98    6.30
 -10   3   3    0.60    2.60
 -10  -3  -3    2.20    2.20
 -10  -3   3    2.90    2.20
 -10   3  -3    4.40    2.10
 -10   3  -3    7.40    2.90
 -11  -3  -3    1.00    2.30
 -11   3   3   -1.50    2.50
 -11  -3  -3   -2.50    3.00
 -11   3  -3   -4.20    2.00
 -11  -3   3    1.30    2.50
 -11   3  -3   -3.20    3.10
 -12   3   3   38.50    4.20
 -12  -3  -3   26.80    4.30
 -12   3  -3   31.60    4.30
 -12  -3   3   42.70    4.10
   0  -4   3   41.60    2.00
   0   4   3   42.70    2.00
   0   4  -3   37.90    1.70
   0   4  -3   39.90    2.00
   1   4  -3    2.40    0.70
   1  -4   3   -1.10    0.60
  -1   4   3    1.80    1.00
   1   4  -3    0.90    1.00
  -1  -4   3    0.10    0.90
  -1   4  -3    1.90    1.10
   1  -4  -3    0.10    0.80
  -1   4  -3    0.30    1.00
   2   4  -3   42.50    2.00
  -2   4   3   41.00    2.20
  -2   4  -3   37.40    2.10
  -2   4  -3   41.90    2.10
   2  -4  -3   42.10    1.70
  -2  -4   3   40.00    1.90
   3  -4   3  505.15   10.80
   3   4  -3  513.65   10.60
  -3   4   3  506.75   10.70
  -3   4  -3  505.05   10.80
   3  -4  -3  518.15   10.20
  -3  -4   3  511.75   10.40
  -3   4  -3  493.15   10.80
  -4   4   3  459.55    9.90
  -4   4  -3  446.46   10.00
  -4   4  -3  453.25   10.10
   4  -4  -3  441.66    9.30
  -4  -4   3  463.15    9.50
  -5  -4  -3 1048.00   21.80
  -5   4   3 1054.59   21.60
  -5   4  -3 1097.79   21.60
   5  -4  -3 1081.49   21.10
  -5   4  -3 1065.69   21.90
  -5  -4   3 1083.99   21.10
  -5  -4   3 1094.49   21.10
  -6   4   3  205.98    5.90
  -6  -4  -3  215.18    6.20
  -6   4  -3  206.38    6.40
  -6  -4   3  204.48    5.30
  -6   4  -3  218.08    6.00
  -6  -4   3  212.98    5.20
  -7  -4  -3  294.77    8.00
  -7   4   3  299.37    8.00
  -7   4  -3  291.67    8.20
  -7  -4   3  294.87    7.00
  -7   4  -3  300.57    7.70
  -8   4   3  326.87    8.90
  -8  -4  -3  318.67    8.80
  -8   4  -3  333.87    8.50
  -8  -4   3  334.07    7.70
  -8   4  -3  338.57    9.30
  -9   4   3   33.90    3.30
  -9  -4  -3   40.10    3.40
  -9  -4   3   41.40    3.20
  -9   4  -3   39.50    3.00
  -9  -4   3   35.70    2.50
  -9   4  -3   43.20    3.90
 -10  -4  -3    8.30    2.50
 -10   4   3    4.80    2.50
 -10  -4   3    6.90    2.40
 -10   4  -3    9.40    3.10
 -10   4  -3    7.90    2.20
 -11  -4  -3   81.29    5.00
 -11   4   3   74.39    5.00
 -11  -4   3   85.49    5.00
 -11   4  -3   72.19    5.70
   0  -5   3   -0.50    0.70
   0  -5  -3    0.80    0.90
   0   5   3   -0.60    1.00
   0   5  -3   -1.30    0.80
   0   5  -3   -0.10    1.10
   1   5  -3   62.59    2.10
  -1   5   3   64.49    2.50
   1   5  -3   60.79    2.50
  -1  -5   3   59.59    2.40
  -1   5  -3   62.59    2.40
  -1   5  -3   65.09    2.70
   1  -5  -3   60.99    2.20
   2  -5   3   -0.30    0.20
   2   5  -3    1.20    1.20
  -2   5   3   -0.40    1.10
  -2  -5   3    1.50    1.00
  -2   5  -3    0.60    1.20
  -2   5  -3   -0.70    1.20
   2  -5  -3    0.30    0.90
  -3   5   3    7.10    1.40
   3   5  -3    6.90    1.50
  -3   5  -3    4.60    1.40
  -3   5  -3    8.50    1.60
  -3  -5   3    6.60    1.10
   3  -5  -3    8.60    1.10
  -4   5   3   45.50    2.60
  -4   5  -3   48.00    2.80
  -4   5  -3   42.20    2.70
   4  -5  -3   48.10    2.20
  -5  -5  -3    5.70    1.70
  -5   5   3    8.60    1.70
  -5   5  -3    7.80    1.80
  -5  -5   3   11.80    1.50
  -5   5  -3    6.90    1.80
  -6  -5  -3    7.60    1.90
  -6   5   3    5.40    1.80
  -6  -5   3    5.80    1.30
  -6  -5   3    2.90    1.40
  -6   5  -3    5.00    1.70
  -6   5  -3    7.40    2.00
  -7  -5  -3  187.88    6.20
  -7   5   3  182.98    6.00
  -7  -5   3  188.58    5.30
  -7   5  -3  182.88    6.30
  -7   5  -3  188.08    5.90
  -7  -5   3  176.38    5.10
  -8  -5  -3  197.58    6.60
  -8   5   3  188.28    6.50
  -8  -5   3  193.58    5.50
  -8   5  -3  191.78    6.00
  -8   5  -3  195.08    6.90
  -9   5   3    1.30    2.30
  -9  -5  -3    3.90    2.30
  -9   5  -3    6.40    2.80
  -9  -5   3    2.80    1.60
  -9   5  -3    4.50    2.00
 -10  -5  -3    2.10    2.30
 -10   5   3    1.10    2.70
 -10  -5   3    2.90    2.30
 -10   5  -3    6.40    2.10
 -10   5  -3    1.90    3.10
 -11  -5  -3   18.00    3.00
 -11   5   3   22.50    3.60
 -11   5  -3   20.40    3.70
 -11  -5   3   14.50    3.00
   0  -6   3   35.80    2.30
   0   6  -3   32.00    2.20
   0   6  -3   31.10    1.80
   0   6   3   31.00    2.10
   0  -6  -3   31.90    2.00
   1   6  -3   73.99    2.90
   1   6  -3   71.99    2.50
  -1   6   3   73.09    2.90
   1  -6   3   75.29    3.00
  -1  -6  -3   69.49    2.70
   1   6   3   69.39    2.90
  -1   6  -3   69.09    2.90
  -1  -6   3   76.79    2.80
  -1   6  -3   70.09    2.60
   1  -6  -3   70.99    2.60
   2   6  -3   38.20    2.50
  -2   6   3   35.90    2.30
   2  -6  -3   38.30    2.10
  -2  -6   3   35.60    2.30
  -2   6  -3   36.90    2.40
  -2   6  -3   36.40    2.30
   3   6  -3   12.10    1.60
  -3   6   3   14.50    1.70
  -3   6  -3   13.60    1.70
  -3  -6   3   16.10    1.60
  -3   6  -3   11.10    1.70
   3  -6  -3   15.40    1.40
  -4   6   3    5.40    1.60
  -4   6  -3    2.20    1.40
  -4  -6   3    5.60    1.30
  -4   6  -3    5.50    1.60
  -5   6   3  173.38    5.40
  -5   6   3  174.48    3.90
  -5   6  -3  168.18    5.40
  -5   6  -3  174.68    5.20
  -5  -6   3  168.18    4.80
  -6   6   3   35.50    2.80
  -6  -6  -3   32.60    2.80
  -6  -6   3   31.70    2.60
  -6   6  -3   38.40    3.00
  -6   6  -3   32.60    2.90
  -7   6   3    3.20    2.10
  -7  -6  -3    1.90    2.10
  -7   6  -3    4.40    2.20
  -7   6  -3    3.70    1.80
  -7  -6   3    1.60    1.60
  -8   6   3   40.40    3.50
  -8  -6  -3   39.00    3.40
  -8   6  -3   45.50    3.90
  -8  -6   3   47.00    3.20
  -8   6  -3   39.70    3.30
  -9   6   3    2.20    2.70
  -9  -6  -3    3.50    2.40
  -9  -6   3    2.20    1.70
  -9   6  -3    3.20    1.90
  -9   6  -3    3.90    2.70
 -10  -6  -3    5.00    2.50
 -10   6   3    4.90    2.80
 -10   6  -3    2.70    2.00
 -10   6  -3    5.40    3.00
 -11  -6  -3   12.90    2.90
 -11   6   3   16.60    3.40
 -11  -6   3   14.10    2.90
 -11   6  -3   11.50    3.70
   0   7  -3   -0.60    1.40
   0   7   3    0.20    1.30
   0   7  -3    0.80    1.00
  -1   7   3   16.10    1.80
   1   7  -3   18.60    1.90
   1   7  -3   17.90    1.60
  -1   7  -3   22.00    1.80
  -1   7  -3   21.40    1.90
   1   7   3   18.60    1.80
  -2   7   3  506.75   11.00
   2   7  -3  496.35   10.40
   2   7  -3  505.35   11.10
  -2   7  -3  497.05   11.00
  -2   7  -3  491.55   10.80
   3   7  -3 1379.76   27.00
  -3   7   3 1348.67   27.00
  -3   7  -3 1368.46   27.00
  -3   7  -3 1346.17   27.00
  -4   7   3   21.30    2.20
  -4   7  -3   19.60    2.10
  -4   7  -3   18.00    2.10
  -5   7   3   64.99    3.50
  -5   7  -3   69.19    3.50
  -5   7  -3   64.99    3.60
  -6  -7  -3   34.90    2.90
  -6   7   3   30.00    2.80
  -6  -7   3   31.50    2.50
  -6   7  -3   29.90    2.60
  -6   7  -3   30.20    3.00
  -7   7   3   14.40    2.50
  -7  -7  -3   16.00    2.70
  -7  -7   3   12.10    2.00
  -7   7  -3   13.10    2.20
  -7   7  -3   16.30    2.80
  -8   7   3   -3.50    2.30
  -8  -7  -3    1.90    2.30
  -8  -7   3    2.30    1.80
  -8   7  -3    0.90    2.40
  -8   7  -3   -3.00    1.80
  -9  -7  -3   25.70    3.30
  -9   7   3   21.70    3.20
  -9   7  -3   21.10    2.50
  -9  -7   3   22.20    2.40
  -9   7  -3   22.70    3.40
 -10  -7  -3   34.00    3.70
 -10   7   3   31.20    3.70
 -10   7  -3   28.70    3.90
 -10   7  -3   34.20    2.90
 -11   7   3    9.30    3.40
 -11  -7  -3   10.30    2.90
 -11  -7   3   11.50    2.90
 -11   7  -3   14.90    3.60
   0   8  -3  459.15   10.40
   0   8  -3  458.35   10.00
   0   8   3  460.45   10.30
  -1   8   3  834.92   17.40
   1   8  -3  849.41   17.50
   1   8  -3  846.52   17.00
  -1   8  -3  854.61   17.50
  -1   8  -3  848.52   17.20
   1   8   3  827.12   17.40
  -2   8   3   46.30    2.90
   2   8  -3   51.99    2.50
   2   8  -3   54.29    3.10
  -2   8  -3   53.29    2.80
  -2   8  -3   54.09    3.10
  -3   8   3  146.09    4.90
   3   8  -3  151.58    4.90
  -3   8  -3  159.78    4.90
  -3   8  -3  149.29    4.90
  -4   8   3    7.00    1.90
  -4   8  -3    4.50    1.70
  -4   8  -3    8.50    1.90
  -5   8   3    3.50    2.00
  -5   8  -3   -1.00    1.90
  -5   8  -3    4.40    1.80
  -6   8   3   13.90    2.40
  -6   8  -3   11.80    2.20
  -6   8  -3   11.60    2.50
  -7   8   3   55.99    4.50
  -7  -8  -3   52.69    3.90
  -7   8  -3   56.49    4.20
  -7   8  -3   62.09    3.70
  -7  -8   3   54.99    3.80
  -8   8   3   -2.60    2.20
  -8  -8  -3    1.40    2.40
  -8  -8   3   -3.00    1.70
  -8   8  -3    1.80    2.50
  -8   8  -3   -0.20    1.90
  -9  -8  -3   16.00    3.00
  -9   8   3   11.50    3.10
  -9   8  -3   12.50    3.20
  -9   8  -3   13.10    2.40
  -9  -8   3   11.50    2.20
 -10  -8  -3   -1.60    2.40
 -10   8   3    0.40    2.70
 -10   8  -3   -5.40    3.00
 -10   8  -3   -0.30    2.00
 -11  -8  -3   12.00    3.10
 -11   8   3   13.00    3.60
 -11   8  -3   11.70    3.60
   0   9   3    0.80    1.50
   0   9  -3    1.60    1.30
   0   9  -3   -0.30    1.50
   1   9  -3    6.70    1.50
   1   9  -3    6.60    1.70
  -1   9   3    4.30    1.60
  -1   9  -3    6.60    1.50
  -1   9  -3    4.80    1.80
   1   9   3    4.20    1.60
   2   9  -3  108.59    4.10
  -2   9   3  104.39    4.10
   2   9  -3  106.39    3.70
  -2   9  -3  104.99    4.10
  -2   9  -3  106.49    4.00
   3   9  -3  327.47    8.50
  -3   9   3  349.47    8.70
  -3   9  -3  340.17    8.50
  -3   9  -3  338.87    8.50
  -4   9   3    0.00    1.80
  -4   9  -3    1.20    1.60
  -4   9  -3    1.90    1.80
  -5   9   3  114.19    4.80
  -5   9  -3  104.49    4.50
  -5   9  -3   96.39    4.60
  -6   9   3   37.10    3.40
  -6   9  -3   28.80    3.20
  -6   9  -3   33.60    3.00
  -7  -9  -3    2.00    2.40
  -7   9   3    4.50    2.40
  -7   9  -3   -0.70    1.90
  -7  -9   3    3.90    2.00
  -7   9  -3    2.20    2.40
  -8  -9  -3  136.39    5.90
  -8   9   3  144.09    6.50
  -8   9  -3  145.19    6.50
  -8  -9   3  140.99    5.50
  -8   9  -3  141.79    5.50
  -9  -9  -3    1.00    2.40
  -9   9   3    2.30    2.90
  -9   9  -3    1.00    2.00
  -9   9  -3    0.30    3.00
  -9  -9   3    0.40    2.10
 -10  -9  -3   19.00    3.30
 -10   9   3   23.90    3.70
 -10   9  -3   17.90    3.70
   0  10   3   59.69    3.40
   0  10  -3   60.49    3.40
   0  10  -3   62.29    3.20
   1  10  -3    1.40    1.30
  -1  10   3    2.20    1.80
   1  10  -3   -0.30    1.70
  -1  10  -3    0.80    1.50
   1  10   3   -1.70    1.80
  -1  10  -3   -1.50    1.60
  -2  10   3  108.29    4.40
   2  10  -3  106.19    3.90
   2  10  -3  109.39    4.40
  -2  10  -3  110.29    4.50
  -2  10  -3  105.29    4.20
  -3  10   3   38.30    3.10
   3  10  -3   33.40    2.80
  -3  10  -3   36.10    3.00
  -3  10  -3   38.60    3.10
  -4  10   3   13.70    2.60
  -4  10  -3   18.20    2.70
  -4  10  -3   20.60    2.50
  -5  10   3   36.40    3.30
  -5  10  -3   35.50    2.90
  -5  10  -3   38.70    3.40
  -6  10   3   89.79    4.80
  -6  10  -3   73.49    4.70
  -6  10  -3   79.09    4.20
  -7  10   3  147.79    6.60
  -7  10  -3  161.98    6.60
  -7  10  -3  160.98    5.90
  -8 -10  -3   91.29    5.50
  -8  10   3   91.99    5.50
  -8 -10   3   95.89    4.80
  -8  10  -3   94.69    4.80
  -8  10  -3  116.09    5.90
  -9  10   3  236.18    8.70
  -9 -10  -3  230.28    8.20
  -9  10  -3  225.08    8.50
  -9  10  -3  217.88    7.00
  -9 -10   3  220.78    7.20
 -10 -10  -3   50.79    4.50
 -10  10   3   40.00    4.40
 -10  10  -3   48.50    4.80
   0  11  -3    0.60    1.80
   0  11   3    0.70    1.80
   0  11  -3   -1.30    1.50
   1  11  -3   31.70    2.80
   1  11  -3   37.00    3.00
  -1  11   3   36.90    3.20
  -1  11  -3   37.40    3.00
   1  11   3   31.50    2.80
  -1  11  -3   36.10    2.90
   2  11  -3   17.80    2.50
   2  11  -3   18.20    2.30
  -2  11   3   22.60    2.80
  -2  11  -3   15.60    2.40
  -2  11  -3   16.90    2.30
   3  11  -3    1.20    2.10
  -3  11   3   -2.80    2.10
  -3  11  -3    3.80    1.90
  -3  11  -3   -2.20    2.10
  -4  11   3  138.29    5.50
  -4  11  -3  123.99    5.10
  -4  11  -3  122.79    5.30
  -5  11   3    2.10    2.30
  -5  11  -3    1.40    2.00
  -5  11  -3   -1.20    2.30
  -6  11   3   73.99    4.80
  -6  11  -3   70.69    4.30
  -6  11  -3   71.69    4.80
  -7  11   3    6.90    3.00
  -7  11  -3    1.80    2.10
  -7  11  -3    3.30    3.00
  -8 -11  -3  126.09    6.00
  -8  11   3  129.59    6.30
  -8  11  -3  131.69    5.30
  -8 -11   3  135.59    5.70
  -8  11  -3  134.79    6.50
  -9  11   3  125.79    7.00
  -9 -11  -3  141.59    6.60
  -9 -11   3  129.89    5.60
  -9  11  -3  125.39    6.70
  -9  11  -3  116.49    5.40
 -10  11   3   28.10    4.10
 -10 -11  -3   21.00    3.60
 -10  11  -3   21.40    4.30
   0  12  -3  936.81   20.60
   0  12  -3  975.40   20.40
   0  12   3  987.20   20.80
   1  12  -3  657.53   15.00
   1  12  -3  665.33   14.50
  -1  12   3  655.13   15.00
   1  12   3  652.73   14.90
  -1  12  -3  653.73   14.90
  -1  12  -3  646.64   14.70
   2  12  -3   13.40    2.20
  -2  12   3   11.40    2.50
   2  12  -3   13.60    2.50
  -2  12  -3    9.60    2.30
  -2  12  -3   16.80    2.60
  -3  12   3   65.39    4.30
  -3  12  -3   65.69    4.20
  -3  12  -3   66.59    4.20
  -4  12   3   -4.10    2.20
  -4  12  -3    3.10    2.10
  -4  12  -3   -1.20    2.40
  -5  12   3   87.19    5.00
  -5  12  -3   81.89    5.00
  -5  12  -3   87.49    4.70
  -6  12   3   43.70    4.00
  -6  12  -3   47.70    4.20
  -6  12  -3   53.99    4.10
  -7  12   3   60.49    4.80
  -7  12  -3   56.19    4.30
  -7  12  -3   54.59    4.60
  -8  12   3    7.30    3.10
  -8 -12  -3   10.50    3.00
  -8  12  -3    7.10    3.20
  -8 -12   3   10.00    2.80
  -8  12  -3    8.80    2.50
  -9 -12  -3  109.29    6.30
  -9  12   3   91.79    6.70
  -9  12  -3  107.69    6.60
  -9 -12   3  106.89    5.60
   0  13  -3    3.80    2.30
   0  13  -3    3.50    2.50
   1  13  -3  848.42   18.10
  -1  13   3  820.52   18.60
   1  13  -3  844.32   18.80
   1  13   3  832.82   18.50
  -1  13  -3  849.91   18.60
  -1  13  -3  823.82   18.30
   2  13  -3    0.40    2.20
  -2  13   3    3.00    2.40
   2  13  -3   -0.10    2.00
  -2  13  -3    0.50    2.20
  -2  13  -3    0.10    2.20
  -3  13   3   72.49    4.60
  -3  13  -3   86.19    5.00
  -3  13  -3   66.89    4.50
  -4  13   3    0.20    2.40
  -4  13  -3    3.90    2.40
  -4  13  -3   -2.10    2.30
  -5  13   3   -1.50    2.50
  -5  13  -3    1.10    2.20
  -5  13  -3   -0.80    2.80
  -6  13   3    2.00    2.60
  -6  13  -3    2.20    2.70
  -6  13  -3   -1.20    2.10
  -7  13   3  133.19    6.90
  -7  13  -3  128.19    5.70
  -7  13  -3  128.09    6.50
  -8  13   3   40.70    4.60
  -8 -13  -3   38.90    4.30
  -8  13  -3   40.70    4.50
  -8  13  -3   43.00    3.60
  -9  13   3    7.00    3.70
  -9 -13  -3    6.20    3.20
  -9 -13   3   16.60    3.10
  -9  13  -3    7.00    3.80
   0  14  -3   76.69    4.60
   0  14   3   71.89    4.80
   0  14  -3   74.99    4.60
   1  14  -3   30.10    3.00
  -1  14   3   36.40    3.70
   1  14  -3   32.50    3.50
   1  14   3   31.50    3.50
  -1  14  -3   30.80    3.40
  -1  14  -3   35.40    3.50
   2  14  -3   13.70    2.90
   2  14  -3   11.90    2.60
  -2  14   3    6.90    2.70
  -2  14  -3   12.50    2.70
  -2  14  -3    8.60    2.60
  -3  14   3    9.90    2.90
  -3  14  -3   17.00    2.90
  -3  14  -3   11.80    2.80
  -4  14   3   31.30    3.60
  -4  14  -3   26.50    3.60
  -4  14  -3   31.20    3.20
  -5  14   3   49.20    4.30
  -5  14  -3   53.89    4.30
  -5  14  -3   51.39    4.40
  -6  14   3   -4.80    2.80
  -6  14  -3    0.50    2.70
  -6  14  -3    2.00    2.30
  -7  14   3    2.10    3.00
  -7  14  -3   -0.50    2.90
  -7  14  -3   -0.20    2.30
  -8  14   3    1.60    3.40
  -8  14  -3    4.80    2.50
  -8  14  -3   -2.80    3.30
   0  15  -3   -1.50    2.10
   0  15   3    2.30    2.60
   0  15  -3   -1.50    2.50
   1  15  -3   39.40    3.60
  -1  15   3   42.20    3.90
   1  15  -3   53.19    3.90
  -1  15  -3   49.20    4.10
  -1  15  -3   43.10    3.80
   1  15   3   46.50    4.30
   2  15  -3   12.40    2.80
  -2  15   3   16.30    3.20
  -2  15  -3   10.00    2.70
  -2  15  -3   16.80    3.00
  -3  15   3   12.50    3.10
  -3  15  -3   15.50    2.90
  -3  15  -3   19.00    3.20
  -4  15   3   30.90    3.80
  -4  15  -3   28.60    3.50
  -4  15  -3   24.20    3.50
  -5  15   3    6.60    3.10
  -5  15  -3    6.50    2.80
  -5  15  -3   12.50    3.20
  -6  15   3   -2.30    2.80
  -6  15  -3    0.30    2.40
  -6  15  -3   -6.90    2.80
  -7  15   3    7.90    3.40
  -7  15  -3    9.00    3.60
  -7  15  -3   10.00    2.80
   0  16  -3   64.59    4.50
   0  16  -3   63.99    4.70
   0  16   3   52.29    4.60
   1  16  -3    3.00    2.50
  -1  16   3    3.10    2.80
   1  16  -3    4.40    2.50
  -1  16  -3    5.80    2.60
   1  16   3    3.00    3.10
  -1  16  -3    3.10    2.90
  -2  16   3   37.40    4.00
  -2  16  -3   37.30    3.80
  -2  16  -3   33.20    3.70
  -3  16   3  222.18    8.20
  -3  16  -3  211.68    7.90
  -3  16  -3  205.18    7.50
  -4  16   3   18.30    3.70
  -4  16  -3   22.40    3.60
  -4  16  -3   22.00    3.40
  -5  16   3    9.40    3.30
  -5  16  -3    9.80    2.80
  -5  16  -3    0.60    3.30
  -6  16   3    8.20    3.50
  -6  16  -3    4.60    2.60
  -6  16  -3    6.70    3.20
   0  17   3   -0.40    2.80
   0  17  -3   -1.10    2.60
   0  17  -3   -1.00    2.50
   1  17  -3   -2.20    2.60
  -1  17   3   -2.10    3.00
  -1  17  -3   -0.60    2.70
  -1  17  -3   -2.00    2.50
  -2  17   3  132.19    6.60
  -2  17  -3  119.59    6.60
  -2  17  -3  135.39    6.60
  -3  17   3  123.59    7.00
  -3  17  -3  124.49    6.40
  -3  17  -3  121.39    6.00
  -4  17   3   40.00    4.80
  -4  17  -3   41.10    4.00
  -4  17  -3   31.90    4.20
  -5  17   3   22.60    4.10
  -5  17  -3   22.60    3.40
  -5  17  -3   23.70    4.30
   0  18   3   28.70    4.30
   0  18  -3   29.90    3.90
   1  18  -3   28.50    3.90
  -1  18   3   31.50    4.40
  -1  18  -3   23.80    3.70
  -1  18  -3   20.20    3.90
  -2  18   3   91.89    6.10
  -2  18  -3   92.69    6.10
  -2  18  -3   97.69    6.00
  -3  18   3   42.60    4.90
  -3  18  -3   41.50    4.20
  -3  18  -3   37.40    4.60
  -4  18   3    4.20    3.50
  -4  18  -3    3.70    2.90
  -4  18  -3    2.10    3.30
   0  19  -3    2.50    3.20
   0  19   3    1.10    3.30
   1  19  -3    5.50    3.20
  -1  19   3   -1.00    3.10
  -1  19  -3    0.60    3.20
  -2  19   3   17.30    4.00
  -2  19  -3   23.10    3.90
   0   0  -4 1551.94   29.10
   1   0   4 4102.89   76.59
  -1   0  -4 4070.29   78.29
  -2   0  -4  983.80   19.50
   2   0   4 1024.90   19.50
  -3   0  -4   60.39    2.60
  -3   0   4   59.89    1.90
   3   0  -4   62.29    1.60
   3   0  -4   61.79    1.50
   4   0  -4 3117.39   58.89
  -4   0   4 3130.79   59.19
  -4   0  -4 3235.38   59.89
  -5   0   4 1042.60   20.80
  -5   0  -4 1077.29   21.40
   5   0  -4 1059.69   20.50
  -6   0  -4    2.80    1.70
  -6   0   4    2.60    1.20
  -7   0   4   28.40    2.30
  -7   0  -4   27.20    2.60
  -8   0  -4   27.00    3.00
  -8   0  -4   25.90    2.70
  -8   0   4   26.50    2.50
  -9   0  -4  257.97    8.40
  -9   0   4  280.87    7.90
  -9   0  -4  297.77    8.10
 -10   0   4  125.69    5.50
 -10   0  -4  125.29    5.50
 -10   0  -4  111.79    6.20
 -11   0   4  490.25   12.40
 -11   0  -4  483.85   13.20
 -11   0  -4  465.35   12.00
 -12   0  -4   24.70    4.00
 -12   0   4   36.90    3.90
   0  -1   4    0.00    0.80
   0   1  -4   -1.80    0.80
   1   1  -4  174.98    3.70
   1  -1   4  173.88    4.20
  -1   1  -4  174.28    4.20
  -1  -1   4  180.48    3.40
   2   1  -4  528.75    9.90
  -2  -1  -4  521.95   10.60
   2  -1   4  510.85   10.60
  -2   1   4  520.95   10.20
  -2   1  -4  506.95   10.60
  -3   1   4  419.26    8.70
  -3  -1  -4  440.86    9.30
   3   1  -4  423.76    8.40
  -3   1  -4  443.36    9.30
  -3  -1   4  417.96    8.40
   3  -1  -4  422.66    8.10
  -4   1   4  458.05    9.40
  -4  -1  -4  459.45   10.00
  -4  -1   4  448.96    9.20
  -4   1  -4  446.46    9.90
   4  -1  -4  444.86    8.90
  -5   1   4  230.68    5.60
  -5  -1  -4  235.28    6.20
  -5   1  -4  236.68    6.10
   5  -1  -4  225.78    5.20
  -5  -1   4  224.48    5.40
  -6   1   4    2.10    1.30
  -6  -1  -4    6.00    1.70
  -6   1  -4    7.20    1.70
  -6   1  -4    6.00    1.80
  -6  -1   4    2.60    1.20
  -7  -1  -4    8.40    1.90
  -7   1   4    8.80    1.70
  -7   1  -4    6.30    2.00
  -7  -1   4    7.00    1.60
  -7   1  -4    6.30    2.10
  -8  -1  -4    0.90    1.80
  -8   1   4    2.10    1.90
  -8   1  -4    0.80    1.90
  -8  -1   4   -1.10    1.60
  -8   1  -4   -0.80    2.30
  -9   1   4   37.00    3.20
  -9  -1  -4   34.50    3.60
  -9  -1  -4   38.00    3.20
  -9  -1   4   31.10    2.80
  -9   1  -4   38.20    3.70
  -9   1  -4   33.80    3.00
 -10   1   4   81.39    4.80
 -10  -1  -4   81.49    4.80
 -10  -1  -4   84.79    5.30
 -10   1  -4   78.49    5.20
 -10  -1   4   87.29    4.60
 -10   1  -4   89.39    4.60
 -11  -1  -4    9.70    3.50
 -11   1   4   11.10    2.90
 -11  -1  -4   13.70    2.70
 -11   1  -4   12.80    3.30
 -11   1  -4    6.00    2.40
 -11  -1   4   12.20    2.90
 -12  -1  -4   27.50    4.10
 -12   1   4   32.20    3.70
 -12   1  -4   27.60    4.20
 -12  -1   4   34.10    3.80
   0   2  -4 2121.19   38.90
   0  -2   4 2019.10   38.80
   1   2  -4 4715.23   89.59
  -1   2   4 4774.62   89.49
   1  -2   4 4798.72   90.29
  -1   2  -4 4732.93   91.29
  -1  -2   4 4772.92   89.69
  -1   2  -4 4733.43   88.29
   2   2  -4 5323.67  100.39
  -2   2   4 5252.97   99.29
  -2   2  -4 5316.67  101.19
  -2  -2   4 5218.88  100.39
  -2   2  -4 5617.04  101.19
  -3   2   4  150.98    3.80
  -3  -2  -4  145.39    4.30
   3   2  -4  149.88    3.60
  -3  -2   4  152.18    3.20
  -3   2  -4  151.38    4.20
  -3   2  -4  150.38    4.10
   3  -2  -4  150.38    3.10
  -3  -2   4  152.48    3.20
  -4  -2  -4  434.96    9.70
  -4   2   4  433.06    9.20
  -4  -2   4  436.86    8.50
   4  -2  -4  432.16    8.60
  -4  -2   4  431.76    8.50
  -4   2  -4  432.06    9.70
  -4   2  -4  442.26    9.60
  -5   2   4   90.99    3.20
  -5  -2  -4   93.19    3.60
   5  -2  -4   88.39    2.70
  -5  -2   4   89.09    2.30
  -5   2  -4   79.89    3.50
  -5  -2   4   85.69    2.20
  -5  -2   4   82.99    2.80
  -5   2  -4   87.89    3.60
  -6  -2  -4  107.29    4.10
  -6   2   4  105.89    3.70
  -6   2  -4  103.49    4.20
  -6  -2   4  106.39    2.60
  -6  -2   4  103.89    2.60
  -6   2  -4  101.19    4.10
  -6  -2   4  106.39    3.40
  -7   2   4   -1.80    1.40
  -7  -2  -4    1.30    1.90
  -7   2  -4   -1.20    1.70
  -7  -2   4    0.80    0.70
  -7   2  -4   -1.90    1.80
  -7  -2   4    0.90    0.70
  -7  -2   4    2.50    1.40
  -8  -2  -4    4.40    2.20
  -8   2   4   10.70    2.00
  -8  -2   4    7.00    0.80
  -8   2  -4    7.50    2.50
  -8   2  -4    4.60    2.10
  -8  -2   4    7.90    1.90
  -9   2   4   12.10    2.60
  -9  -2  -4   13.70    2.60
  -9  -2   4   12.80    2.30
  -9   2  -4   11.30    2.40
  -9   2  -4   11.90    3.00
 -10   2   4    9.80    2.60
 -10  -2  -4    9.20    3.10
 -10  -2  -4   10.50    2.50
 -10   2  -4   10.90    2.40
 -10   2  -4    9.00    2.90
 -10  -2   4    8.50    2.40
 -11   2   4   39.40    3.90
 -11  -2  -4   27.40    4.00
 -11  -2  -4   29.70    3.30
 -11   2  -4   29.10    4.20
 -11   2  -4   27.30    3.10
 -11  -2   4   35.70    3.50
 -12  -2  -4   11.20    3.60
 -12   2   4    7.10    3.10
 -12  -2  -4    9.50    3.00
 -12  -2   4   10.60    3.10
 -12   2  -4    9.90    3.70
   0   3  -4    0.50    0.70
   0   3  -4   -0.10    1.00
   0  -3   4    4.40    1.00
   0   3   4   -0.20    0.90
   1  -3   4 5790.32  112.99
  -1   3   4 5964.30  112.19
   1   3  -4 5962.20  115.19
  -1   3  -4 6205.98  115.69
  -1  -3   4 6117.69  113.79
  -1   3  -4 6198.48  114.29
   2   3  -4  983.60   19.00
  -2   3   4  975.50   19.10
  -2   3  -4 1018.80   19.50
  -2   3  -4  979.70   19.30
  -2  -3   4  974.50   18.90
  -3   3   4   52.69    2.30
   3   3  -4   54.49    2.20
  -3   3  -4   54.99    2.60
  -3   3  -4   56.29    2.50
   3  -3  -4   54.79    1.60
  -3  -3   4   52.59    1.90
  -4   3   4 1250.37   24.70
  -4  -3  -4 1276.87   25.10
  -4  -3   4 1282.87   24.10
   4  -3  -4 1255.57   24.00
  -4   3  -4 1284.97   25.10
  -4  -3   4 1273.87   24.10
  -4   3  -4 1238.78   25.00
  -5   3   4  351.46    8.10
  -5  -3  -4  343.77    8.40
  -5  -3   4  349.67    7.30
   5  -3  -4  345.57    7.40
  -5  -3   4  348.57    7.30
  -5   3  -4  336.47    8.40
  -5   3  -4  351.76    8.40
  -6  -3  -4    2.00    1.80
  -6   3   4    2.80    1.50
  -6   3  -4    2.40    1.60
  -6  -3   4    1.20    0.90
  -6   3  -4    0.50    1.70
  -6  -3   4    2.00    0.90
  -7   3   4   10.70    1.90
  -7  -3  -4   13.40    2.20
  -7   3  -4   12.90    2.40
  -7  -3   4   14.70    1.20
  -7   3  -4   10.40    2.10
  -7  -3   4   11.30    1.70
  -7  -3   4   11.90    1.20
  -8   3   4  125.99    5.10
  -8  -3  -4  122.99    5.20
  -8  -3   4  127.49    3.40
  -8   3  -4  125.59    5.50
  -8  -3   4  127.19    4.60
  -8   3  -4  127.79    5.00
  -9  -3  -4   -1.30    2.10
  -9   3   4   -3.50    2.10
  -9  -3   4   -0.30    1.80
  -9   3  -4   -3.30    1.90
  -9   3  -4    3.50    2.80
 -10  -3  -4   87.19    4.90
 -10   3   4   88.99    5.10
 -10   3  -4   83.59    4.70
 -10   3  -4   81.59    5.30
 -10  -3   4   89.49    4.80
 -11  -3  -4   14.70    2.90
 -11   3   4   22.50    3.40
 -11  -3  -4   10.60    3.30
 -11   3  -4   13.30    3.50
 -11  -3   4   13.80    2.80
 -11   3  -4   14.70    2.70
 -12   3   4    4.20    3.00
 -12  -3  -4    7.20    3.50
 -12   3  -4    9.00    3.90
 -12  -3   4    9.70    3.00
   0   4  -4   11.00    1.40
   0   4  -4    9.10    0.90
   0  -4   4   11.00    1.30
   0   4   4    9.90    1.30
   1   4  -4    2.00    1.10
   1   4  -4    0.50    0.60
  -1   4   4    1.20    1.00
   1  -4   4   -0.40    0.70
  -1   4  -4    1.90    1.10
  -1   4  -4   -1.00    0.80
  -1  -4   4    0.30    0.90
   2   4  -4  133.09    3.60
  -2   4   4  132.09    3.60
   2  -4  -4  126.49    3.10
  -2   4  -4  128.79    3.90
  -2  -4   4  130.49    3.50
  -2   4  -4  128.19    3.60
   3   4  -4    5.80    1.20
  -3   4   4    6.70    1.40
  -3   4  -4    7.90    1.50
  -3   4  -4    8.40    1.60
  -3  -4   4    8.80    1.10
   3  -4  -4   11.40    1.00
  -4   4   4    2.00    1.20
  -4  -4  -4   -0.20    1.40
   4   4  -4   -0.20    1.10
  -4  -4   4    0.50    0.90
  -4   4  -4    1.10    1.40
   4  -4  -4    0.00    0.80
  -4   4  -4   -0.50    1.40
  -5   4   4   13.10    1.70
  -5  -4  -4   10.80    2.00
  -5   4  -4   15.90    2.00
  -5  -4   4   12.20    1.30
  -5   4  -4   16.50    2.00
   5  -4  -4   15.90    1.40
  -5  -4   4   13.60    1.30
  -6  -4  -4    6.30    2.00
  -6   4   4    9.10    1.90
  -6  -4   4    8.50    1.20
  -6  -4   4    6.70    1.20
  -6   4  -4    8.10    1.80
  -6   4  -4   13.40    2.20
  -7   4   4  359.96    9.10
  -7  -4  -4  354.56    9.30
  -7   4  -4  353.26    9.00
  -7  -4   4  353.96    7.80
  -7   4  -4  354.66    9.50
  -7  -4   4  364.66    7.90
  -8  -4  -4  225.48    7.10
  -8   4   4  212.48    6.90
  -8   4  -4  217.78    7.30
  -8  -4   4  217.18    6.30
  -8  -4   4  216.78    5.30
  -8   4  -4  212.88    6.70
  -9  -4  -4   71.19    4.60
  -9   4   4   73.99    4.60
  -9  -4   4   69.59    4.00
  -9   4  -4   78.89    4.40
  -9   4  -4   74.79    4.90
 -10  -4  -4  130.59    5.80
 -10   4   4  115.19    5.80
 -10   4  -4  132.19    6.80
 -10  -4   4  135.09    5.40
 -10   4  -4  131.29    5.30
 -11  -4  -4   -0.30    2.40
 -11   4   4    5.40    2.80
 -11  -4   4    0.30    2.30
 -11   4  -4    2.10    2.20
 -11   4  -4    0.50    3.40
   0   5  -4   -1.90    0.70
   0   5   4    0.30    1.10
   0   5  -4   -1.00    1.20
   0  -5   4    0.10    0.70
  -1   5   4  110.39    3.40
   1   5  -4  110.59    3.50
   1   5  -4  106.09    2.90
   1  -5   4  108.29    3.40
  -1   5  -4  110.49    3.20
  -1   5  -4  115.09    3.70
  -1  -5   4  109.59    3.20
   1  -5  -4  110.49    3.10
  -2   5   4  551.14   11.70
   2  -5   4  563.94   11.90
   2   5  -4  573.64   11.60
   2  -5  -4  566.54   11.20
  -2   5  -4  544.75   11.80
  -2  -5   4  551.04   11.50
  -2   5  -4  548.95   11.60
  -3   5   4    2.20    1.30
   3   5  -4    0.60    1.20
   3  -5  -4    0.80    0.90
  -3   5  -4    2.00    1.40
  -3  -5   4    2.20    1.00
  -3   5  -4    1.40    1.30
  -4   5   4    8.60    1.50
   4   5  -4    7.70    1.50
  -4   5  -4    8.20    1.60
  -4  -5   4    8.00    1.20
  -4   5  -4    7.50    1.80
   4  -5  -4    7.80    1.10
  -5  -5  -4  264.57    7.30
  -5   5   4  262.97    7.00
   5  -5  -4  294.87    6.80
  -5   5  -4  270.47    7.30
  -5  -5   4  281.57    6.50
  -5  -5   4  262.87    6.30
  -5   5  -4  266.37    7.10
  -6  -5  -4  186.18    6.10
  -6   5   4  189.48    5.70
  -6  -5   4  189.78    5.00
  -6   5  -4  199.88    5.90
  -6   5  -4  194.18    6.10
  -7   5   4  440.36   10.60
  -7  -5  -4  419.76   10.70
  -7   5  -4  419.26   10.40
  -7  -5   4  433.96    9.50
  -7   5  -4  434.56   11.00
  -8  -5  -4  506.35   12.50
  -8   5   4  519.75   12.60
  -8   5  -4  531.05   12.30
  -8   5  -4  533.75   13.10
  -8  -5   4  513.85   11.10
  -9  -5  -4    3.90    2.40
  -9   5   4    2.60    2.30
  -9  -5   4    6.30    2.10
  -9   5  -4    3.20    2.10
  -9  -5   4    3.20    1.70
  -9   5  -4    3.90    2.70
 -10  -5  -4   81.79    5.10
 -10   5   4   87.29    5.00
 -10  -5   4   79.59    4.40
 -10   5  -4   78.29    5.60
 -10   5  -4   81.29    4.60
 -11  -5  -4    7.60    2.80
 -11   5   4    4.90    2.60
 -11   5  -4    7.90    3.30
 -11   5  -4    0.50    2.30
 -11  -5   4    2.90    2.50
   0   6  -4 1210.98   23.60
   0  -6   4 1151.68   23.50
   0  -6  -4 1215.28   23.40
   0   6  -4 1208.28   23.20
   0   6   4 1203.78   23.60
   1   6  -4 1231.38   24.00
  -1   6   4 1236.28   24.50
   1   6  -4 1240.68   24.50
  -1   6  -4 1270.17   24.70
  -1  -6   4 1274.47   24.40
   1  -6  -4 1249.18   24.20
  -1   6  -4 1237.38   24.30
  -2   6   4  242.98    6.00
   2   6  -4  237.38    6.00
   2  -6  -4  252.17    5.70
  -2  -6   4  217.18    5.70
  -2   6  -4  241.58    6.20
  -2   6  -4  243.38    5.90
  -3   6   4   59.19    2.90
   3   6  -4   66.99    3.00
  -3  -6   4   56.89    2.60
   3  -6  -4   70.19    2.60
  -3   6  -4   66.19    3.10
  -3   6  -4   67.49    3.00
  -4   6   4    1.00    1.30
   4   6  -4    2.00    1.30
  -4   6  -4    0.40    1.60
   4  -6  -4    4.30    1.10
  -4  -6   4    1.70    1.10
  -4   6  -4    2.60    1.50
  -5   6   4    1.30    1.70
  -5  -6   4    2.30    1.20
  -5   6  -4    2.50    1.70
  -5   6  -4    3.60    1.70
  -6  -6  -4    2.70    2.10
  -6   6   4    1.00    1.70
  -6   6  -4    3.80    1.70
  -6  -6   4    2.80    1.50
  -6   6  -4    2.50    2.00
  -6  -6   4    0.10    1.20
  -7  -6  -4   58.09    3.90
  -7   6   4   58.79    4.10
  -7   6  -4   64.59    4.20
  -7  -6   4   55.49    3.10
  -7   6  -4   62.49    3.90
  -8   6   4  147.49    5.70
  -8  -6  -4  150.58    6.00
  -8   6  -4  144.29    6.10
  -8  -6   4  145.89    4.60
  -8   6  -4  151.68    5.60
  -9   6   4    2.90    2.60
  -9  -6  -4    3.50    2.50
  -9   6  -4    3.30    2.60
  -9  -6   4    2.40    1.50
  -9   6  -4   -2.30    1.90
 -10  -6  -4  172.58    6.90
 -10   6   4  174.78    7.10
 -10  -6   4  192.78    6.40
 -10   6  -4  164.28    6.10
 -10   6  -4  174.28    7.40
 -11  -6  -4    4.80    2.80
 -11   6   4    1.90    2.70
 -11   6  -4    6.50    3.20
   0   7  -4    0.20    1.40
   0   7   4   -0.90    1.30
   0   7  -4    1.00    1.10
   1   7  -4  555.54   11.40
   1   7  -4  563.74   12.10
  -1   7   4  539.65   11.90
  -1   7  -4  563.44   11.70
   1   7   4  546.75   12.00
  -1   7  -4  559.04   12.10
   2   7  -4   45.20    2.70
   2   7  -4   47.10    2.10
  -2   7   4   43.90    2.70
  -2   7  -4   48.70    2.60
  -2   7  -4   42.70    2.90
   3   7  -4   17.00    1.90
  -3   7   4   12.60    1.80
  -3   7  -4   16.60    2.10
  -3   7  -4   16.00    1.90
   4   7  -4   94.89    3.80
  -4   7   4   86.39    3.70
  -4   7  -4   93.69    3.80
  -4   7  -4   90.09    3.80
  -5   7   4    8.20    1.90
  -5   7  -4    6.90    2.00
  -5   7  -4    8.90    2.00
  -6  -7  -4  141.99    5.60
  -6   7   4  138.39    5.40
  -6   7  -4  144.99    5.50
  -6   7  -4  131.19    5.00
  -6  -7   4  137.69    4.60
  -7   7   4   -0.50    2.00
  -7  -7  -4   -1.80    2.00
  -7   7  -4    3.10    2.00
  -7   7  -4   -2.60    2.10
  -7  -7   4   -1.10    1.60
  -8  -7  -4   23.60    3.00
  -8   7   4   18.70    3.10
  -8   7  -4   22.70    2.70
  -8  -7   4   21.30    2.20
  -8   7  -4   19.80    3.20
  -9  -7  -4   15.20    3.00
  -9   7   4    4.40    2.80
  -9  -7   4    7.00    1.80
  -9   7  -4   10.80    3.30
  -9   7  -4    6.20    2.30
 -10  -7  -4   18.80    3.30
 -10   7   4   19.90    3.40
 -10   7  -4   19.10    3.80
 -10   7  -4   13.90    2.60
 -11  -7  -4   58.69    5.00
 -11   7   4   56.49    4.70
 -11   7  -4   51.59    5.30
   0   8   4  392.46    9.10
   0   8  -4  385.56    8.70
   0   8  -4  388.26    9.20
   1   8  -4    1.90    1.50
   1   8  -4    4.30    1.20
  -1   8   4    0.50    1.40
   1   8   4    4.40    1.60
  -1   8  -4    5.10    1.50
  -1   8  -4    2.60    1.50
   2   8  -4  138.09    4.70
   2   8  -4  135.19    4.00
  -2   8   4  132.39    4.50
  -2   8  -4  138.59    4.50
  -2   8  -4  144.49    4.60
  -3   8   4    0.70    1.50
   3   8  -4    0.00    1.40
  -3   8  -4    0.90    1.60
  -3   8  -4    0.50    1.40
   4   8  -4   10.00    1.80
  -4   8   4   13.20    2.20
  -4   8  -4   11.50    2.10
  -4   8  -4    7.50    2.00
  -5   8   4   35.50    2.90
  -5   8  -4   26.70    2.80
  -5   8  -4   29.50    2.60
  -6   8   4  373.36    9.90
  -6   8  -4  384.36   10.10
  -6   8  -4  390.96    9.80
  -7  -8  -4    9.70    2.70
  -7   8   4    4.80    2.50
  -7   8  -4    8.00    2.30
  -7   8  -4    8.60    2.70
  -7  -8   4    9.50    2.00
  -8  -8  -4   24.00    3.30
  -8   8   4   23.80    3.20
  -8   8  -4   18.10    3.20
  -8  -8   4   20.30    2.40
  -8   8  -4   20.40    2.70
  -9   8   4   17.30    3.10
  -9  -8  -4   20.80    3.20
  -9   8  -4   15.90    2.60
  -9  -8   4   11.90    2.10
  -9   8  -4   12.10    3.40
 -10   8   4  111.19    6.20
 -10  -8  -4   91.79    5.70
 -10   8  -4   91.89    4.90
 -10   8  -4   99.59    6.20
 -11   8   4    6.50    3.30
 -11  -8  -4   11.90    3.10
 -11   8  -4    8.30    3.60
   0   9   4    0.10    1.50
   0   9  -4   -0.20    1.30
   0   9  -4    1.00    1.60
   1   9  -4  268.57    7.30
  -1   9   4  273.07    7.20
   1   9  -4  271.17    6.60
  -1   9  -4  265.87    7.10
  -1   9  -4  270.07    6.80
   1   9   4  270.87    7.10
  -2   9   4  163.18    5.30
   2   9  -4  165.28    4.60
   2   9  -4  160.88    5.20
  -2   9  -4  159.18    5.00
  -2   9  -4  168.78    5.30
  -3   9   4  153.58    5.20
   3   9  -4  153.08    5.10
  -3   9  -4  159.68    5.20
  -3   9  -4  149.99    5.30
   4   9  -4   31.30    2.80
  -4   9   4   36.10    3.00
  -4   9  -4   29.30    2.70
  -4   9  -4   32.50    2.70
  -5   9   4    2.70    2.00
  -5   9  -4    2.60    2.10
  -5   9  -4    0.90    2.00
  -6   9   4   89.39    4.90
  -6   9  -4   90.99    4.50
  -6   9  -4   91.29    4.90
  -7   9   4   18.50    3.00
  -7  -9  -4   27.50    3.30
  -7   9  -4   24.60    3.30
  -7  -9   4   23.50    2.60
  -7   9  -4   24.30    2.80
  -8   9   4   57.79    4.50
  -8  -9  -4   44.00    4.00
  -8   9  -4   44.90    3.60
  -8  -9   4   46.20    3.70
  -8   9  -4   59.79    4.80
  -9   9   4    9.30    2.90
  -9  -9  -4   12.90    3.00
  -9   9  -4   13.50    3.40
  -9  -9   4   14.20    2.30
  -9   9  -4    9.80    2.50
 -10  -9  -4    7.50    3.10
 -10   9   4   16.10    3.60
 -10   9  -4   11.00    3.70
 -10   9  -4    7.40    2.50
   0  10  -4   12.40    1.90
   0  10   4   10.30    2.10
   0  10  -4   10.00    2.00
  -1  10   4   48.10    3.20
   1  10  -4   47.60    3.20
   1  10  -4   48.60    2.80
  -1  10  -4   47.40    3.20
  -1  10  -4   46.60    3.10
   1  10   4   43.70    3.20
   2  10  -4    0.40    1.70
  -2  10   4    2.10    1.80
   2  10  -4    0.10    1.40
  -2  10  -4    0.90    1.80
  -2  10  -4    2.10    1.70
  -3  10   4  135.39    5.10
   3  10  -4  124.39    5.10
  -3  10  -4  132.49    5.10
  -3  10  -4  139.19    5.00
  -4  10   4   31.30    3.00
  -4  10  -4   28.20    3.00
  -4  10  -4   36.80    3.00
  -5  10   4   41.20    3.40
  -5  10  -4   34.40    3.30
  -5  10  -4   41.00    3.20
  -6  10   4   21.80    3.20
  -6  10  -4   23.30    3.20
  -6  10  -4   25.70    2.90
  -7  10   4  164.78    6.50
  -7  10  -4  160.58    6.60
  -7  10  -4  145.69    5.90
  -8 -10  -4    1.80    2.60
  -8  10   4    5.60    2.70
  -8  10  -4    0.60    2.20
  -8  10  -4    1.50    2.80
  -8 -10   4    0.00    2.00
  -9 -10  -4    4.80    3.00
  -9  10   4    0.90    2.80
  -9  10  -4    3.00    3.00
  -9 -10   4    5.40    2.20
  -9  10  -4    4.60    2.30
 -10  10   4   11.00    3.50
 -10 -10  -4    6.80    3.10
 -10  10  -4    6.70    3.40
   0  11   4   -0.90    1.80
   0  11  -4   -1.60    1.60
   0  11  -4    0.40    1.80
   1  11  -4  192.58    6.20
   1  11  -4  179.58    5.50
  -1  11   4  182.48    6.10
  -1  11  -4  199.78    6.20
  -1  11  -4  185.38    5.80
   1  11   4  195.18    6.20
  -2  11   4  222.08    7.00
   2  11  -4  221.38    7.10
   2  11  -4  238.18    6.40
  -2  11  -4  245.08    7.00
  -2  11  -4  226.18    6.90
  -3  11   4   51.69    3.80
   3  11  -4   54.39    3.90
  -3  11  -4   50.69    4.00
  -3  11  -4   59.29    4.00
  -4  11   4   78.49    4.50
  -4  11  -4   85.49    4.60
  -4  11  -4   87.79    4.30
  -5  11   4   35.20    3.40
  -5  11  -4   35.20    3.40
  -5  11  -4   39.60    3.30
  -6  11   4   76.09    5.20
  -6  11  -4   84.99    4.60
  -6  11  -4   82.39    5.00
  -7  11   4    6.60    2.80
  -7  11  -4    3.60    2.70
  -7  11  -4    2.50    2.30
  -8 -11  -4  103.89    6.10
  -8  11   4   99.59    5.80
  -8  11  -4  113.99    6.10
  -8  11  -4   98.79    5.00
  -8 -11   4  100.89    4.90
  -9  11   4  189.08    7.80
  -9 -11  -4  179.58    7.60
  -9  11  -4  188.58    6.80
  -9 -11   4  182.38    6.60
  -9  11  -4  190.88    8.00
   0  12   4 1525.25   30.20
   0  12  -4 1457.55   29.60
   0  12  -4 1433.26   30.10
  -1  12   4   79.19    4.70
   1  12  -4   84.59    4.10
   1  12  -4   87.59    4.70
   1  12   4   78.09    4.50
  -1  12  -4   65.09    4.20
  -1  12  -4   74.79    4.30
  -2  12   4   86.79    4.70
   2  12  -4   95.59    5.00
   2  12  -4   89.79    4.10
  -2  12  -4   87.19    4.60
  -2  12  -4   85.69    4.40
   3  12  -4  260.87    8.10
  -3  12   4  285.87    8.20
  -3  12  -4  256.37    7.90
  -3  12  -4  240.98    7.80
  -4  12   4    5.90    2.60
  -4  12  -4    1.30    2.20
  -4  12  -4    3.90    2.30
  -5  12   4   19.90    3.30
  -5  12  -4   25.90    3.00
  -5  12  -4   19.90    3.20
  -6  12   4   62.89    4.70
  -6  12  -4   73.39    5.40
  -6  12  -4   64.49    4.40
  -7  12   4    1.40    2.70
  -7  12  -4    2.40    2.20
  -7  12  -4    3.60    2.80
  -8 -12  -4    2.80    3.10
  -8  12   4    5.00    3.00
  -8 -12   4   -2.20    2.40
  -8  12  -4   -0.80    2.30
  -8  12  -4    2.70    3.20
  -9 -12  -4    4.50    3.10
  -9  12   4    8.20    3.20
  -9  12  -4    8.10    2.60
  -9 -12   4   10.50    2.70
  -9  12  -4    2.50    3.10
   0  13  -4    0.90    2.10
   0  13  -4    0.30    2.20
   0  13   4   -0.60    2.50
  -1  13   4  706.73   16.50
   1  13  -4  714.53   15.90
   1  13  -4  693.83   16.50
  -1  13  -4  741.63   16.30
  -1  13  -4  745.73   16.70
   1  13   4  743.13   16.80
   2  13  -4   13.80    2.80
   2  13  -4   12.60    2.20
  -2  13   4   14.30    2.90
  -2  13  -4   12.50    2.70
  -2  13  -4   10.30    2.80
   3  13  -4   65.99    4.70
  -3  13   4   78.39    4.80
  -3  13  -4   69.39    4.40
  -3  13  -4   75.39    4.50
  -4  13   4   25.00    3.40
  -4  13  -4   32.60    3.20
  -4  13  -4   30.70    3.60
  -5  13   4   -0.30    2.50
  -5  13  -4    3.10    2.40
  -5  13  -4    3.40    2.60
  -6  13   4  134.39    6.40
  -6  13  -4  131.39    6.30
  -6  13  -4  138.79    5.90
  -7  13   4   -1.00    3.00
  -7  13  -4   -4.10    2.60
  -7  13  -4    2.30    2.40
  -8  13   4   37.20    4.30
  -8 -13  -4   36.30    4.20
  -8  13  -4   36.90    4.50
  -8  13  -4   36.90    3.50
  -8 -13   4   36.60    3.70
   0  14  -4    6.40    2.50
   0  14  -4    5.20    2.40
   0  14   4    9.10    2.90
   1  14  -4    2.00    2.50
  -1  14   4    7.50    2.80
   1  14  -4    5.30    2.10
   1  14   4    2.50    2.50
  -1  14  -4    2.00    2.50
  -1  14  -4    4.70    2.30
  -2  14   4   58.19    4.60
   2  14  -4   57.19    4.70
   2  14  -4   60.79    3.80
  -2  14  -4   57.99    4.20
  -2  14  -4   60.99    4.70
  -3  14   4   16.60    3.20
  -3  14  -4   21.90    3.10
  -3  14  -4   20.40    3.20
  -4  14   4  183.58    7.50
  -4  14  -4  191.08    7.20
  -4  14  -4  193.18    7.10
  -5  14   4   33.00    3.80
  -5  14  -4   32.20    3.90
  -5  14  -4   29.10    3.40
  -6  14   4   11.40    3.20
  -6  14  -4    9.40    3.10
  -6  14  -4   10.10    2.80
  -7  14   4   26.70    3.90
  -7  14  -4   31.50    3.50
  -7  14  -4   27.20    4.00
  -8  14   4    8.00    3.70
  -8  14  -4    7.60    3.50
  -8  14  -4    3.40    2.60
   0  15   4   -2.60    2.50
   0  15  -4    0.00    2.50
   0  15  -4   -3.90    2.00
   1  15  -4    1.00    2.30
  -1  15   4    2.80    2.70
   1  15  -4   -2.60    2.20
  -1  15  -4   -1.70    2.20
  -1  15  -4    2.50    2.60
   1  15   4    2.60    2.80
  -2  15   4   21.30    3.30
   2  15  -4   20.80    2.80
   2  15  -4   20.60    3.30
  -2  15  -4   20.00    3.20
  -2  15  -4   25.20    3.30
  -3  15   4   12.60    3.20
  -3  15  -4   16.60    3.10
  -3  15  -4   14.10    3.00
  -4  15   4   69.49    5.20
  -4  15  -4   79.49    5.60
  -4  15  -4   76.29    5.20
  -5  15   4   41.40    4.30
  -5  15  -4   40.20    3.80
  -5  15  -4   33.70    4.00
  -6  15   4   12.90    3.40
  -6  15  -4    8.60    3.30
  -6  15  -4    6.00    2.70
  -7  15   4   -1.90    3.10
  -7  15  -4   -0.50    2.40
  -7  15  -4   -2.10    3.00
   0  16  -4   13.00    2.80
   0  16   4   14.60    3.30
   0  16  -4   11.10    2.90
   1  16  -4   29.60    3.50
  -1  16   4   20.60    3.60
   1  16  -4   29.90    3.50
  -1  16  -4   25.40    3.50
  -1  16  -4   25.60    3.60
  -2  16   4   24.10    3.80
  -2  16  -4   22.70    3.40
  -2  16  -4   24.40    3.40
  -3  16   4   10.70    3.20
  -3  16  -4    4.60    2.70
  -3  16  -4    8.40    3.00
  -4  16   4    7.80    3.20
  -4  16  -4   -0.20    2.70
  -4  16  -4    2.60    3.10
  -5  16   4   58.59    5.20
  -5  16  -4   59.29    4.70
  -5  16  -4   58.29    4.90
  -6  16   4   27.80    4.10
  -6  16  -4   25.50    3.60
  -6  16  -4   29.30    4.40
   0  17  -4    1.60    2.90
   0  17  -4    1.70    2.70
   0  17   4   -0.50    3.10
   1  17  -4   64.59    5.40
   1  17  -4   59.19    4.50
  -1  17   4   53.99    4.80
  -1  17  -4   49.20    4.40
  -1  17  -4   65.09    4.80
  -2  17   4   32.90    4.30
  -2  17  -4   37.30    4.20
  -2  17  -4   32.80    3.80
  -3  17   4    3.10    3.10
  -3  17  -4    7.10    2.90
  -3  17  -4    2.20    3.00
  -4  17   4   43.80    4.60
  -4  17  -4   48.50    4.60
  -4  17  -4   47.40    4.40
  -5  17   4   83.79    6.20
  -5  17  -4   87.69    6.00
  -5  17  -4   92.19    6.70
   0  18   4    8.00    3.30
   0  18  -4    8.40    3.30
   0  18  -4    9.60    3.00
  -1  18   4   -0.50    3.10
   1  18  -4   -1.60    2.60
  -1  18  -4   -3.00    2.90
  -1  18  -4   -3.60    2.80
  -2  18   4   54.09    5.10
  -2  18  -4   66.39    5.70
  -2  18  -4   65.29    5.20
  -3  18   4   91.99    6.30
  -3  18  -4   90.19    6.40
  -3  18  -4   84.19    5.90
  -4  18   4  102.59    7.20
  -4  18  -4  117.09    6.40
  -4  18  -4   83.39    6.10
   0  19  -4   -5.10    2.90
   0  19   4    3.20    3.40
  -1  19   4    9.50    4.00
   1  19  -4   18.90    3.60
  -1  19  -4   15.80    3.50
  -1  19  -4    8.10    3.30
   0   0  -5   -0.80    0.80
  -1   0  -5    0.70    1.00
   1   0   5    0.10    0.90
  -2   0  -5   -0.40    1.20
   2   0   5   -0.50    0.90
  -3   0   5    2.80    0.70
   3   0   5    1.00    1.20
   3   0  -5    2.00    0.30
  -3   0  -5    0.90    1.30
   4   0  -5    1.90    0.70
  -4   0  -5    2.40    1.50
  -4   0   5    2.20    0.90
  -5   0  -5   -0.30    1.50
   5   0  -5   -1.40    0.80
  -5   0   5   -2.40    0.90
  -6   0   5   -1.50    1.10
   6   0  -5   -1.20    0.90
  -6   0  -5    1.00    1.70
  -7   0  -5    0.20    1.90
  -7   0   5    0.50    1.40
  -8   0  -5   -3.50    2.00
  -8   0   5    1.10    1.70
  -9   0   5   -0.20    1.90
  -9   0  -5    2.90    2.60
  -9   0  -5   -1.00    2.10
 -10   0  -5    0.20    2.80
 -10   0  -5    0.40    2.30
 -10   0   5   -0.80    2.10
 -11   0  -5    2.10    3.20
 -11   0   5    3.50    2.40
 -11   0  -5    2.40    2.40
 -12   0   5   -2.00    2.50
 -12   0  -5    1.50    2.50
 -12   0  -5   -1.90    3.00
   0   1  -5   -0.30    0.80
   0  -1   5   -1.90    0.70
   1  -1   5   68.89    2.40
  -1  -1  -5   70.49    2.30
   1   1  -5   69.89    1.90
  -1   1   5   71.59    2.00
  -1   1  -5   71.69    2.40
   2  -1   5  297.27    6.60
  -2  -1  -5  286.97    6.60
  -2   1   5  285.07    6.00
   2   1  -5  294.57    5.80
  -2   1  -5  300.67    6.60
   3  -1   5   47.20    2.30
  -3  -1  -5   50.09    2.50
   3   1  -5   49.50    1.60
  -3   1   5   48.60    1.90
  -3   1  -5   50.69    2.50
  -4   1   5  675.23   13.50
  -4  -1  -5  681.33   14.20
   4   1  -5  671.83   13.20
   4  -1  -5  684.33   12.90
  -4  -1   5  675.43   13.30
  -4   1  -5  680.03   14.30
  -5   1   5  966.30   19.50
  -5  -1  -5  999.00   20.30
  -5   1  -5 1031.40   20.30
  -5  -1   5  980.60   19.40
   5  -1  -5  979.40   19.10
  -6  -1  -5    4.00    1.80
  -6   1   5    5.30    1.40
   6  -1  -5    5.70    1.10
  -6  -1   5    4.00    1.20
  -6   1  -5    5.30    1.80
  -7  -1  -5    8.10    2.10
  -7   1   5    8.80    1.70
  -7  -1   5   10.40    1.60
  -7   1  -5    7.80    2.10
  -7   1  -5    7.80    2.20
  -8   1   5   -2.50    1.60
  -8  -1  -5    0.00    2.00
  -8  -1   5   -2.90    1.60
  -8   1  -5    0.60    2.00
  -8   1  -5   -1.20    2.20
  -9   1   5   65.79    4.00
  -9  -1  -5   64.49    4.40
  -9   1  -5   64.39    4.30
  -9  -1   5   67.59    4.00
  -9   1  -5   71.79    4.80
 -10  -1  -5   27.20    3.20
 -10   1   5   33.80    3.30
 -10  -1  -5   26.50    3.60
 -10   1  -5   27.00    3.60
 -10   1  -5   29.90    3.20
 -10  -1   5   27.70    3.00
 -11  -1  -5   -0.80    3.20
 -11   1   5   -2.40    2.40
 -11  -1  -5    0.80    2.40
 -11  -1   5   -1.80    2.20
 -11   1  -5    0.00    2.90
 -11   1  -5    0.90    2.30
 -12  -1  -5   52.19    4.10
 -12   1   5   61.79    5.00
 -12  -1  -5   55.39    5.10
 -12  -1   5   61.79    4.90
 -12   1  -5   49.10    4.90
 -12   1  -5   58.69    5.40
   0  -2   5  411.76    8.40
   0   2  -5  417.36    8.50
   1  -2   5  420.46    8.90
  -1   2   5  434.66    8.70
   1   2  -5  434.66    8.70
  -1   2  -5  431.66    9.00
  -1   2  -5  434.56    8.70
  -1  -2   5  428.76    8.50
  -2   2   5    7.80    1.00
   2   2  -5    7.40    0.80
  -2   2  -5    6.50    1.30
  -2  -2   5    8.20    0.70
   3   2  -5  111.99    2.90
  -3   2   5  112.39    3.10
   3  -2   5  115.39    3.60
  -3  -2  -5  119.79    3.90
  -3   2  -5  111.29    3.80
  -4   2   5  261.07    6.10
   4   2  -5  263.67    5.90
  -4  -2  -5  267.87    6.70
   4  -2  -5  268.47    5.40
  -4  -2   5  269.07    5.70
  -4   2  -5  269.07    6.80
  -4   2  -5  270.77    6.70
  -5   2   5  120.99    3.70
  -5  -2  -5  125.49    4.30
  -5  -2   5  118.19    3.30
  -5   2  -5  118.99    4.20
  -5   2  -5  114.09    4.20
   5  -2  -5  122.19    3.10
  -6  -2  -5   67.29    3.60
  -6   2   5   71.59    3.10
   6  -2  -5   69.19    2.60
  -6  -2   5   75.19    2.80
  -6   2  -5   79.39    3.80
  -6   2  -5   80.49    3.80
  -7  -2  -5  104.19    4.30
  -7   2   5   86.59    3.80
  -7   2  -5   79.99    4.20
  -7   2  -5   83.49    4.30
  -7  -2   5   90.69    3.40
  -8  -2  -5   16.60    2.70
  -8   2   5   17.90    2.20
  -8   2  -5   13.70    2.50
  -8   2  -5   19.80    2.90
  -8  -2   5   14.70    2.00
  -9  -2  -5  130.39    5.60
  -9   2   5  128.09    5.20
  -9   2  -5  124.49    5.40
  -9  -2   5  127.59    4.90
  -9   2  -5  127.09    6.00
 -10  -2  -5  139.59    6.10
 -10   2   5  142.79    5.90
 -10   2  -5  159.68    6.80
 -10   2  -5  162.08    6.10
 -10  -2   5  154.28    5.70
 -11  -2  -5   29.20    3.40
 -11  -2  -5   26.50    3.80
 -11   2   5   34.70    3.70
 -11   2  -5   23.10    4.00
 -11   2  -5   25.80    3.20
 -11  -2   5   28.10    3.20
 -12   2   5   49.50    4.30
 -12  -2  -5   46.00    4.70
 -12  -2   5   45.00    6.40
 -12   2  -5   37.30    4.60
   0   3  -5    0.00    0.60
   0  -3   5    1.10    1.00
   0   3  -5   -0.50    0.90
  -1   3   5 3352.86   64.59
   1  -3   5 3429.26   64.69
   1   3  -5 3311.37   64.49
  -1  -3   5 3605.54   65.49
  -1   3  -5 3557.74   64.79
  -1   3  -5 3460.85   64.49
   2   3  -5   16.10    1.20
  -2   3   5   19.00    1.40
  -2   3  -5   14.90    1.40
  -2   3  -5   18.70    1.70
  -2  -3   5   17.30    1.30
   3   3  -5  994.70   19.50
  -3  -3  -5 1010.30   20.10
  -3   3   5  996.10   19.70
  -3   3  -5 1027.10   20.20
   3  -3  -5 1009.20   18.90
  -3  -3   5 1026.70   19.20
  -3   3  -5  988.80   20.00
   4   3  -5  346.07    7.50
  -4  -3  -5  338.97    8.10
  -4   3   5  331.87    7.60
   4  -3  -5  341.77    6.90
  -4   3  -5  338.97    8.10
  -4   3  -5  352.96    8.20
  -4  -3   5  340.57    6.90
  -4  -3   5  330.77    6.80
  -5  -3  -5  482.25   11.20
  -5   3   5  500.35   10.70
  -5  -3   5  498.15    9.70
  -5   3  -5  483.95   11.10
  -5  -3   5  502.15    9.70
   5  -3  -5  502.25   10.00
  -5   3  -5  487.25   11.20
  -6  -3  -5   -0.70    1.80
  -6   3   5    0.20    1.40
   6  -3  -5    1.20    1.00
  -6   3  -5    2.90    1.90
  -6  -3   5    0.20    0.60
  -6   3  -5    1.80    1.70
  -6  -3   5    2.20    1.10
  -6  -3   5    1.30    0.60
  -7  -3  -5  100.09    4.80
  -7   3   5  113.49    4.30
  -7   3  -5  104.39    4.70
  -7   3  -5  113.29    5.00
  -7  -3   5  110.69    2.50
  -7  -3   5  111.69    3.80
  -7  -3   5  112.59    2.50
  -8   3   5   40.50    3.00
  -8  -3  -5   42.00    3.40
  -8   3  -5   36.00    3.10
  -8  -3   5   46.10    3.10
  -8   3  -5   38.30    3.60
  -9  -3  -5   10.80    2.70
  -9   3   5    7.70    2.20
  -9  -3   5   14.80    2.20
  -9   3  -5    7.20    2.80
  -9   3  -5    9.10    2.40
 -10   3   5    7.00    2.60
 -10  -3  -5    2.00    2.50
 -10   3  -5    2.80    3.00
 -10  -3   5    5.00    2.10
 -10   3  -5    3.00    2.30
 -11  -3  -5   81.49    5.70
 -11   3   5   80.79    5.30
 -11  -3  -5   85.19    5.20
 -11   3  -5   78.89    5.80
 -11  -3   5   85.59    4.90
 -11   3  -5   81.89    4.70
   0   4  -5   64.69    2.50
   0   4   5   67.19    2.50
   0   4  -5   62.89    2.00
   0  -4   5   60.89    2.40
   1   4  -5  497.65   10.40
  -1   4   5  496.25   10.50
  -1  -4   5  503.15   10.30
  -1   4  -5  502.75   10.30
  -1   4  -5  529.15   10.80
   2   4  -5   62.49    2.50
   2  -4   5   66.79    2.70
  -2   4   5   67.69    2.50
  -2   4  -5   63.99    2.50
  -2  -4   5   67.09    2.30
  -2   4  -5   68.99    3.10
   3   4  -5  226.18    5.50
  -3   4   5  224.28    5.60
  -3   4  -5  227.98    5.90
  -3  -4   5  235.18    5.20
  -3   4  -5  225.78    5.80
   3  -4  -5  226.58    4.90
   4   4  -5  367.16    8.10
  -4  -4  -5  355.36    8.60
  -4   4   5  369.06    8.30
  -4   4  -5  353.16    8.60
  -4   4  -5  370.86    8.70
   4  -4  -5  365.56    7.50
  -4  -4   5  364.46    7.70
  -4  -4   5  368.56    7.60
  -5  -4  -5   96.09    4.00
  -5   4   5   96.79    3.60
  -5  -4   5   96.59    2.80
  -5   4  -5   97.19    4.00
  -5  -4   5   98.19    2.80
   5  -4  -5   96.69    2.90
  -5   4  -5   94.69    3.90
  -6  -4  -5  256.47    7.20
  -6   4   5  261.27    6.90
  -6   4  -5  250.27    7.10
  -6  -4   5  256.27    5.70
  -6  -4   5  261.87    5.70
  -6   4  -5  269.37    7.40
  -7   4   5    5.40    1.90
  -7  -4  -5    3.20    2.20
  -7  -4   5    5.60    1.50
  -7   4  -5    2.70    2.30
  -7  -4   5    2.40    1.00
  -7  -4   5    4.80    0.90
  -7   4  -5    3.70    2.10
  -8   4   5    4.40    2.00
  -8  -4  -5    4.70    2.40
  -8   4  -5    8.40    2.60
  -8  -4   5    6.90    1.00
  -8   4  -5    4.20    2.10
  -8  -4   5    5.10    1.70
  -9  -4  -5    1.20    2.30
  -9   4   5    0.00    2.20
  -9  -4   5    0.10    1.80
  -9   4  -5    1.30    2.50
  -9   4  -5    1.60    2.20
 -10   4   5   83.19    4.80
 -10  -4  -5   89.09    5.20
 -10   4  -5   86.79    4.70
 -10   4  -5   90.29    5.70
 -10  -4   5   89.99    4.60
 -11   4   5  141.39    6.40
 -11  -4  -5  123.19    6.10
 -11  -4   5  134.99    8.00
 -11   4  -5  134.19    5.90
 -11   4  -5  128.29    6.90
   0   5   5    0.80    1.20
   0  -5   5   -0.30    0.70
   0   5  -5   -0.80    1.20
   0   5  -5    0.50    0.90
   1   5  -5 1430.66   27.30
   1  -5   5 1465.35   28.10
   1   5  -5 1407.56   28.00
  -1   5   5 1441.96   28.00
  -1   5  -5 1451.05   27.70
  -1  -5   5 1408.46   27.80
  -1   5  -5 1508.85   28.20
  -2   5   5    0.80    1.20
   2   5  -5    1.70    1.30
   2  -5  -5    0.50    0.80
  -2   5  -5   -0.40    1.10
  -2  -5   5    1.50    1.00
  -2   5  -5    0.20    1.30
  -3   5   5  105.09    3.60
   3   5  -5  100.19    3.50
  -3  -5   5  106.09    3.20
   3  -5  -5  104.89    2.90
  -3   5  -5  100.79    3.60
  -3   5  -5   99.39    3.70
  -4   5   5  406.46    9.20
   4   5  -5  404.66    9.00
  -4   5  -5  389.06    9.30
   4  -5  -5  403.86    8.40
  -4   5  -5  394.26    9.40
  -4  -5   5  407.16    8.60
  -5   5   5  518.95   11.60
  -5  -5  -5  531.75   12.10
  -5  -5   5  527.05   10.90
  -5   5  -5  532.25   11.90
   5  -5  -5  524.35   10.80
  -5  -5   5  525.75   10.90
  -5   5  -5  512.15   12.00
  -6  -5  -5  315.57    8.30
  -6   5   5  318.67    8.00
  -6   5  -5  299.47    8.20
  -6  -5   5  304.87    7.00
  -6   5  -5  316.17    8.40
  -6  -5   5  318.77    7.10
  -7  -5  -5   73.09    4.50
  -7   5   5   74.79    4.10
  -7   5  -5   75.89    4.20
  -7  -5   5   74.69    2.80
  -7   5  -5   73.79    4.30
  -8   5   5   74.09    4.40
  -8  -5  -5   78.89    4.70
  -8   5  -5   83.79    4.50
  -8  -5   5   73.79    2.80
  -8   5  -5   77.39    4.80
  -9   5   5   12.90    2.50
  -9  -5  -5    6.30    2.60
  -9   5  -5    9.50    2.90
  -9  -5   5   10.40    2.10
  -9   5  -5    5.20    2.30
 -10   5   5    1.20    2.40
 -10  -5  -5    2.00    2.50
 -10  -5   5   -0.40    2.00
 -10   5  -5    0.40    2.20
 -10   5  -5    0.50    2.80
 -11   5   5    1.10    2.70
 -11  -5  -5    1.00    2.60
 -11   5  -5   -2.70    2.20
 -11   5  -5   -3.70    3.20
   0   6  -5  198.88    4.90
   0   6   5  206.88    5.40
   0   6  -5  203.08    5.50
   0  -6   5  203.18    5.30
   1   6  -5 1433.26   27.40
  -1   6   5 1470.15   28.20
   1   6  -5 1439.26   28.10
  -1   6  -5 1465.35   28.30
  -1  -6   5 1410.16   27.90
   1  -6  -5 1428.16   27.70
  -1   6  -5 1432.56   27.80
  -2   6   5    1.30    1.40
   2   6  -5    3.20    0.90
   2   6  -5    1.10    1.40
  -2   6  -5    0.10    1.40
  -2   6  -5    2.90    1.30
  -2  -6   5    1.60    1.00
   2  -6  -5    1.60    1.00
  -3   6   5  294.27    7.30
   3   6  -5  307.67    7.30
   3  -6  -5  306.77    6.70
  -3   6  -5  294.77    7.30
  -3   6  -5  305.17    7.50
   4   6  -5   28.50    2.40
  -4   6   5   30.00    2.40
  -4   6  -5   28.40    2.40
   4  -6  -5   27.20    1.90
  -4   6  -5   28.30    2.50
  -5   6   5   35.00    2.70
  -5   6  -5   36.30    2.90
  -5   6  -5   37.70    3.10
  -6  -6  -5  888.71   19.40
  -6   6   5  910.51   19.10
  -6  -6   5  891.41   18.10
  -6   6  -5  894.41   19.10
  -6   6  -5  932.51   19.50
  -7   6   5  217.88    6.80
  -7  -6  -5  228.28    7.10
  -7   6  -5  223.08    7.00
  -7   6  -5  235.18    7.40
  -7  -6   5  218.88    5.70
  -8  -6  -5   47.90    3.80
  -8   6   5   41.70    3.50
  -8   6  -5   43.00    3.40
  -8   6  -5   45.00    4.10
  -8  -6   5   48.20    2.70
  -9   6   5    1.90    2.50
  -9  -6  -5    2.60    2.30
  -9  -6   5    0.60    1.90
  -9   6  -5    4.20    2.70
  -9   6  -5    0.00    2.10
 -10  -6  -5    3.10    2.50
 -10   6   5   -0.70    2.50
 -10  -6   5    1.80    3.50
 -10   6  -5   -3.70    3.00
 -10   6  -5   -1.90    2.20
 -11   6   5   14.80    3.30
 -11  -6  -5   17.30    3.30
 -11   6  -5   14.70    3.80
 -11   6  -5   11.90    2.60
   0   7  -5    0.10    1.00
   0   7  -5    0.90    1.40
   0   7   5   -1.90    1.50
   1   7  -5  939.81   18.80
   1   7  -5  891.31   18.00
  -1   7   5  908.41   18.70
  -1   7  -5  905.51   18.30
  -1   7  -5  944.11   18.90
   2   7  -5   41.60    2.60
  -2   7   5   38.60    2.60
   2   7  -5   44.00    2.00
  -2   7  -5   43.20    2.50
  -2  -7   5   43.50    2.90
  -2   7  -5   43.00    2.80
  -3   7   5    0.70    1.40
   3   7  -5   -0.60    1.40
  -3  -7   5   -0.10    1.10
  -3   7  -5   -1.60    1.40
  -3   7  -5   -0.30    1.50
   4   7  -5   28.80    2.40
  -4   7   5   36.30    2.70
  -4   7  -5   28.30    2.50
  -4   7  -5   27.70    2.50
  -4  -7   5   30.10    2.30
  -5   7   5    1.10    1.70
  -5   7  -5    1.70    1.70
  -5   7  -5   -0.30    1.80
  -5  -7   5   -0.70    1.20
  -6   7   5  292.37    8.10
  -6  -7  -5  299.07    8.60
  -6   7  -5  292.97    8.20
  -6  -7   5  308.77    7.40
  -6   7  -5  314.07    8.60
  -6  -7   5  292.87    7.40
  -7  -7  -5   36.60    3.50
  -7   7   5   38.20    3.40
  -7   7  -5   40.50    3.60
  -7  -7   5   37.30    2.90
  -7   7  -5   36.90    3.10
  -8   7   5   36.30    3.60
  -8  -7  -5   29.60    3.30
  -8   7  -5   34.30    3.70
  -8  -7   5   33.50    2.80
  -8   7  -5   34.50    3.20
  -9  -7  -5  166.28    6.80
  -9   7   5  159.18    6.70
  -9   7  -5  167.28    7.10
  -9   7  -5  161.18    6.20
 -10  -7  -5   28.70    3.60
 -10   7   5   29.00    3.70
 -10   7  -5   29.70    3.20
 -10   7  -5   28.50    4.00
 -11   7   5    1.70    3.00
 -11  -7  -5   -1.40    2.70
 -11   7  -5    5.10    3.30
   0   8  -5  268.17    6.40
   0   8   5  261.87    6.90
   0   8  -5  273.77    7.00
   1   8  -5   -0.60    1.50
  -1   8   5   -1.40    1.60
   1   8  -5   -1.40    1.00
  -1   8  -5   -1.70    1.20
  -1   8  -5    0.50    1.60
   2   8  -5   10.00    1.30
   2   8  -5    7.80    1.70
  -2   8   5   11.80    1.90
  -2   8  -5   12.40    1.70
  -2   8  -5    7.90    1.80
  -3   8   5   52.49    3.10
   3   8  -5   57.89    3.30
  -3   8  -5   59.89    3.40
  -3   8  -5   64.49    3.60
   4   8  -5   84.69    3.90
  -4   8   5   85.29    3.90
  -4   8  -5   76.19    3.80
  -4   8  -5   75.19    3.80
  -5   8   5   17.50    2.40
  -5   8  -5   20.50    2.60
  -5   8  -5   19.90    2.50
  -6   8   5   20.50    2.80
  -6   8  -5   16.80    2.50
  -6   8  -5   14.40    2.70
  -7   8   5    1.40    2.40
  -7  -8  -5   -1.60    2.20
  -7   8  -5    1.60    2.20
  -7   8  -5    2.30    2.40
  -7  -8   5    0.30    1.60
  -8  -8  -5   27.80    3.50
  -8   8   5   18.50    3.00
  -8   8  -5   19.90    3.30
  -8   8  -5   27.30    3.10
  -8  -8   5   24.90    2.30
  -9   8   5   78.69    5.30
  -9  -8  -5   77.69    5.30
  -9   8  -5   78.09    5.50
  -9   8  -5   66.39    4.60
 -10   8   5    5.20    2.70
 -10  -8  -5    2.30    2.90
 -10   8  -5    6.00    3.20
 -10   8  -5    4.60    2.50
   0   9   5   -0.40    1.60
   0   9  -5   -0.30    1.30
   0   9  -5    0.30    1.50
   1   9  -5  782.42   16.90
   1   9  -5  804.32   16.20
  -1   9   5  807.52   17.00
   1   9   5  784.82   16.90
  -1   9  -5  801.62   16.50
  -1   9  -5  781.92   16.90
   2   9  -5   77.69    3.00
   2   9  -5   69.39    3.60
  -2   9   5   79.99    3.90
  -2   9  -5   74.89    3.40
  -2   9  -5   79.89    3.80
   3   9  -5    5.00    1.90
  -3   9   5    3.40    1.90
  -3   9  -5    5.70    1.90
  -3   9  -5    3.00    1.70
   4   9  -5    1.50    1.80
  -4   9   5    3.40    1.90
  -4   9  -5    0.90    1.90
  -4   9  -5    3.60    2.00
  -5   9   5    9.50    2.30
  -5   9  -5    3.80    2.00
  -5   9  -5    5.40    2.30
  -6   9   5  257.77    7.90
  -6   9  -5  244.68    7.80
  -6   9  -5  242.28    7.50
  -7   9   5  632.54   15.00
  -7  -9  -5  617.04   15.10
  -7   9  -5  640.94   14.70
  -7  -9   5  629.74   14.00
  -7   9  -5  639.84   15.50
  -8   9   5    2.00    2.40
  -8  -9  -5   -1.20    2.50
  -8   9  -5    5.60    2.80
  -8  -9   5    4.10    1.90
  -8   9  -5    2.00    2.20
  -9  -9  -5    1.30    2.80
  -9   9   5    5.80    3.00
  -9   9  -5    4.80    3.00
  -9   9  -5    4.70    2.40
 -10  -9  -5    0.80    3.00
 -10   9   5    4.20    2.90
 -10   9  -5    1.10    2.40
 -10   9  -5    6.50    3.30
   0  10  -5   84.19    4.00
   0  10   5   84.69    4.00
   0  10  -5   86.49    3.60
   1  10  -5  141.89    5.30
   1  10  -5  139.89    4.50
  -1  10   5  149.88    5.20
  -1  10  -5  137.19    5.30
   1  10   5  149.69    5.20
  -1  10  -5  148.59    4.80
   2  10  -5   84.99    3.40
   2  10  -5   87.99    4.30
  -2  10   5   95.49    4.30
  -2  10  -5   91.59    4.40
  -2  10  -5   92.69    4.10
  -3  10   5   73.29    4.00
   3  10  -5   72.19    4.20
  -3  10  -5   73.39    4.10
  -3  10  -5   74.49    4.30
   4  10  -5    2.50    2.00
  -4  10   5    1.30    2.10
  -4  10  -5   -0.60    2.00
  -4  10  -5    1.80    2.00
  -5  10   5   19.10    2.80
  -5  10  -5   15.50    2.60
  -5  10  -5   18.90    3.00
  -6  10   5   26.40    3.20
  -6  10  -5   20.80    3.20
  -6  10  -5   22.90    2.90
  -7 -10  -5  166.08    6.80
  -7  10   5  148.59    6.50
  -7  10  -5  142.59    5.90
  -7  10  -5  148.59    6.80
  -8 -10  -5   18.10    3.30
  -8  10   5   17.70    3.20
  -8 -10   5   16.80    2.40
  -8  10  -5   19.40    2.90
  -8  10  -5   23.90    3.50
  -9 -10  -5   87.59    5.90
  -9  10   5   89.99    6.00
  -9  10  -5   92.69    5.10
  -9  10  -5  103.49    6.60
 -10  10   5   24.30    3.70
 -10 -10  -5   22.30    3.70
 -10  10  -5   27.10    3.30
 -10  10  -5   25.50    4.30
   0  11   5   -0.10    2.00
   0  11  -5   -0.20    2.10
   0  11  -5   -0.50    1.60
   1  11  -5   92.39    3.90
  -1  11   5  104.49    4.90
   1  11  -5  100.89    4.80
  -1  11  -5   98.99    4.80
   1  11   5   95.59    4.60
  -1  11  -5   97.19    4.30
  -2  11   5  342.87    9.10
   2  11  -5  324.97    9.00
   2  11  -5  334.37    8.20
  -2  11  -5  358.06    9.20
  -2  11  -5  334.57    8.80
   3  11  -5  366.36    9.90
  -3  11   5  369.56    9.80
  -3  11  -5  378.96    9.70
  -3  11  -5  377.16    9.80
  -4  11   5   32.20    3.20
   4  11  -5   32.20    3.20
  -4  11  -5   32.20    3.20
  -4  11  -5   30.00    3.10
  -5  11   5   45.60    3.90
  -5  11  -5   41.10    3.60
  -5  11  -5   45.00    3.60
  -6  11   5   10.30    2.80
  -6  11  -5    7.40    2.50
  -6  11  -5   10.20    2.90
  -7  11   5   13.20    3.20
  -7  11  -5   12.50    3.20
  -7  11  -5    9.50    2.70
  -8 -11  -5    0.40    2.60
  -8  11   5   -1.50    2.90
  -8 -11   5    1.80    2.10
  -8  11  -5   -1.20    3.10
  -8  11  -5   -2.00    2.30
  -9  11   5   90.09    6.20
  -9 -11  -5   95.59    6.20
  -9  11  -5   97.39    6.20
  -9  11  -5   86.39    5.20
   0  12   5   49.80    4.00
   0  12  -5   54.49    3.60
   0  12  -5   43.50    3.50
  -1  12   5   72.89    4.30
   1  12  -5   70.39    3.80
   1  12  -5   67.29    4.20
   1  12   5   73.09    4.50
  -1  12  -5   66.89    3.80
  -1  12  -5   66.39    4.30
   2  12  -5  108.19    5.00
   2  12  -5  111.59    4.40
  -2  12   5  106.89    5.40
  -2  12  -5   98.39    4.90
  -2  12  -5  103.79    5.30
  -3  12   5   97.99    5.00
   3  12  -5   95.19    5.20
  -3  12  -5  106.29    4.90
  -3  12  -5  103.99    4.80
  -4  12   5  124.79    5.60
   4  12  -5  122.59    5.40
  -4  12  -5  127.39    5.50
  -4  12  -5  116.19    5.20
  -5  12   5   35.70    3.60
  -5  12  -5   43.40    3.70
  -5  12  -5   30.20    3.50
  -6  12   5   74.79    5.00
  -6  12  -5   68.49    4.60
  -6  12  -5   70.59    5.00
  -7  12   5   -2.90    2.50
  -7  12  -5   -1.10    2.60
  -7  12  -5   -0.30    2.20
  -8 -12  -5    1.20    2.70
  -8  12   5    0.40    2.80
  -8  12  -5   -0.70    2.30
  -8 -12   5   -1.90    2.20
  -8  12  -5    1.10    3.00
  -9 -12  -5    5.30    3.30
  -9  12   5    6.40    3.20
  -9  12  -5    7.00    3.60
  -9  12  -5    5.80    2.70
   0  13  -5   -2.30    2.10
   0  13  -5    0.00    1.80
   0  13   5   -2.10    2.40
  -1  13   5    0.70    2.30
   1  13  -5    0.60    2.20
   1  13  -5   -1.90    1.90
  -1  13  -5   -4.80    2.20
   1  13   5    2.10    2.40
  -1  13  -5    0.30    2.00
  -2  13   5    2.60    2.40
   2  13  -5    2.00    2.30
   2  13  -5    0.60    1.90
  -2  13  -5   -2.60    2.10
  -2  13  -5    2.80    2.10
   3  13  -5    3.20    2.40
  -3  13   5   -2.50    2.30
  -3  13  -5   -2.00    2.20
  -3  13  -5    1.30    2.40
  -4  13   5   10.00    2.80
  -4  13  -5    9.00    2.70
  -4  13  -5    6.90    2.50
  -5  13   5   23.70    3.60
  -5  13  -5   22.80    3.50
  -5  13  -5   22.90    3.30
  -6  13   5   26.50    3.80
  -6  13  -5   30.20    3.80
  -6  13  -5   27.70    3.30
  -7  13   5   17.60    3.60
  -7  13  -5   24.60    3.90
  -7  13  -5   26.20    3.30
  -8 -13  -5    8.00    3.40
  -8  13   5   -2.60    2.80
  -8  13  -5    3.20    2.60
  -8 -13   5    3.50    2.50
  -8  13  -5   -2.70    2.90
   0  14   5  212.08    7.60
   0  14  -5  204.08    7.20
   0  14  -5  199.78    6.80
   1  14  -5    7.10    2.10
   1  14  -5    6.50    2.70
  -1  14   5    4.60    2.60
  -1  14  -5    7.20    2.80
  -1  14  -5    6.50    2.30
   2  14  -5   18.40    3.00
  -2  14   5   22.80    3.30
   2  14  -5   19.70    2.70
  -2  14  -5   19.60    3.20
  -2  14  -5   13.60    2.90
   3  14  -5  155.28    6.40
  -3  14   5  154.08    6.60
  -3  14  -5  155.38    6.20
  -3  14  -5  158.88    6.60
  -4  14   5   62.59    4.80
  -4  14  -5   62.89    4.70
  -4  14  -5   65.89    4.80
  -5  14   5    3.00    2.80
  -5  14  -5    2.90    2.70
  -5  14  -5    6.40    2.70
  -6  14   5   33.90    4.10
  -6  14  -5   33.90    4.20
  -6  14  -5   33.00    3.60
  -7  14   5   -1.60    3.10
  -7  14  -5   -0.90    3.30
  -7  14  -5    0.30    2.50
  -8  14   5   13.30    3.80
  -8 -14  -5   15.10    3.60
  -8  14  -5   13.60    3.80
  -8  14  -5   14.70    3.10
   0  15   5   -1.30    2.80
   0  15  -5   -1.60    2.10
   0  15  -5   -1.00    2.60
   1  15  -5   12.70    2.90
  -1  15   5   12.40    3.10
   1  15  -5   11.70    2.60
  -1  15  -5   13.90    3.00
  -1  15  -5    9.50    2.70
   2  15  -5    6.60    2.60
  -2  15   5    3.00    3.00
   2  15  -5    4.20    2.40
  -2  15  -5    2.60    2.50
  -2  15  -5    8.40    2.80
   3  15  -5   10.50    2.90
  -3  15   5   13.90    3.30
  -3  15  -5    7.70    2.80
  -3  15  -5   17.70    3.30
  -4  15   5   14.50    3.30
  -4  15  -5   15.30    3.20
  -4  15  -5   18.40    3.30
  -5  15   5    1.40    2.90
  -5  15  -5    7.80    3.00
  -5  15  -5    3.90    2.80
  -6  15   5   85.79    5.90
  -6  15  -5   84.99    5.50
  -6  15  -5   75.89    5.70
  -7  15   5    5.60    3.30
  -7  15  -5    9.60    3.50
  -7  15  -5    3.10    2.80
   0  16   5   67.09    5.10
   0  16  -5   53.79    4.20
   0  16  -5   65.19    5.20
  -1  16   5   16.90    3.30
   1  16  -5   19.90    3.50
   1  16  -5   20.20    3.00
  -1  16  -5   15.60    3.40
  -1  16  -5   20.60    3.40
   2  16  -5    4.30    2.70
   2  16  -5    3.50    2.40
  -2  16   5    6.30    3.00
  -2  16  -5    1.10    2.60
  -2  16  -5   -0.50    2.70
  -3  16   5  101.89    6.00
  -3  16  -5  100.99    6.00
  -3  16  -5  100.29    5.70
  -4  16   5   56.29    5.00
  -4  16  -5   67.19    5.10
  -4  16  -5   68.39    5.40
  -5  16   5   14.20    3.80
  -5  16  -5   11.90    3.20
  -5  16  -5   14.90    3.50
  -6  16   5    4.00    3.20
  -6  16  -5    1.00    3.50
  -6  16  -5   -5.20    2.70
   0  17  -5   -0.50    2.70
   0  17  -5    2.90    2.60
   0  17   5   -0.60    3.00
   1  17  -5    8.00    2.90
   1  17  -5    6.10    2.90
  -1  17   5    6.60    3.30
  -1  17  -5    7.10    3.10
  -1  17  -5    7.50    2.90
  -2  17   5   41.70    4.50
  -2  17  -5   51.19    4.50
  -2  17  -5   46.90    4.40
  -3  17   5   26.40    4.10
  -3  17  -5   30.90    4.00
  -3  17  -5   31.40    3.90
  -4  17   5    3.90    3.30
  -4  17  -5    2.50    3.30
  -4  17  -5    0.60    2.70
  -5  17   5   44.80    4.90
  -5  17  -5   58.29    4.80
  -5  17  -5   51.69    5.10
   0  18  -5    1.00    2.80
   0  18  -5    2.00    3.10
   0  18   5   -0.50    3.10
   1  18  -5    2.10    3.10
  -1  18   5   -0.20    3.10
   1  18  -5   -0.20    2.80
  -1  18  -5   -3.30    2.80
  -1  18  -5    0.60    2.70
  -2  18   5   48.80    4.90
  -2  18  -5   47.30    4.50
  -2  18  -5   54.19    4.90
  -3  18   5    3.30    3.40
  -3  18  -5   12.20    3.50
  -3  18  -5   12.20    3.60
  -4  18  -5  107.69    6.60
   0  19  -5   -0.10    2.70
   0  19  -5   -0.90    2.70
  -1  19  -5   31.30    4.00
  -1  19  -5   29.70    4.10
   0   0  -6  153.98    3.60
  -1   0  -6  386.66    8.10
   1   0  -6  384.46    7.50
  -2   0  -6 1070.49   20.60
   2   0   6 1022.90   20.50
  -3   0   6  673.63   12.90
  -3   0  -6  667.13   13.80
   3   0   6  652.63   13.70
   4   0  -6   52.59    1.60
   4   0  -6   52.29    1.50
  -4   0   6   50.59    1.90
  -4   0  -6   55.79    3.10
  -5   0  -6  279.57    7.30
  -5   0   6  277.17    6.20
   5   0  -6  269.47    5.90
   6   0  -6  124.39    3.50
  -6   0   6  129.49    3.90
  -6   0  -6  127.69    4.90
  -7   0  -6   -1.40    2.00
  -7   0   6   -1.00    1.40
  -8   0  -6  235.18    7.30
  -8   0   6  223.38    6.30
  -9   0   6  189.28    6.00
  -9   0  -6  176.98    7.00
  -9   0  -6  190.28    6.70
 -10   0   6   -0.10    2.00
 -10   0  -6   -4.20    2.50
 -10   0  -6   -0.30    2.30
 -11   0  -6    4.70    3.30
 -11   0  -6    2.80    2.60
 -11   0   6    2.60    2.30
   0   1  -6   -0.40    0.80
   0  -1   6   -1.40    0.70
   1   1  -6 1294.67   24.60
  -1  -1  -6 1332.27   25.10
   1  -1   6 1310.27   25.00
  -1   1  -6 1287.07   25.10
  -2   1   6   38.50    1.50
   2   1  -6   39.20    1.30
  -2  -1  -6   31.40    2.30
  -2   1  -6   39.70    2.20
   3  -1   6  587.34   12.80
   3   1  -6  637.74   11.90
  -3   1   6  635.14   12.20
  -3  -1  -6  603.94   13.00
  -3   1  -6  624.74   13.00
  -4   1   6  104.19    3.00
   4   1  -6  103.59    2.70
  -4  -1  -6  107.09    3.90
  -4   1  -6   97.99    3.80
   4  -1  -6  105.29    2.20
  -4  -1   6  102.09    2.70
   4  -1  -6  102.59    2.20
  -5   1   6  132.39    3.80
  -5  -1  -6  137.29    4.60
  -5  -1   6  132.89    3.50
  -5   1  -6  134.39    4.60
   5  -1  -6  125.49    3.20
  -6  -1  -6   64.49    3.60
  -6   1   6   67.19    2.90
   6  -1  -6   68.99    2.40
  -6  -1   6   65.49    2.70
  -6   1  -6   72.69    3.60
  -7   1   6  142.79    4.60
  -7  -1  -6  148.69    5.60
  -7   1  -6  135.99    5.50
  -7   1  -6  151.18    5.50
  -7  -1   6  151.68    4.50
  -8  -1  -6   29.40    3.00
  -8   1   6   29.90    2.50
  -8   1  -6   21.10    3.10
  -8   1  -6   25.90    2.80
  -8  -1   6   26.40    2.30
  -9  -1  -6    4.70    2.50
  -9   1   6    6.40    2.00
  -9   1  -6    1.80    2.40
  -9  -1   6    4.50    1.90
  -9   1  -6    0.80    2.60
 -10  -1  -6  115.99    5.70
 -10   1   6  125.99    5.30
 -10  -1  -6  124.59    6.20
 -10   1  -6  117.79    6.20
 -10   1  -6  120.19    5.70
 -10  -1   6  122.89    5.10
 -11  -1  -6   23.30    4.00
 -11   1   6   24.90    3.10
 -11  -1  -6   17.10    3.10
 -11  -1   6   33.80    3.30
 -11   1  -6   27.20    4.10
 -11   1  -6   17.70    3.00
   0   2  -6 1642.24   31.60
   0   2  -6 1708.43   31.50
   0  -2   6 1652.23   31.50
   1  -2   6  850.11   16.80
  -1   2   6  843.42   16.60
   1   2  -6  861.81   16.50
  -1   2  -6  866.81   16.90
  -1  -2   6  854.31   16.30
  -2  -2  -6  116.29    3.70
   2   2  -6  121.29    3.00
  -2   2   6  121.19    3.10
  -2   2  -6  116.39    3.60
  -3   2   6   -0.80    0.90
   3   2  -6    1.20    0.80
  -3  -2  -6   -0.40    1.30
  -3   2  -6   -0.60    1.30
  -4   2   6    2.90    1.00
  -4  -2  -6    4.80    1.50
   4   2  -6    3.80    0.90
  -4  -2   6    2.90    0.70
  -4   2  -6    1.30    1.50
   4  -2  -6    3.70    0.40
  -5  -2  -6 1016.90   21.20
  -5   2   6 1013.60   20.40
  -5  -2   6 1022.60   20.00
  -5   2  -6 1032.70   21.20
  -5   2  -6 1071.89   21.30
   5  -2  -6 1041.70   19.70
  -6   2   6  280.77    7.00
  -6  -2  -6  275.77    7.80
  -6  -2   6  282.87    6.50
  -6   2  -6  291.47    7.70
   6  -2  -6  290.57    6.30
  -6   2  -6  289.97    7.80
  -7   2   6    9.80    1.80
  -7  -2  -6   10.80    2.40
  -7   2  -6    6.90    2.30
  -7  -2   6    6.70    1.40
  -7   2  -6    6.30    2.40
  -8  -2  -6   16.30    2.80
  -8   2   6   21.80    2.40
  -8   2  -6   21.00    2.90
  -8   2  -6   14.50    3.00
  -8  -2   6   18.00    2.00
  -9   2   6   -0.60    1.90
  -9  -2  -6   -0.50    2.30
  -9   2  -6    5.10    2.70
  -9   2  -6   -1.60    2.10
  -9  -2   6    2.70    1.80
 -10  -2  -6    8.20    2.70
 -10   2   6   11.80    2.50
 -10  -2   6   15.00    2.50
 -10   2  -6    6.70    3.20
 -10   2  -6   11.60    2.70
 -11   2   6   78.29    5.10
 -11  -2  -6   78.49    6.20
 -11  -2  -6   79.19    5.40
 -11   2  -6   82.39    5.80
 -11   2  -6   78.49    4.90
 -11  -2   6   76.29    5.30
   0  -3   6   -0.40    0.90
   0   3  -6    0.70    0.70
   0   3  -6   -0.40    0.90
  -1   3   6   42.00    1.90
   1   3  -6   43.60    2.00
   1  -3   6   44.40    2.10
  -1  -3   6   44.30    1.80
  -1   3  -6   46.00    2.30
  -1   3  -6   45.60    1.90
   2   3  -6   69.99    2.50
   2  -3   6   71.99    2.80
  -2   3   6   69.99    2.50
  -2   3  -6   70.19    2.70
  -2  -3   6   76.39    2.10
  -2   3  -6   76.89    3.10
   3   3  -6 2004.50   37.50
  -3  -3  -6 1967.20   38.20
  -3   3   6 1981.80   37.70
  -3   3  -6 1967.30   38.00
  -3  -3   6 1994.50   37.00
  -3   3  -6 1975.20   38.20
  -4  -3  -6   80.09    3.50
  -4   3   6   78.79    2.80
   4   3  -6   81.79    2.70
  -4  -3   6   80.99    2.20
   4  -3  -6   81.09    2.00
  -4   3  -6   79.39    3.50
  -4   3  -6   83.69    3.60
  -5  -3  -6  103.69    4.10
  -5   3   6  101.79    3.40
  -5   3  -6  104.59    4.10
  -5   3  -6  106.99    4.10
   5  -3  -6  100.29    2.70
  -5  -3   6  100.99    2.90
  -6   3   6   46.90    2.80
  -6  -3  -6   45.00    3.30
  -6  -3   6   46.00    2.20
  -6   3  -6   44.70    3.30
  -6   3  -6   44.90    3.40
   6  -3  -6   46.20    2.10
  -7  -3  -6   21.70    2.90
  -7   3   6   24.90    2.40
  -7   3  -6   20.20    2.70
  -7   3  -6   19.90    2.80
  -7  -3   6   21.30    1.80
  -8  -3  -6    5.60    2.40
  -8   3   6    6.80    2.10
  -8   3  -6    6.10    2.20
  -8  -3   6    8.40    1.70
  -8   3  -6    4.00    2.50
  -9   3   6    8.60    2.20
  -9  -3  -6    8.50    2.50
  -9   3  -6    2.60    2.60
  -9   3  -6    3.50    2.30
  -9  -3   6   13.40    2.10
 -10   3   6   47.90    3.70
 -10  -3  -6   50.09    4.10
 -10   3  -6   55.49    4.30
 -10   3  -6   38.20    4.20
 -10  -3   6   49.30    3.80
 -11  -3  -6   27.70    3.50
 -11   3   6   33.60    3.50
 -11   3  -6   31.10    4.40
 -11   3  -6   28.10    3.40
   0   4  -6   37.50    2.20
   0  -4   6   39.80    2.00
   0   4  -6   42.20    1.70
   1   4  -6 1375.86   26.80
  -1   4   6 1368.86   26.80
  -1   4  -6 1385.06   27.00
  -1   4  -6 1379.16   26.60
  -1  -4   6 1435.06   26.70
  -2   4   6   -1.00    1.10
   2   4  -6    0.30    1.10
   2  -4   6   -0.40    1.20
  -2  -4   6    0.20    0.80
  -2   4  -6   -0.20    1.30
  -2   4  -6    0.40    1.10
   3   4  -6 2203.18   42.60
  -3   4   6 2238.28   42.70
  -3   4  -6 2259.67   43.00
  -3  -4   6 2248.68   42.20
   3  -4  -6 2236.48   41.90
  -3   4  -6 2276.67   43.20
   4   4  -6 1780.82   34.20
  -4   4   6 1805.52   34.40
  -4  -4  -6 1754.22   34.90
  -4   4  -6 1784.82   34.80
  -4  -4   6 1817.22   33.60
  -4   4  -6 1708.63   34.80
  -4  -4   6 1807.52   33.60
   4  -4  -6 1800.12   33.50
   5   4  -6   22.90    1.80
  -5  -4  -6   20.20    2.30
  -5   4   6   24.10    2.00
  -5   4  -6   23.20    2.30
  -5   4  -6   26.30    2.50
   5  -4  -6   24.10    1.60
  -5  -4   6   25.80    1.30
  -5  -4   6   26.50    1.40
  -6   4   6   35.30    2.60
  -6  -4  -6   38.70    3.10
  -6  -4   6   34.90    1.40
  -6  -4   6   34.10    1.30
  -6  -4   6   33.80    2.00
  -6   4  -6   30.90    2.90
  -6   4  -6   29.30    2.70
   6  -4  -6   38.00    2.10
  -7  -4  -6   39.90    3.50
  -7   4   6   37.90    2.90
  -7   4  -6   34.10    3.30
  -7   4  -6   35.30    3.20
  -7  -4   6   38.40    2.50
  -8   4   6    0.20    1.80
  -8  -4  -6   -0.40    2.20
  -8   4  -6   -0.40    2.10
  -8  -4   6   -0.70    1.50
  -8   4  -6    0.80    2.40
  -9  -4  -6    0.80    2.50
  -9   4   6    3.30    2.20
  -9   4  -6    4.80    2.30
  -9  -4   6    4.60    1.80
  -9   4  -6   -0.50    2.70
 -10   4   6   36.50    3.50
 -10  -4  -6   35.10    3.70
 -10   4  -6   45.70    3.80
 -10   4  -6   35.00    4.00
 -11   4   6    2.90    2.50
 -11  -4  -6    5.60    2.70
 -11   4  -6    1.90    2.60
 -11   4  -6    0.00    3.20
   0   5  -6    0.10    0.80
   0  -5   6    0.00    0.90
   0   5   6   -0.10    1.20
   0   5  -6    2.10    1.30
  -1   5   6   18.10    1.70
   1   5  -6   17.20    1.20
   1  -5   6   18.00    1.70
   1   5  -6   17.10    1.80
  -1  -5   6   14.40    1.40
  -1   5  -6   18.50    1.50
  -1   5  -6   14.40    1.70
  -2   5   6 1106.49   21.90
   2   5  -6 1109.39   21.80
  -2   5  -6 1080.59   21.80
  -2  -5   6 1100.89   21.50
  -2   5  -6 1135.29   22.20
   3   5  -6 2308.37   44.40
  -3   5   6 2309.87   44.50
  -3  -5   6 2319.97   44.00
  -3   5  -6 2344.67   44.70
   3  -5  -6 2323.07   43.70
  -3   5  -6 2356.46   44.90
  -4   5   6  650.63   13.70
   4   5  -6  641.24   13.50
  -4  -5   6  638.24   13.00
   4  -5  -6  659.63   12.80
  -4   5  -6  644.84   13.90
  -4   5  -6  647.94   14.00
   5   5  -6  238.98    6.20
  -5  -5  -6  246.28    7.00
  -5   5   6  245.08    6.50
   5  -5  -6  240.68    5.50
  -5  -5   6  236.68    5.50
  -5   5  -6  235.18    6.70
  -5   5  -6  234.58    6.70
  -5  -5   6  238.28    5.50
  -6   5   6  198.88    5.90
  -6  -5  -6  186.28    6.40
  -6   5  -6  197.68    6.50
  -6  -5   6  185.28    4.60
  -6   5  -6  194.98    6.30
  -6  -5   6  185.48    4.50
  -7   5   6    8.60    2.20
  -7  -5  -6    9.20    2.40
  -7   5  -6   10.00    2.60
  -7  -5   6   10.70    1.10
  -7   5  -6   12.40    2.50
  -8  -5  -6  111.79    5.20
  -8   5   6  112.69    5.00
  -8   5  -6  107.29    5.20
  -8   5  -6  123.79    5.70
  -8  -5   6  119.09    4.10
  -9  -5  -6   11.50    3.00
  -9   5   6   13.50    2.70
  -9   5  -6   11.50    2.80
  -9  -5   6   17.10    2.20
  -9   5  -6   11.40    3.10
 -10  -5  -6    7.60    2.90
 -10   5   6    6.30    2.70
 -10   5  -6    6.20    2.60
 -10   5  -6    5.10    3.30
 -11   5   6   -0.40    2.60
 -11  -5  -6    6.30    2.90
 -11   5  -6   -1.80    3.40
 -11   5  -6   -5.30    2.20
   0   6  -6    2.80    1.40
   0   6  -6    3.80    1.00
   0   6   6   -2.10    1.30
   0  -6   6    3.60    1.30
   1   6  -6  142.69    3.60
   1   6  -6  147.49    4.40
  -1   6   6  144.89    4.30
  -1   6  -6  144.59    4.00
  -1  -6   6  142.29    4.20
  -1   6  -6  135.79    4.40
   2   6  -6  772.52   15.20
  -2   6   6  798.12   16.20
   2   6  -6  776.72   16.10
  -2   6  -6  806.22   16.40
   2  -6  -6  779.62   15.50
  -2   6  -6  775.52   16.00
  -3   6   6    2.10    1.30
   3   6  -6    0.90    1.30
   3  -6  -6   -1.10    0.80
  -3   6  -6   -0.50    1.50
  -3   6  -6   -1.80    1.30
  -3  -6   6    0.80    0.70
   4   6  -6  193.88    5.50
  -4   6   6  195.88    5.70
  -4  -6   6  196.78    5.00
  -4   6  -6  202.98    5.90
   4  -6  -6  205.08    4.80
  -4   6  -6  184.48    5.80
  -5  -6  -6   15.80    2.30
   5   6  -6   14.00    1.90
  -5   6   6   19.70    2.20
  -5   6  -6   14.30    2.20
  -5  -6   6   15.90    1.50
  -5   6  -6   14.70    2.40
  -6  -6  -6  875.71   18.60
  -6   6   6  864.51   18.20
  -6  -6   6  863.81   17.10
  -6   6  -6  849.12   18.60
  -6  -6   6  831.22   17.00
  -6   6  -6  824.52   18.30
  -7   6   6  118.89    5.10
  -7  -6  -6  125.99    5.60
  -7  -6   6  122.19    3.70
  -7   6  -6  124.49    5.50
  -7   6  -6  124.29    5.10
  -8   6   6    9.70    2.60
  -8  -6  -6   11.50    2.70
  -8  -6   6   12.90    2.00
  -8   6  -6   11.50    2.70
  -8   6  -6    8.80    2.90
  -9   6   6    0.30    2.40
  -9  -6  -6   -1.50    2.30
  -9   6  -6    1.00    2.40
  -9   6  -6    0.80    2.80
 -10  -6  -6    0.70    2.70
 -10   6   6    3.50    2.60
 -10   6  -6   -2.30    2.80
 -10   6  -6   -0.40    2.40
 -11   6   6    1.30    2.80
 -11  -6  -6   -0.10    2.80
 -11   6  -6    0.20    2.40
 -11   6  -6    1.70    3.20
   0   7  -6    0.40    1.40
   0   7  -6   -0.40    1.00
   0   7   6    1.40    1.40
  -1   7   6    0.90    1.40
   1   7  -6    1.30    0.90
   1   7  -6    0.00    1.40
  -1   7  -6   -0.40    1.10
  -1   7  -6   -1.50    1.40
  -2   7   6   48.30    2.80
   2   7  -6   50.69    2.10
   2   7  -6   56.29    2.90
  -2  -7   6   51.79    2.70
  -2   7  -6   55.79    3.30
  -2   7  -6   57.69    2.80
  -3   7   6   12.20    1.80
   3   7  -6    8.30    1.60
  -3   7  -6   10.50    2.00
  -3  -7   6   12.00    1.50
  -3   7  -6   11.20    1.90
  -4   7   6    1.20    1.50
   4   7  -6    2.30    1.60
  -4   7  -6    2.80    1.80
  -4  -7   6    1.30    1.20
  -4   7  -6    3.60    1.90
  -5   7   6  499.85   11.70
   5   7  -6  512.05   11.70
  -5   7  -6  495.05   11.90
  -5   7  -6  519.95   12.00
  -5  -7   6  504.25   10.90
  -6   7   6  387.66    9.90
  -6  -7  -6  390.26   10.20
  -6  -7   6  396.26    9.00
  -6   7  -6  391.36   10.00
  -6   7  -6  402.46   10.30
  -7   7   6   33.10    3.10
  -7  -7  -6   31.20    3.20
  -7  -7   6   31.70    2.60
  -7   7  -6   34.90    3.30
  -7   7  -6   33.30    3.40
  -8   7   6    1.60    2.20
  -8  -7  -6    2.90    2.60
  -8  -7   6    3.00    1.40
  -8   7  -6    1.30    2.50
  -8   7  -6   -0.20    2.30
  -9   7   6    9.60    2.80
  -9  -7  -6   15.20    3.10
  -9   7  -6   10.70    2.70
  -9   7  -6    8.50    3.10
 -10  -7  -6    9.30    3.20
 -10   7   6   15.20    3.10
 -10   7  -6   10.10    2.70
 -10   7  -6    9.30    3.30
 -11   7   6    3.90    2.90
 -11  -7  -6    1.20    2.90
 -11   7  -6   -0.20    2.40
 -11   7  -6    3.40    3.40
   0   8  -6   24.50    2.30
   0   8   6   26.20    2.30
   0   8  -6   28.30    2.00
  -1   8   6   62.59    3.20
   1   8  -6   60.39    2.50
   1   8  -6   56.29    3.30
  -1   8  -6   55.39    2.80
  -1   8  -6   58.49    3.40
  -2   8   6  264.37    7.10
   2   8  -6  250.77    6.90
   2   8  -6  259.87    6.00
  -2   8  -6  254.67    6.70
  -2   8  -6  273.47    7.20
   3   8  -6    1.70    1.70
  -3   8   6   -0.10    1.60
  -3   8  -6   -1.10    1.60
  -3   8  -6   -2.20    1.50
  -4   8   6  156.18    5.30
   4   8  -6  155.58    5.30
  -4   8  -6  158.28    5.30
  -4   8  -6  162.18    5.50
   5   8  -6  279.37    7.80
  -5   8   6  302.17    8.00
  -5   8  -6  296.97    8.20
  -5   8  -6  289.67    8.20
  -6   8   6    0.60    2.00
  -6  -8  -6    0.20    2.20
  -6   8  -6    4.30    2.30
  -6   8  -6    1.00    2.30
  -7  -8  -6  266.07    8.70
  -7   8   6  283.67    8.30
  -7  -8   6  290.97    7.20
  -7   8  -6  286.67    8.70
  -7   8  -6  277.27    8.30
  -8  -8  -6  306.97    9.30
  -8   8   6  316.37    9.10
  -8  -8   6  307.57    7.60
  -8   8  -6  322.77    9.90
  -8   8  -6  303.07    9.00
  -9  -8  -6   18.30    3.40
  -9   8   6   21.70    3.40
  -9   8  -6   23.60    3.60
  -9   8  -6   11.30    2.70
 -10   8   6   21.90    3.40
 -10  -8  -6   23.90    3.80
 -10   8  -6   31.50    3.40
 -10   8  -6   20.00    4.10
   0   9  -6   -1.90    1.70
   0   9  -6    1.10    1.30
   0   9   6   -1.40    1.60
  -1   9   6   45.40    3.40
   1   9  -6   43.70    2.50
   1   9  -6   43.30    3.30
  -1   9  -6   46.30    2.80
  -1   9  -6   46.60    3.50
  -2   9   6  188.28    5.90
   2   9  -6  186.48    5.80
   2   9  -6  192.38    5.00
  -2   9  -6  190.18    5.60
  -2   9  -6  197.68    6.20
  -3   9   6   50.89    3.40
   3   9  -6   47.50    3.20
  -3   9  -6   48.50    3.70
  -3   9  -6   41.80    3.00
   4   9  -6    1.50    2.00
  -4   9   6    5.50    2.00
  -4   9  -6    5.70    2.10
  -4   9  -6    6.60    2.30
   5   9  -6   13.60    2.50
  -5   9   6   18.20    2.70
  -5   9  -6   19.30    2.70
  -5   9  -6   16.20    2.70
  -6   9   6  215.58    7.20
  -6   9  -6  215.88    7.20
  -6   9  -6  209.58    7.20
  -7   9   6  208.58    7.20
  -7  -9  -6  202.18    7.40
  -7   9  -6  217.28    7.30
  -7   9  -6  211.78    7.50
  -7  -9   6  215.88    6.30
  -8   9   6  205.88    7.60
  -8  -9  -6  198.58    7.70
  -8   9  -6  208.78    7.30
  -8   9  -6  215.18    8.10
  -8  -9   6  212.28    6.10
  -9   9   6    3.80    2.90
  -9  -9  -6    3.00    2.90
  -9   9  -6    3.70    2.50
  -9   9  -6    6.60    3.30
 -10  -9  -6    9.00    3.30
 -10   9   6   13.20    3.30
 -10   9  -6    8.80    2.70
 -10   9  -6   10.70    3.60
   0  10   6  421.36   10.30
   0  10  -6  409.36    9.50
   0  10  -6  419.86   10.40
   1  10  -6   22.20    2.50
   1  10  -6   23.50    2.10
  -1  10   6   20.20    2.50
  -1  10  -6   22.50    2.30
  -1  10  -6   20.10    2.50
   2  10  -6  343.77    8.90
   2  10  -6  348.47    8.00
  -2  10   6  327.97    8.90
  -2  10  -6  345.97    9.00
  -2  10  -6  337.57    8.70
   3  10  -6  186.38    6.10
  -3  10   6  187.48    6.20
  -3  10  -6  189.78    6.50
  -3  10  -6  186.38    6.20
  -4  10   6   41.40    3.40
   4  10  -6   33.70    3.00
  -4  10  -6   33.70    3.20
  -4  10  -6   34.00    3.20
  -5  10   6    1.70    2.20
  -5  10  -6    2.00    2.10
  -5  10  -6    2.60    2.30
  -6  10   6   67.09    4.40
  -6  10  -6   72.39    4.70
  -6  10  -6   76.89    4.70
  -7 -10  -6   15.50    3.10
  -7  10   6   17.40    3.20
  -7 -10   6   16.00    2.40
  -7  10  -6   17.80    3.20
  -7  10  -6   15.30    2.80
  -8 -10  -6    3.00    2.80
  -8  10   6    3.40    2.80
  -8  10  -6    1.80    3.10
  -8 -10   6    4.70    1.90
  -8  10  -6    3.80    2.50
  -9  10   6   20.10    3.40
  -9 -10  -6   19.80    3.40
  -9  10  -6   24.60    3.30
  -9  10  -6   17.00    3.70
 -10 -10  -6   12.90    3.70
 -10  10   6   11.30    3.50
 -10  10  -6   14.90    3.00
 -10  10  -6    9.60    3.90
   0  11   6   -0.50    2.00
   0  11  -6   -0.40    1.90
   0  11  -6   -0.80    1.50
  -1  11   6   11.30    2.40
   1  11  -6    8.90    2.30
   1  11  -6    9.90    1.90
  -1  11  -6    9.90    2.10
  -1  11  -6    3.60    2.20
  -2  11   6 1349.27   27.60
   2  11  -6 1333.77   26.50
   2  11  -6 1367.36   27.70
  -2  11  -6 1301.37   27.10
  -2  11  -6 1319.37   27.60
  -3  11   6  630.34   14.50
   3  11  -6  614.84   14.50
  -3  11  -6  612.94   14.20
  -3  11  -6  616.64   14.40
   4  11  -6   19.10    2.90
  -4  11   6   21.70    3.10
  -4  11  -6   18.90    2.90
  -4  11  -6   20.20    3.00
  -5  11   6   23.20    3.10
  -5  11  -6   22.80    3.10
  -5  11  -6   24.40    3.10
  -6  11   6   11.30    2.90
  -6  11  -6   16.80    3.10
  -6  11  -6   18.90    3.00
  -7  11   6   27.80    3.50
  -7  11  -6   28.10    3.70
  -7  11  -6   27.30    3.30
  -8  11   6   13.40    3.10
  -8 -11  -6   16.10    3.60
  -8  11  -6   16.40    3.50
  -8 -11   6   10.90    2.40
  -8  11  -6   16.50    3.10
  -9  11   6   28.80    3.90
  -9 -11  -6   26.80    3.80
  -9  11  -6   30.10    3.50
  -9  11  -6   30.00    4.30
   0  12   6  210.78    6.90
   0  12  -6  203.38    6.20
   0  12  -6  202.18    6.80
   1  12  -6   38.50    3.10
  -1  12   6   35.60    3.40
   1  12  -6   35.00    3.30
  -1  12  -6   39.90    3.40
  -1  12  -6   32.60    2.90
   2  12  -6  140.39    4.90
   2  12  -6  150.78    5.80
  -2  12   6  131.49    5.70
  -2  12  -6  140.09    5.30
  -2  12  -6  140.89    6.00
   3  12  -6   99.09    5.10
  -3  12   6   96.09    5.30
  -3  12  -6   95.69    5.00
  -3  12  -6   93.29    4.90
   4  12  -6    1.90    2.20
  -4  12   6    0.30    2.30
  -4  12  -6   -0.40    2.10
  -4  12  -6   -0.10    2.30
  -5  12   6   -0.80    2.30
  -5  12  -6   -0.40    2.40
  -5  12  -6   -2.30    2.60
  -6  12   6   -1.80    2.60
  -6  12  -6    4.10    2.40
  -6  12  -6    1.80    2.60
  -7  12   6   67.29    5.00
  -7  12  -6   67.39    4.80
  -7  12  -6   71.09    5.30
  -8 -12  -6   23.50    3.80
  -8  12   6   17.30    3.60
  -8 -12   6   20.40    2.90
  -8  12  -6   23.20    3.90
  -8  12  -6   20.90    3.20
  -9 -12  -6    8.90    3.20
  -9  12   6    5.50    3.40
  -9  12  -6   13.00    3.90
  -9  12  -6   11.00    2.90
   0  13  -6   -0.10    2.20
   0  13   6   -1.60    2.50
   0  13  -6   -0.20    1.90
   1  13  -6   40.50    3.10
  -1  13   6   29.80    3.30
   1  13  -6   32.30    3.30
  -1  13  -6   31.70    3.00
  -1  13  -6   30.70    3.40
  -2  13   6   23.70    3.40
   2  13  -6   20.20    2.50
   2  13  -6   23.80    3.20
  -2  13  -6   17.00    2.60
  -2  13  -6   16.90    3.10
  -3  13   6   28.40    3.30
   3  13  -6   44.90    3.90
  -3  13  -6   29.10    3.30
  -3  13  -6   34.10    3.30
   4  13  -6    8.30    2.50
  -4  13   6    8.70    2.80
  -4  13  -6    8.00    2.60
  -4  13  -6   10.50    2.60
  -5  13   6   11.00    3.00
  -5  13  -6   10.40    2.90
  -5  13  -6   11.10    2.80
  -6  13   6    2.00    2.70
  -6  13  -6    2.80    2.70
  -6  13  -6   -1.00    2.50
  -7  13   6    0.70    2.80
  -7  13  -6    4.10    2.60
  -7  13  -6    3.70    3.00
  -8 -13  -6   48.60    4.80
  -8  13   6   46.90    4.60
  -8  13  -6   49.30    4.20
  -8 -13   6   54.39    4.50
  -8  13  -6   56.89    5.30
   0  14   6  113.79    5.60
   0  14  -6  106.39    5.00
   0  14  -6   99.29    5.30
   1  14  -6   -1.60    2.30
  -1  14   6    3.60    2.80
   1  14  -6    3.20    2.10
  -1  14  -6    0.80    2.20
  -1  14  -6   -1.90    2.40
   2  14  -6    1.10    2.00
   2  14  -6   -0.10    2.30
  -2  14   6   -1.40    2.50
  -2  14  -6   -3.30    2.20
  -2  14  -6   -1.40    2.20
   3  14  -6   35.80    3.80
  -3  14   6   30.30    3.70
  -3  14  -6   33.70    3.50
  -3  14  -6   32.60    3.60
  -4  14   6    2.90    2.70
  -4  14  -6    0.30    2.80
  -4  14  -6    2.30    2.40
  -5  14   6   17.70    3.40
  -5  14  -6   21.90    3.30
  -5  14  -6   30.20    3.70
  -6  14   6    3.60    3.00
  -6  14  -6    4.00    3.20
  -6  14  -6    3.10    2.70
  -7  14   6   16.20    3.80
  -7  14  -6   10.30    3.10
  -7  14  -6   11.70    3.70
  -8  14   6   19.00    3.80
  -8 -14  -6   15.00    3.70
  -8  14  -6   13.90    3.20
  -8  14  -6   13.10    3.80
  -8 -14   6   17.40    3.30
   0  15  -6    0.20    2.10
   0  15  -6   -2.90    2.30
   0  15   6   -1.50    2.60
   1  15  -6   -2.40    2.10
   1  15  -6    1.30    2.70
  -1  15   6   -2.60    2.50
  -1  15  -6   -0.50    2.30
  -1  15  -6   -7.40    2.10
   2  15  -6  105.49    6.00
  -2  15   6  102.39    6.10
   2  15  -6  104.09    4.90
  -2  15  -6  115.89    5.70
  -2  15  -6  100.29    5.80
  -3  15   6  217.38    8.10
   3  15  -6  239.58    8.40
  -3  15  -6  217.58    7.90
  -3  15  -6  206.68    7.70
  -4  15   6   45.10    4.40
  -4  15  -6   45.80    4.20
  -4  15  -6   52.59    4.40
  -5  15   6   -2.70    3.10
  -5  15  -6    3.60    2.80
  -5  15  -6    2.90    3.10
  -6  15   6   41.00    4.60
  -6  15  -6   31.40    3.70
  -6  15  -6   32.90    4.20
  -7  15   6   -2.60    3.00
  -7  15  -6   -2.80    2.50
  -7  15  -6   -1.30    3.00
   0  16   6   16.40    3.40
   0  16  -6   12.80    3.00
   0  16  -6   18.50    3.30
   1  16  -6   -0.10    2.50
  -1  16   6   -1.80    2.70
   1  16  -6   -0.40    2.30
  -1  16  -6    2.00    2.60
  -1  16  -6    0.30    2.60
   2  16  -6  124.59    5.60
   2  16  -6  139.79    6.70
  -2  16   6  120.69    6.40
  -2  16  -6  133.39    6.30
  -2  16  -6  127.69    6.60
  -3  16   6    5.30    3.10
   3  16  -6   10.20    3.20
  -3  16  -6   12.20    3.20
  -3  16  -6   16.20    3.30
  -4  16   6   11.50    3.60
  -4  16  -6    6.90    2.80
  -4  16  -6   14.80    3.60
  -5  16   6    9.20    3.70
  -5  16  -6    8.70    3.00
  -5  16  -6   12.00    3.40
  -6  16   6   43.20    4.70
  -6  16  -6   47.00    4.40
  -6  16  -6   41.70    4.80
   0  17  -6   -2.80    2.40
   0  17  -6   -1.60    2.80
   0  17   6   -1.90    3.20
  -1  17   6   -1.70    3.30
   1  17  -6   -1.70    2.90
   1  17  -6   -1.00    2.50
  -1  17  -6   -3.00    2.70
  -1  17  -6   -2.40    2.60
  -2  17   6    1.40    3.20
   2  17  -6   -1.80    2.60
  -2  17  -6    7.50    3.10
  -2  17  -6    2.70    3.20
  -3  17   6  117.79    6.60
  -3  17  -6  120.79    6.70
  -3  17  -6  114.69    6.10
  -4  17   6    8.20    3.50
  -4  17  -6   14.50    3.70
  -4  17  -6   10.60    3.50
  -5  17   6   -4.50    3.10
  -5  17  -6   -0.20    3.40
  -5  17  -6   -0.80    3.00
   0  18  -6   29.60    4.10
   0  18  -6   32.40    3.90
   1  18  -6    0.30    2.80
  -1  18   6   -0.90    3.20
   1  18  -6   -4.40    2.70
  -1  18  -6    5.70    3.10
  -1  18  -6    0.80    2.70
  -2  18   6   10.00    3.90
  -2  18  -6    5.80    3.30
  -2  18  -6    6.90    3.30
  -3  18   6   19.40    4.30
  -3  18  -6   17.00    3.60
  -3  18  -6   16.40    3.60
   0   0  -7    1.10    0.80
  -1   0  -7    0.90    1.00
   1   0  -7   -0.30    0.60
   2   0   7    0.30    0.70
  -2   0  -7   -0.40    1.20
  -3   0  -7   -3.40    1.40
  -3   0   7    0.20    0.60
   4   0  -7    0.10    0.50
  -4   0   7   -0.30    0.70
   4   0  -7   -0.60    0.40
  -4   0  -7   -1.40    1.60
  -5   0  -7    1.80    1.60
   5   0  -7   -0.70    0.70
  -5   0   7   -0.60    0.90
  -6   0  -7    0.10    1.80
  -6   0   7    0.70    1.10
   6   0  -7    0.70    0.90
  -7   0  -7   -1.80    2.10
  -7   0   7    1.10    1.40
  -8   0   7    2.10    1.60
  -8   0  -7    2.30    2.30
  -9   0   7   -0.60    1.70
  -9   0  -7   -0.30    2.50
  -9   0  -7    1.60    2.40
 -10   0  -7   -1.50    3.00
 -10   0   7   -1.50    1.90
 -10   0  -7   -1.30    2.40
 -11   0  -7    2.80    3.00
 -11   0   7   -0.90    2.20
 -11   0  -7   -1.30    2.50
   0   1  -7   -0.50    0.90
   0  -1   7   -0.30    0.70
   1   1  -7    2.50    0.80
  -1  -1  -7    2.20    1.10
   1  -1   7    2.30    1.00
  -1   1  -7    1.10    1.00
   2   1  -7 1411.16   26.30
  -2   1   7 1414.36   26.50
  -2  -1  -7 1394.76   27.30
  -2   1  -7 1388.76   27.30
  -3   1   7 2846.32   54.19
  -3  -1  -7 2877.51   55.09
   3   1  -7 2897.31   53.99
  -3   1  -7 2967.70   55.19
   4   1  -7    9.90    0.90
  -4   1   7    8.60    1.10
  -4  -1  -7    9.00    1.90
  -4  -1   7    9.20    0.80
  -4   1  -7    8.50    1.90
  -5   1   7   67.69    2.60
  -5  -1  -7   67.19    3.50
  -5   1  -7   65.69    3.40
  -5  -1   7   66.39    2.30
   5  -1  -7   67.09    1.90
  -6   1   7  459.35    9.90
  -6  -1  -7  464.15   11.10
  -6  -1   7  464.95    9.70
  -6   1  -7  438.36   10.90
   6  -1  -7  454.25    9.40
  -7   1   7  249.78    6.40
  -7  -1  -7  249.08    7.40
  -7  -1   7  242.48    6.10
  -7   1  -7  243.38    7.50
  -8   1   7   76.99    3.60
  -8  -1  -7   78.19    4.80
  -8   1  -7   76.39    4.70
  -8  -1   7   76.09    3.50
  -8   1  -7   91.69    5.00
  -9  -1  -7    4.00    2.50
  -9   1   7    7.30    2.10
  -9   1  -7   12.00    3.00
  -9   1  -7    6.00    2.60
  -9  -1   7    4.90    1.80
 -10  -1  -7    0.80    2.90
 -10   1   7    1.30    2.10
 -10  -1  -7   -1.60    2.40
 -10  -1   7    5.10    2.00
 -10   1  -7   -0.30    2.50
 -10   1  -7    3.90    3.00
 -11  -1  -7   12.10    3.00
 -11   1   7   12.60    2.60
 -11  -1  -7    9.30    3.60
 -11   1  -7    9.50    3.40
 -11   1  -7   15.40    3.10
   0  -2   7   10.80    1.10
   0   2  -7   11.40    1.20
   1  -2   7   18.60    1.50
   1   2  -7   16.60    1.40
  -1  -2   7   15.70    1.10
  -1   2  -7   14.60    1.50
   2  -2   7  272.57    6.50
  -2   2   7  277.77    6.00
   2   2  -7  286.37    5.90
  -2  -2  -7  271.17    6.60
  -2   2  -7  275.37    6.60
  -3  -2  -7  767.52   15.80
   3   2  -7  768.72   14.80
  -3   2   7  760.72   15.00
  -3   2  -7  742.83   15.80
  -4   2   7   16.80    1.40
  -4  -2  -7   14.30    1.90
   4   2  -7   15.70    1.20
  -4   2  -7   16.30    2.20
  -5   2   7  143.19    4.10
   5   2  -7  150.78    3.90
  -5  -2  -7  143.69    5.10
  -5  -2   7  148.59    3.60
  -5   2  -7  151.08    5.20
   5  -2  -7  153.78    3.40
  -6  -2  -7   -0.20    1.90
  -6   2   7    2.40    1.30
   6  -2  -7    1.90    0.90
  -6   2  -7    1.90    2.00
  -6  -2   7    1.30    1.00
  -6   2  -7    1.40    1.90
  -7   2   7   24.20    2.20
  -7  -2  -7   27.90    3.10
  -7   2  -7   29.80    3.00
  -7   2  -7   23.70    2.90
  -7  -2   7   27.90    2.00
  -8  -2  -7  120.49    5.60
  -8   2   7  120.49    4.50
  -8   2  -7  108.99    5.30
  -8  -2   7  113.89    4.10
  -8   2  -7  109.79    5.50
  -9   2   7   30.10    2.90
  -9  -2  -7   23.70    3.20
  -9   2  -7   31.70    3.40
  -9   2  -7   26.10    3.50
  -9  -2   7   28.30    2.50
 -10  -2  -7   69.79    4.70
 -10   2   7   75.09    4.40
 -10  -2   7   77.89    6.10
 -10   2  -7   74.29    4.90
 -10   2  -7   83.59    6.00
 -11   2   7   -4.90    2.10
 -11  -2  -7    2.60    2.70
 -11  -2  -7   -1.70    3.30
 -11   2  -7   -2.40    2.40
 -11   2  -7    0.00    3.30
   0   3  -7    0.10    0.70
   0  -3   7    4.50    1.00
   0   3  -7    0.80    1.10
   1   3  -7  397.56    8.30
  -1   3   7  381.36    8.30
  -1   3  -7  386.46    8.20
  -1  -3   7  395.46    8.00
  -1   3  -7  385.06    8.60
   2  -3   7  702.03   14.20
   2   3  -7  686.03   13.70
  -2   3   7  698.93   13.90
  -2   3  -7  684.33   14.40
  -2   3  -7  689.43   14.00
  -2  -3   7  690.33   13.30
  -3   3   7  605.34   12.20
  -3  -3  -7  612.24   12.90
   3   3  -7  599.54   12.00
  -3   3  -7  575.44   12.50
  -3   3  -7  591.34   12.80
   4   3  -7    2.30    1.00
  -4   3   7    0.90    1.10
  -4  -3  -7    1.60    1.50
  -4   3  -7   -0.60    1.40
   4  -3  -7    1.40    0.40
  -4   3  -7   -1.40    1.60
  -5   3   7   22.10    1.80
   5   3  -7   24.20    2.00
  -5  -3  -7   21.30    2.40
  -5   3  -7   22.90    2.50
  -5  -3   7   23.90    1.40
  -5   3  -7   27.00    2.50
   5  -3  -7   24.20    1.20
  -6   3   7    7.40    1.60
  -6  -3  -7    6.10    2.10
  -6   3  -7    6.60    2.10
   6  -3  -7    8.70    1.10
  -6  -3   7    9.60    1.20
  -6   3  -7    7.80    2.10
  -7   3   7    2.90    1.60
  -7  -3  -7    0.60    2.30
  -7   3  -7    2.50    2.00
  -7  -3   7    3.80    1.20
  -7   3  -7    1.30    2.30
  -8  -3  -7    9.10    2.70
  -8   3   7   15.80    2.30
  -8   3  -7    8.50    2.60
  -8   3  -7   12.50    2.90
  -8  -3   7   13.10    1.80
  -9  -3  -7  107.49    5.60
  -9   3   7  103.99    4.70
  -9   3  -7   99.19    5.70
  -9   3  -7   96.69    5.30
  -9  -3   7  105.49    4.20
 -10  -3  -7    0.90    2.60
 -10   3   7    0.40    2.20
 -10   3  -7    2.40    2.90
 -10   3  -7    0.50    2.30
 -11   3   7   17.30    3.00
 -11  -3  -7   14.70    3.20
 -11   3  -7   16.20    3.20
 -11   3  -7   19.30    3.80
   0   4  -7 1271.77   25.40
   0  -4   7 1323.67   25.20
   0   4  -7 1313.67   24.80
  -1   4   7   62.09    2.50
   1   4  -7   63.29    2.70
   1  -4   7   57.89    2.70
  -1   4  -7   61.39    2.80
  -1   4  -7   60.29    2.30
  -1  -4   7   61.89    2.40
   2   4  -7    3.10    1.20
  -2   4   7    4.30    1.30
  -2  -4   7    4.10    0.90
  -2   4  -7    2.20    1.60
  -2   4  -7    3.10    1.30
  -3   4   7 1047.30   20.80
   3   4  -7 1052.59   20.60
  -3   4  -7 1046.40   21.40
  -3  -4   7 1080.09   20.10
  -3   4  -7 1029.50   21.00
  -4  -4  -7   58.79    3.30
  -4   4   7   63.89    2.80
   4   4  -7   63.89    2.70
  -4  -4   7   62.79    1.80
   4  -4  -7   60.89    1.80
  -4   4  -7   60.29    3.20
  -4   4  -7   62.29    3.30
  -4  -4   7   63.49    1.80
  -5   4   7    7.30    1.60
  -5  -4  -7    6.40    1.90
   5   4  -7    5.00    1.30
  -5   4  -7    7.90    2.00
   5  -4  -7    7.90    0.90
  -5  -4   7    6.90    0.90
  -5   4  -7   10.20    2.00
  -6   4   7   13.30    2.00
  -6  -4  -7   12.20    2.30
  -6   4  -7   15.60    2.40
  -6  -4   7   11.90    1.30
   6  -4  -7   13.70    1.30
  -6   4  -7   11.00    2.30
  -7   4   7   76.49    3.80
  -7  -4  -7   76.49    4.70
  -7   4  -7   72.29    4.50
  -7  -4   7   74.89    2.90
  -7   4  -7   81.59    4.60
  -8   4   7   50.79    3.60
  -8  -4  -7   49.90    3.90
  -8   4  -7   49.30    3.90
  -8   4  -7   49.50    4.00
  -8  -4   7   48.90    2.80
  -9   4   7    4.50    2.20
  -9  -4  -7    5.40    2.80
  -9   4  -7    4.10    2.80
  -9   4  -7    5.60    2.60
 -10   4   7    1.40    2.30
 -10  -4  -7    9.20    2.90
 -10   4  -7    5.00    3.00
 -10   4  -7    6.80    2.70
 -11   4   7   27.90    3.40
 -11  -4  -7   35.10    3.90
 -11   4  -7   21.30    3.30
 -11   4  -7   31.20    4.20
   0   5  -7   -1.70    0.80
   0  -5   7    1.30    1.20
   0   5  -7    0.90    1.40
   1  -5   7   53.89    2.50
   1   5  -7   45.90    1.60
   1   5  -7   45.40    2.60
  -1   5   7   44.80    2.40
  -1   5  -7   45.20    2.20
  -1  -5   7   44.90    2.10
  -1   5  -7   48.60    2.70
  -2   5   7    5.30    1.50
   2   5  -7    5.90    1.40
  -2   5  -7    8.20    1.50
  -2  -5   7    6.20    1.10
  -2   5  -7    8.10    1.70
  -3   5   7 1510.35   29.00
   3   5  -7 1503.65   28.90
  -3  -5   7 1500.85   28.40
   3  -5  -7 1461.95   28.10
  -3   5  -7 1457.15   29.40
  -3   5  -7 1478.75   29.20
  -4   5   7   70.39    3.00
   4   5  -7   70.79    3.00
  -4   5  -7   72.09    3.40
  -4   5  -7   63.59    3.40
  -4  -5   7   73.09    2.40
   4  -5  -7   68.79    2.20
   5   5  -7   13.90    1.80
  -5   5   7   12.80    1.90
  -5  -5  -7   14.00    2.30
  -5   5  -7   11.40    2.10
  -5   5  -7   14.50    2.30
  -5  -5   7   15.30    1.20
   5  -5  -7   13.90    1.20
  -5  -5   7   11.60    1.00
  -6  -5  -7   86.19    4.50
  -6   5   7   92.09    4.00
  -6   5  -7   91.59    4.60
  -6   5  -7   91.09    4.60
  -6  -5   7   95.39    2.40
  -6  -5   7   94.19    2.40
  -7   5   7   50.79    3.60
  -7  -5  -7   53.89    4.40
  -7   5  -7   47.90    3.70
  -7   5  -7   42.20    3.60
  -7  -5   7   46.50    2.50
  -8   5   7    6.10    2.30
  -8  -5  -7   11.60    2.70
  -8   5  -7   11.70    2.80
  -8   5  -7    5.60    2.50
  -9   5   7    7.20    2.40
  -9  -5  -7   10.00    3.00
  -9   5  -7    2.90    2.60
  -9   5  -7    8.80    3.00
 -10   5   7    1.40    2.50
 -10  -5  -7    5.70    2.90
 -10   5  -7    3.90    2.50
 -10   5  -7    6.00    3.40
 -11  -5  -7   19.50    3.50
 -11   5   7   22.00    3.30
 -11   5  -7   19.50    4.20
 -11   5  -7   19.00    3.30
   0   6   7  133.39    4.40
   0   6  -7  127.79    4.20
   0  -6   7  132.89    4.40
   0   6  -7  132.99    3.60
  -1   6   7  170.58    4.90
   1   6  -7  167.28    5.00
   1   6  -7  174.08    4.10
  -1   6  -7  169.18    4.50
  -1   6  -7  167.08    5.10
  -1  -6   7  186.58    4.80
   2   6  -7   75.89    3.30
   2   6  -7   80.59    2.20
  -2   6   7   75.89    3.20
  -2   6  -7   79.19    3.50
  -2   6  -7   78.09    3.10
   3   6  -7   70.99    3.20
  -3   6   7   77.79    3.20
  -3   6  -7   72.19    3.40
  -3   6  -7   79.69    3.60
  -3  -6   7   71.29    2.70
   3  -6  -7   74.49    2.50
   4   6  -7  162.28    5.00
  -4   6   7  174.88    5.20
   4  -6  -7  168.08    4.30
  -4   6  -7  179.98    5.70
  -4  -6   7  166.48    4.40
  -4   6  -7  175.38    5.40
  -5  -6  -7   22.80    2.70
  -5   6   7   22.70    2.40
   5   6  -7   20.30    2.10
  -5  -6   7   24.80    2.00
   5  -6  -7   25.20    2.00
  -5   6  -7   29.60    2.70
  -5   6  -7   24.20    2.60
  -5  -6   7   27.70    1.90
  -6  -6  -7   93.99    4.60
  -6   6   7   79.79    3.90
  -6  -6   7   83.79    2.90
  -6  -6   7   84.39    2.80
  -6   6  -7   79.29    4.30
  -6   6  -7   84.69    4.50
  -7   6   7  196.98    6.50
  -7  -6  -7  201.18    7.10
  -7   6  -7  211.08    7.20
  -7  -6   7  195.98    4.60
  -7   6  -7  197.98    6.70
  -8  -6  -7    2.70    2.60
  -8   6   7    8.70    2.50
  -8   6  -7    9.00    2.90
  -8   6  -7    5.60    2.60
  -9   6   7    8.80    2.60
  -9  -6  -7    9.60    2.70
  -9   6  -7    6.40    2.70
  -9   6  -7    3.40    2.90
 -10  -6  -7   24.30    3.70
 -10   6   7   25.60    3.40
 -10   6  -7   25.20    4.00
 -10   6  -7   23.30    3.40
 -11   6   7   16.20    3.20
 -11  -6  -7    8.80    3.30
 -11   6  -7   10.10    2.90
 -11   6  -7   11.30    3.70
   0   7  -7   -0.70    1.40
   0   7  -7   -1.50    0.90
   0   7   7   -2.20    1.40
   1   7  -7  165.48    5.00
   1   7  -7  164.88    4.10
  -1   7   7  164.28    5.00
  -1   7  -7  162.38    5.20
  -1   7  -7  159.48    4.50
   2   7  -7    2.70    0.90
   2   7  -7    3.30    1.50
  -2   7   7    2.40    1.40
  -2   7  -7    2.10    1.70
  -2  -7   7    3.50    1.20
  -2   7  -7    2.00    1.30
  -3   7   7  356.06    8.70
   3   7  -7  359.86    8.70
  -3   7  -7  356.76    9.10
  -3  -7   7  361.76    8.30
  -3   7  -7  378.06    8.80
  -4   7   7  110.69    4.40
   4   7  -7  106.39    4.20
  -4   7  -7  109.79    4.40
  -4   7  -7  122.49    4.90
  -5   7   7   58.19    3.50
   5   7  -7   64.59    3.60
  -5   7  -7   54.89    3.80
  -5   7  -7   51.59    4.00
  -6  -7  -7  614.94   14.60
  -6   7   7  615.74   14.30
  -6   7  -7  652.83   14.80
  -6  -7   7  624.54   13.00
  -6   7  -7  628.04   14.60
  -7  -7  -7  376.96   10.40
  -7   7   7  374.96    9.90
  -7  -7   7  375.46    8.20
  -7   7  -7  373.46   10.30
  -7   7  -7  361.06   10.00
  -8   7   7   10.20    2.60
  -8  -7  -7    9.10    2.80
  -8   7  -7    8.00    2.70
  -8   7  -7    6.80    2.80
  -9   7   7   -3.30    2.10
  -9  -7  -7    4.20    2.90
  -9   7  -7    0.00    2.40
  -9   7  -7    2.70    2.80
 -10   7   7   72.89    5.30
 -10  -7  -7   77.89    5.70
 -10   7  -7   75.79    5.10
 -10   7  -7   85.19    6.00
   0   8  -7  273.57    7.30
   0   8   7  270.67    7.10
   0   8  -7  262.37    6.40
   1   8  -7    0.30    1.00
  -1   8   7    2.60    1.60
   1   8  -7   -1.00    1.60
  -1   8  -7   -0.40    1.70
  -1   8  -7   -1.30    1.20
   2   8  -7    0.60    1.00
  -2   8   7   -1.00    1.50
   2   8  -7   -1.10    1.40
  -2   8  -7    0.30    1.40
  -2   8  -7    0.90    1.70
  -3   8   7    7.90    1.90
   3   8  -7    6.60    1.90
  -3   8  -7    7.50    1.90
  -3   8  -7   11.50    2.20
  -4   8   7  112.79    4.70
   4   8  -7  113.69    4.40
  -4   8  -7  110.09    4.80
  -4   8  -7  115.09    5.00
  -5   8   7   44.20    3.40
   5   8  -7   45.50    3.60
  -5   8  -7   49.80    4.10
  -5   8  -7   36.80    3.30
  -5  -8   7   48.90    3.00
  -6  -8  -7   37.40    3.50
  -6   8   7   32.50    3.20
  -6   8  -7   35.30    3.40
  -6   8  -7   45.10    3.80
  -7   8   7  180.78    6.60
  -7  -8  -7  163.08    6.90
  -7  -8   7  178.48    5.10
  -7   8  -7  176.68    7.10
  -7   8  -7  175.08    6.60
  -8   8   7   38.20    3.60
  -8  -8  -7   43.30    4.10
  -8   8  -7   43.70    3.70
  -8   8  -7   36.90    3.90
  -9  -8  -7   35.00    4.10
  -9   8   7   36.50    3.80
  -9   8  -7   35.30    4.10
  -9   8  -7   31.50    3.40
 -10   8   7    2.90    2.60
 -10  -8  -7    3.00    3.10
 -10   8  -7    0.50    2.50
 -10   8  -7    4.90    3.60
   0   9  -7    0.70    1.30
   0   9   7   -0.80    1.60
   0   9  -7   -2.20    1.60
   1   9  -7    0.40    1.70
  -1   9   7    2.00    1.90
   1   9  -7   -0.20    1.10
  -1   9  -7   -0.20    1.30
  -1   9  -7    0.00    1.90
   2   9  -7   75.89    2.90
  -2   9   7   70.09    3.80
   2   9  -7   78.19    4.00
  -2   9  -7   81.89    4.30
  -2   9  -7   73.79    3.40
   3   9  -7    1.50    1.90
  -3   9   7    1.60    1.80
  -3   9  -7    4.40    2.20
  -3   9  -7    2.10    1.70
   4   9  -7  149.79    5.40
  -4   9   7  165.88    5.90
  -4   9  -7  157.88    5.60
  -4   9  -7  160.18    6.10
  -5   9   7  294.47    8.30
   5   9  -7  284.87    8.30
  -5   9  -7  301.27    8.60
  -5   9  -7  285.27    8.40
  -6   9   7   63.89    4.20
  -6   9  -7   78.79    4.70
  -6   9  -7   61.59    4.20
  -7   9   7   82.29    4.80
  -7  -9  -7   87.19    5.50
  -7  -9   7   84.39    3.80
  -7   9  -7   87.39    5.20
  -7   9  -7   71.09    4.80
  -8  -9  -7   13.90    3.00
  -8   9   7    7.80    2.80
  -8   9  -7   13.00    3.40
  -8   9  -7   16.20    2.80
  -9  -9  -7    9.20    3.00
  -9   9   7    8.40    3.00
  -9   9  -7    5.10    2.70
  -9   9  -7    8.10    3.50
 -10   9   7    6.10    3.10
 -10  -9  -7    0.80    2.80
 -10   9  -7   -3.90    2.40
 -10   9  -7   -1.40    3.10
   0  10  -7  131.49    4.40
   0  10   7  136.19    5.40
   0  10  -7  134.29    5.30
   1  10  -7  193.18    6.40
   1  10  -7  198.28    5.40
  -1  10   7  201.58    6.40
  -1  10  -7  198.18    6.40
  -1  10  -7  205.68    5.70
  -2  10   7 1110.09   23.40
   2  10  -7 1102.09   22.30
   2  10  -7 1174.18   23.60
  -2  10  -7 1115.09   23.00
  -2  10  -7 1121.69   23.60
   3  10  -7  215.18    6.70
  -3  10   7  222.18    6.80
  -3  10  -7  219.08    7.20
  -3  10  -7  201.88    6.50
   4  10  -7  217.08    7.00
  -4  10   7  229.98    7.30
  -4  10  -7  223.78    7.40
  -4  10  -7  212.98    7.10
  -5  10   7   50.49    4.00
   5  10  -7   47.80    4.00
  -5  10  -7   47.50    3.80
  -5  10  -7   49.60    3.90
  -6  10   7  190.08    7.00
  -6  10  -7  183.18    6.90
  -6  10  -7  181.78    6.80
  -7 -10  -7   74.89    5.10
  -7  10   7   74.59    5.20
  -7 -10   7   76.19    3.90
  -7  10  -7   80.69    5.00
  -7  10  -7   87.09    5.30
  -8  10   7    2.90    2.80
  -8 -10  -7    1.60    2.90
  -8  10  -7    2.10    2.50
  -8  10  -7   -1.70    2.60
  -9  10   7   18.40    3.40
  -9 -10  -7   16.00    3.70
  -9  10  -7   20.90    3.20
  -9  10  -7   13.90    3.50
   0  11  -7    0.00    2.20
   0  11   7   -1.60    2.00
   0  11  -7    1.70    1.60
   1  11  -7   59.09    3.10
   1  11  -7   52.09    3.90
  -1  11   7   58.89    4.00
  -1  11  -7   62.69    3.60
  -1  11  -7   51.89    3.90
   2  11  -7    2.40    2.30
  -2  11   7    4.80    2.30
   2  11  -7    4.40    1.60
  -2  11  -7    3.70    2.20
  -2  11  -7    0.60    2.00
   3  11  -7   24.00    2.90
  -3  11   7   19.30    3.00
  -3  11  -7   12.40    2.70
  -3  11  -7   20.50    2.80
  -4  11   7   64.89    4.70
   4  11  -7   69.99    4.50
  -4  11  -7   71.09    4.40
  -4  11  -7   57.39    4.10
  -5  11   7    5.90    2.50
   5  11  -7    5.80    2.20
  -5  11  -7    8.30    2.50
  -5  11  -7   10.70    2.60
  -6  11   7   -4.90    2.10
  -6  11  -7   -2.20    2.30
  -6  11  -7   -2.60    2.60
  -7 -11  -7    0.60    2.60
  -7  11   7   -0.80    2.50
  -7  11  -7    0.30    2.70
  -7  11  -7    3.80    2.70
  -8 -11  -7    6.80    3.20
  -8  11   7    4.70    2.90
  -8  11  -7    4.90    3.00
  -8  11  -7    2.80    2.60
  -9  11   7    4.10    3.20
  -9 -11  -7    5.40    3.40
  -9  11  -7    8.80    2.90
  -9  11  -7    7.10    3.40
   0  12  -7   70.19    3.70
   0  12  -7   72.19    4.40
   0  12   7   70.89    4.50
  -1  12   7    2.40    2.50
   1  12  -7    5.00    2.40
   1  12  -7    3.80    1.70
  -1  12  -7    2.60    1.80
  -1  12  -7    1.50    2.30
   2  12  -7    9.90    2.60
  -2  12   7   12.00    2.80
   2  12  -7   15.30    2.10
  -2  12  -7   12.30    2.40
  -2  12  -7    9.60    2.60
  -3  12   7   14.70    2.90
   3  12  -7   14.20    2.80
  -3  12  -7   10.80    2.80
  -3  12  -7   12.90    2.50
  -4  12   7    5.80    2.80
   4  12  -7    8.30    2.60
  -4  12  -7   10.10    2.80
  -4  12  -7    3.40    2.60
  -5  12   7    6.60    2.80
  -5  12  -7    8.50    2.70
  -5  12  -7   14.20    2.90
  -6  12   7   25.60    3.50
  -6  12  -7   25.80    3.50
  -6  12  -7   23.60    3.40
  -7  12   7   59.29    4.80
  -7  12  -7   53.69    4.70
  -7  12  -7   52.89    4.40
  -8  12   7   42.50    4.50
  -8 -12  -7   53.59    4.90
  -8  12  -7   53.19    4.80
  -8  12  -7   44.70    4.10
  -9 -12  -7   12.10    3.70
  -9  12   7   13.50    3.50
  -9  12  -7    9.30    3.10
  -9  12  -7    7.50    3.80
   0  13  -7   -1.00    1.80
   0  13   7   -2.10    2.50
   0  13  -7    0.50    2.40
  -1  13   7   68.39    5.10
   1  13  -7   68.09    4.80
   1  13  -7   65.89    3.80
  -1  13  -7   67.69    4.50
  -1  13  -7   73.99    4.30
   2  13  -7   25.00    3.20
  -2  13   7   35.70    3.60
   2  13  -7   29.40    2.70
  -2  13  -7   29.60    3.30
  -2  13  -7   32.00    3.20
  -3  13   7    9.20    2.80
   3  13  -7    3.70    2.40
  -3  13  -7   12.50    2.60
  -3  13  -7   10.90    2.90
   4  13  -7   19.40    3.10
  -4  13   7   20.50    3.20
  -4  13  -7   20.10    3.30
  -4  13  -7   21.00    3.30
  -5  13   7   -0.60    2.80
  -5  13  -7   -2.30    2.50
  -5  13  -7   -4.30    2.30
  -6  13   7    5.20    2.80
  -6  13  -7   -0.60    3.00
  -6  13  -7    0.40    2.60
  -7  13   7    0.40    3.00
  -7  13  -7    0.70    2.70
  -7  13  -7   -1.50    2.90
  -8  13   7   17.70    3.90
  -8 -13  -7   19.20    3.80
  -8  13  -7   18.10    4.00
  -8  13  -7   21.00    3.50
   0  14  -7   23.10    2.90
   0  14   7   22.70    3.40
   0  14  -7   23.20    3.40
   1  14  -7    0.20    2.60
  -1  14   7   -2.90    2.70
   1  14  -7    1.30    2.00
  -1  14  -7   -1.80    2.30
  -1  14  -7    3.50    2.20
   2  14  -7   10.00    2.90
   2  14  -7    9.60    2.20
  -2  14   7    4.40    2.70
  -2  14  -7    9.90    2.60
  -2  14  -7    9.50    2.90
  -3  14   7   22.80    3.60
   3  14  -7   24.90    3.30
  -3  14  -7   21.10    3.00
  -3  14  -7   25.40    3.40
  -4  14   7   76.99    5.20
   4  14  -7   77.19    5.00
  -4  14  -7   71.79    5.30
  -4  14  -7   69.89    5.30
  -5  14   7    5.50    3.20
  -5  14  -7    9.70    3.00
  -5  14  -7    8.00    2.90
  -6  14   7   51.89    4.90
  -6  14  -7   49.30    4.40
  -6  14  -7   50.49    4.70
  -7  14   7   13.50    3.50
  -7  14  -7   21.20    3.50
  -7  14  -7   14.10    3.80
   0  15  -7    1.80    2.80
   0  15  -7   -1.00    2.20
   0  15   7   -0.70    2.70
  -1  15   7   10.50    3.10
   1  15  -7   11.00    2.50
   1  15  -7   10.60    2.90
  -1  15  -7   14.20    3.20
  -1  15  -7   12.50    2.60
  -2  15   7   39.50    4.00
   2  15  -7   36.90    3.20
   2  15  -7   29.60    3.60
  -2  15  -7   35.90    3.70
  -2  15  -7   38.20    3.80
   3  15  -7    3.60    2.80
  -3  15   7    5.90    3.00
  -3  15  -7    3.20    2.80
  -3  15  -7    4.30    2.80
   4  15  -7    5.20    2.70
  -4  15   7    1.30    2.90
  -4  15  -7    3.10    2.70
  -4  15  -7   -2.00    2.50
  -5  15   7   66.09    5.40
  -5  15  -7   87.39    5.90
  -5  15  -7   61.99    5.00
  -6  15   7  105.19    6.70
  -6  15  -7  106.29    6.30
  -6  15  -7  110.79    6.40
  -7  15   7   -0.20    3.00
  -7  15  -7    1.20    3.30
  -7  15  -7    2.90    3.00
   0  16  -7   31.20    3.90
   0  16  -7   24.40    3.10
   0  16   7   23.90    3.80
   1  16  -7   34.50    3.30
  -1  16   7   28.30    3.90
   1  16  -7   35.00    3.90
  -1  16  -7   34.30    4.10
  -1  16  -7   34.20    3.40
  -2  16   7   69.49    5.50
   2  16  -7   68.09    5.60
   2  16  -7   71.19    4.50
  -2  16  -7   66.49    5.10
  -2  16  -7   66.99    4.70
   3  16  -7   22.50    3.80
  -3  16   7   20.10    3.70
  -3  16  -7   18.10    3.40
  -3  16  -7   15.70    3.20
  -4  16   7    7.80    3.40
  -4  16  -7    5.80    3.30
  -4  16  -7    2.10    3.00
  -5  16   7   19.90    4.10
  -5  16  -7   21.90    3.80
  -5  16  -7   19.70    3.60
  -6  16   7   28.40    4.20
  -6  16  -7   20.20    4.20
  -6  16  -7   19.80    3.70
   0  17  -7    2.90    3.10
   0  17  -7   -2.50    2.50
   1  17  -7   90.99    5.40
   1  17  -7   80.99    6.00
  -1  17   7   85.39    6.00
  -1  17  -7   86.19    6.20
  -1  17  -7   95.29    5.60
  -2  17   7   22.70    4.10
   2  17  -7   25.90    3.80
  -2  17  -7   30.50    4.10
  -2  17  -7   34.10    3.70
   3  17  -7    7.10    3.30
  -3  17   7    5.00    3.50
  -3  17  -7    3.70    2.90
  -3  17  -7    2.50    3.10
  -4  17   7   -3.40    3.00
  -4  17  -7   -0.40    2.90
  -4  17  -7   -1.80    2.80
   0  18  -7  288.77    9.20
   0  18  -7  292.37   10.00
   1  18  -7   10.70    3.40
  -1  18   7    8.20    3.80
   1  18  -7    3.50    2.90
  -1  18  -7    6.10    3.40
  -1  18  -7    8.20    3.20
  -2  18   7    4.60    3.50
   2  18  -7    4.70    3.30
  -2  18  -7    5.50    3.00
  -2  18  -7    3.50    3.30
  -3  18   7   18.50    4.00
  -3  18  -7   21.50    3.90
  -3  18  -7   18.10    3.80
   0   0  -8  291.87    6.40
  -1   0  -8  116.39    3.60
   1   0  -8  123.79    3.00
  -2   0  -8  327.47    7.70
   2   0  -8  327.57    6.40
  -3   0   8   14.50    1.10
  -3   0  -8   14.50    1.90
  -4   0  -8  126.49    4.60
   4   0  -8  125.59    2.60
  -4   0   8  123.49    3.10
   4   0  -8  127.09    2.60
  -5   0   8   -0.10    0.90
  -5   0  -8    1.20    1.70
   5   0  -8    0.60    0.60
   5   0  -8    0.30    0.60
  -6   0   8  440.26    9.50
  -6   0  -8  455.25   11.10
  -7   0  -8  451.15   11.30
  -7   0   8  449.86    9.90
  -8   0   8    8.30    1.80
  -8   0  -8    6.80    2.40
  -9   0  -8   78.69    5.60
  -9   0  -8   77.69    5.00
  -9   0   8   82.69    3.90
 -10   0   8   22.00    2.90
 -10   0  -8   25.70    3.70
 -10   0  -8   18.40    3.10
 -11   0  -8   16.10    3.80
 -11   0  -8   20.40    3.40
   0  -1  -8    0.00    0.90
   0   1  -8    0.30    1.00
   1  -1   8  367.66    7.80
   1   1  -8  363.06    7.50
  -1  -1  -8  361.06    7.90
  -1   1  -8  351.56    7.90
  -2  -1  -8   43.00    2.60
   2  -1   8   43.20    2.40
  -2   1   8   41.60    1.70
   2   1  -8   38.90    1.50
  -2   1  -8   42.50    2.50
  -3   1   8  794.22   15.70
   3   1  -8  808.42   15.40
  -3  -1  -8  826.82   16.80
  -3   1  -8  808.02   16.80
   4   1  -8   51.59    1.70
  -4   1   8   52.89    2.10
  -4  -1  -8   58.99    3.20
  -4  -1   8   50.99    1.70
  -4   1  -8   47.60    3.00
  -5   1   8    0.70    1.00
  -5  -1  -8   -1.60    1.70
   5   1  -8    1.10    0.80
   5  -1  -8    1.40    0.50
  -5  -1   8    0.20    0.80
  -5   1  -8   -2.00    1.60
  -6   1   8   12.70    1.50
  -6  -1  -8   12.70    2.50
   6  -1  -8   15.70    1.20
  -6  -1   8   17.20    1.40
  -6   1  -8   11.70    2.40
  -7  -1  -8   41.30    3.40
  -7   1   8   48.80    2.80
  -7  -1   8   43.60    2.50
  -7   1  -8   40.90    3.50
  -8   1   8   -1.00    1.50
  -8  -1  -8    2.90    2.30
  -8  -1   8    3.20    1.50
  -8   1  -8    4.60    2.30
  -8   1  -8   -0.30    2.40
  -9   1   8  151.58    5.30
  -9  -1  -8  149.29    6.40
  -9  -1   8  148.09    5.00
  -9   1  -8  147.09    6.40
 -10  -1  -8   50.39    4.50
 -10   1   8   49.70    3.90
 -10  -1  -8   44.30    4.10
 -10   1  -8   38.50    4.20
 -10   1  -8   45.40    4.10
 -11  -1  -8   10.80    3.10
 -11  -1  -8   17.80    3.70
 -11   1  -8   11.50    3.10
 -11   1  -8   11.30    3.60
   0  -2   8  195.48    4.60
   0   2  -8  195.98    4.80
   1   2  -8  384.16    8.20
   1  -2   8  402.36    8.50
  -1  -2   8  394.96    7.80
  -1   2  -8  390.26    8.60
  -2   2   8   57.79    2.10
   2  -2   8   56.19    2.70
  -2  -2  -8   58.49    2.80
   2   2  -8   56.59    2.10
  -2   2  -8   57.69    2.80
  -3  -2  -8  914.71   19.20
  -3   2   8  942.61   18.30
   3   2  -8  930.31   18.10
  -3   2  -8  966.70   19.30
   4   2  -8    7.80    1.00
  -4   2   8    6.30    1.10
  -4  -2  -8    5.50    1.70
  -4   2  -8    4.00    1.70
  -5  -2  -8    0.20    1.70
   5   2  -8   -0.40    0.90
  -5   2   8    2.90    1.20
   5  -2  -8    0.40    0.50
  -5   2  -8    0.80    1.90
  -5  -2   8    2.50    0.70
  -6   2   8   24.10    1.90
  -6  -2  -8   19.20    2.60
  -6   2  -8   17.30    2.60
   6  -2  -8   21.70    1.50
  -6  -2   8   22.70    1.70
  -6   2  -8   20.00    2.60
  -7   2   8   31.70    2.40
  -7  -2  -8   25.00    3.10
  -7  -2   8   34.30    2.20
  -7   2  -8   24.30    3.00
  -7   2  -8   22.30    3.00
  -8   2   8   59.59    3.30
  -8  -2  -8   55.49    4.50
  -8  -2   8   55.79    2.90
  -8   2  -8   53.29    4.10
  -8   2  -8   59.59    4.80
  -9   2   8   79.09    4.20
  -9  -2  -8   86.19    5.30
  -9   2  -8   75.29    5.00
  -9   2  -8   78.19    5.30
 -10  -2  -8   29.00    3.70
 -10   2   8   25.50    2.90
 -10   2  -8   26.00    3.40
 -10   2  -8   21.90    3.70
 -11   2   8   23.30    3.00
 -11  -2  -8   33.20    4.30
 -11  -2  -8   26.50    3.70
 -11   2  -8   30.10    3.70
 -11   2  -8   32.60    4.60
   0   3  -8    1.00    0.80
   0  -3   8   -0.90    0.90
   0   3  -8   -1.50    1.20
   1  -3   8    0.00    0.70
   1   3  -8    0.70    1.10
  -1  -3   8    0.50    0.80
  -1   3  -8   -0.30    1.20
  -1   3  -8    1.20    1.00
   2  -3   8   44.50    3.00
  -2   3   8   51.49    2.20
   2   3  -8   48.40    2.20
  -2   3  -8   51.89    2.30
  -2  -3   8   47.90    1.50
  -2   3  -8   47.80    2.90
  -3  -3  -8   54.39    3.00
  -3   3   8   56.29    2.50
   3   3  -8   57.49    2.30
  -3   3  -8   53.49    3.00
  -3   3  -8   57.49    2.80
   4   3  -8  301.67    6.80
  -4  -3  -8  304.27    7.90
  -4   3   8  299.57    7.00
  -4   3  -8  300.57    7.60
  -4   3  -8  318.87    7.90
   5   3  -8    2.20    1.10
  -5   3   8    0.60    1.20
  -5  -3  -8    0.70    1.70
  -5   3  -8    1.20    1.70
   5  -3  -8   -0.10    0.50
  -5   3  -8    1.10    1.70
  -5  -3   8    1.00    0.60
  -6   3   8  118.69    4.00
  -6  -3  -8  102.49    5.00
  -6  -3   8  117.09    3.20
   6  -3  -8  115.69    3.10
  -6   3  -8  112.99    4.80
  -6   3  -8  114.99    4.90
  -7  -3  -8   34.80    3.30
  -7   3   8   35.60    2.60
  -7   3  -8   34.20    3.40
  -7   3  -8   32.90    3.20
  -7  -3   8   38.10    2.20
  -8   3   8   17.00    2.30
  -8  -3  -8   13.90    3.00
  -8   3  -8   15.90    3.00
  -8   3  -8    8.40    2.70
  -9  -3  -8    4.90    2.80
  -9   3   8    3.60    2.00
  -9   3  -8    1.90    2.80
  -9   3  -8    2.20    2.50
 -10   3   8   31.80    3.10
 -10  -3  -8   25.80    3.70
 -10   3  -8   30.10    4.10
 -10   3  -8   30.90    3.60
 -11   3   8   59.09    4.50
 -11  -3  -8   68.19    5.50
 -11   3  -8   49.50    4.20
 -11   3  -8   54.29    5.00
   0   4  -8 1576.74   30.00
   0  -4   8 1484.05   29.70
   0   4  -8 1577.04   29.30
   1   4  -8 1466.05   28.30
  -1   4   8 1454.85   28.30
   1  -4   8 1428.26   28.40
  -1   4  -8 1462.65   28.00
  -1   4  -8 1494.05   28.60
  -1  -4   8 1460.65   28.00
   2   4  -8  187.48    4.80
  -2   4   8  182.58    4.80
  -2   4  -8  185.78    4.80
  -2   4  -8  182.88    5.40
  -2  -4   8  179.58    4.30
  -3   4   8  130.19    4.00
   3   4  -8  137.59    3.80
  -3   4  -8  134.99    4.40
  -3  -4   8  128.99    3.10
  -3   4  -8  131.09    4.50
  -4   4   8  193.18    5.10
   4   4  -8  185.38    4.90
  -4  -4  -8  185.88    5.90
   4  -4  -8  184.98    3.90
  -4   4  -8  194.88    5.60
  -4   4  -8  196.18    5.80
  -5   4   8  180.48    5.10
  -5  -4  -8  186.78    5.90
   5   4  -8  172.88    4.90
  -5  -4   8  165.18    4.10
  -5   4  -8  181.38    5.80
  -5   4  -8  179.68    6.00
   5  -4  -8  177.28    3.90
  -6  -4  -8   25.30    3.00
  -6   4   8   28.00    2.30
  -6   4  -8   27.30    2.80
  -6   4  -8   28.50    3.20
  -6  -4   8   29.30    1.70
   6  -4  -8   24.00    1.80
  -7  -4  -8  120.49    5.30
  -7   4   8  120.89    4.50
  -7   4  -8  116.89    5.50
  -7   4  -8  115.39    5.30
  -8   4   8   14.80    2.40
  -8  -4  -8   16.60    3.10
  -8   4  -8   12.70    2.90
  -8   4  -8   13.30    2.90
  -9   4   8    3.40    2.20
  -9  -4  -8   -0.80    2.60
  -9   4  -8    8.00    2.50
  -9   4  -8    2.00    2.80
 -10  -4  -8    1.90    2.80
 -10   4   8   -0.80    2.20
 -10   4  -8   -0.20    2.40
 -10   4  -8    2.70    3.00
 -11   4   8   16.90    3.10
 -11  -4  -8   11.50    3.20
 -11   4  -8   13.00    3.20
 -11   4  -8   16.20    3.70
   0   5  -8    0.80    1.40
   0   5  -8   -0.20    0.80
   0  -5   8   -0.20    1.10
   1   5  -8   30.60    1.40
   1   5  -8   30.50    2.30
  -1   5   8   31.40    2.20
  -1  -5   8   27.40    1.90
  -1   5  -8   28.40    1.90
  -1   5  -8   32.40    2.50
   2   5  -8  162.88    4.60
  -2   5   8  162.48    4.70
  -2  -5   8  160.78    4.20
  -2   5  -8  156.88    4.50
  -2   5  -8  163.98    5.00
   3   5  -8  870.81   17.60
  -3   5   8  854.81   17.60
  -3   5  -8  879.11   18.20
  -3  -5   8  866.11   16.90
  -3   5  -8  860.91   17.80
  -4  -5  -8   23.50    2.50
   4   5  -8   21.30    1.90
  -4   5   8   23.80    2.10
  -4   5  -8   20.40    2.30
  -4  -5   8   21.80    1.40
   4  -5  -8   20.80    1.30
  -4   5  -8   20.80    2.30
  -5   5   8  736.13   15.50
  -5  -5  -8  745.63   16.20
   5   5  -8  735.23   15.30
  -5  -5   8  720.43   13.90
   5  -5  -8  724.03   14.30
  -5   5  -8  728.33   16.00
  -5   5  -8  731.23   16.10
  -5  -5   8  723.13   13.90
  -5  -5   8  736.03   14.10
  -6  -5  -8  162.78    5.90
  -6   5   8  157.48    5.20
  -6  -5   8  149.39    4.50
   6  -5  -8  152.48    4.10
  -6   5  -8  155.98    5.80
  -6   5  -8  157.18    6.10
  -7  -5  -8   70.89    4.50
  -7   5   8   77.29    3.70
  -7   5  -8   82.19    5.10
  -7   5  -8   67.99    4.40
  -8   5   8   42.70    3.30
  -8  -5  -8   32.70    3.70
  -8   5  -8   38.00    3.70
  -8   5  -8   35.00    3.70
  -9  -5  -8   25.10    3.50
  -9   5   8   22.20    2.90
  -9   5  -8   25.40    3.50
  -9   5  -8   17.40    3.00
 -10  -5  -8   75.99    5.50
 -10   5   8   65.59    4.70
 -10   5  -8   60.39    5.10
 -10   5  -8   66.19    5.10
 -11   5   8   93.79    5.60
 -11  -5  -8  105.69    6.30
 -11   5  -8   96.49    7.10
 -11   5  -8   99.79    5.90
   0   6  -8  135.29    4.50
   0   6  -8  133.99    3.50
   1   6  -8    0.00    0.70
  -1   6   8   -0.90    1.30
   1   6  -8   -1.40    1.40
  -1   6  -8   -0.80    1.10
  -1   6  -8    0.50    1.40
  -1  -6   8    1.70    1.10
   2   6  -8   60.19    3.00
  -2   6   8   56.79    3.00
  -2   6  -8   59.39    3.50
  -2   6  -8   52.19    2.70
  -3   6   8   39.20    2.80
   3   6  -8   38.70    2.60
  -3   6  -8   34.90    2.60
   3  -6  -8   40.60    1.90
  -3   6  -8   39.30    3.00
  -3  -6   8   34.90    2.00
   4   6  -8   56.59    3.00
  -4   6   8   54.19    3.00
   4  -6  -8   60.39    2.20
  -4   6  -8   59.29    3.30
  -4  -6   8   54.29    2.30
  -4   6  -8   60.89    3.90
   5   6  -8   24.90    2.40
  -5   6   8   39.40    2.90
  -5  -6  -8   35.00    3.10
  -5   6  -8   34.10    3.00
  -5   6  -8   31.60    2.90
  -5  -6   8   34.90    1.90
   5  -6  -8   37.50    2.10
  -5  -6   8   38.50    2.00
  -6  -6  -8  523.75   13.00
  -6   6   8  539.65   12.40
  -6  -6   8  541.05   10.60
  -6  -6   8  534.55   11.40
  -6   6  -8  565.44   13.20
  -6   6  -8  528.45   13.00
  -7  -6  -8    7.00    2.60
  -7   6   8   13.30    2.40
  -7   6  -8    2.70    2.40
  -7   6  -8    6.80    2.60
  -8   6   8   -1.20    2.00
  -8  -6  -8   -0.20    2.60
  -8   6  -8   -2.40    2.40
  -8   6  -8    0.60    2.60
  -9  -6  -8   70.09    5.40
  -9   6   8   52.69    4.30
  -9   6  -8   47.30    4.40
  -9   6  -8   46.20    4.10
 -10   6   8   25.70    3.30
 -10  -6  -8   29.20    3.90
 -10   6  -8   29.00    3.60
 -10   6  -8   29.40    4.20
 -11   6   8   10.20    2.90
 -11   6  -8   12.30    3.80
   0   7  -8   -1.90    1.40
   0   7  -8   -1.20    1.00
   1   7  -8   43.40    3.00
   1   7  -8   44.20    1.90
  -1   7   8   41.80    2.80
  -1   7  -8   41.10    2.30
  -1   7  -8   39.80    2.90
   2   7  -8   14.50    1.90
   2   7  -8   14.50    1.10
  -2   7   8   16.20    2.10
  -2   7  -8   11.70    1.60
  -2   7  -8   13.30    2.10
  -2  -7   8   17.00    1.70
   3   7  -8  197.88    5.70
  -3   7   8  211.28    6.00
  -3   7  -8  208.78    5.90
  -3  -7   8  183.08    5.10
  -3   7  -8  195.88    6.10
   4   7  -8    6.00    1.80
  -4   7   8    7.70    1.90
  -4   7  -8   10.30    2.00
  -4  -7   8    1.70    0.80
  -4   7  -8    4.60    2.20
  -5   7   8   81.69    4.00
   5   7  -8   85.19    4.10
  -5  -7   8   84.39    3.10
  -5   7  -8   85.29    4.40
  -5   7  -8   93.39    4.90
  -6  -7  -8 1257.87   26.60
  -6   7   8 1268.07   26.00
  -6  -7   8 1261.57   24.40
  -6   7  -8 1259.87   26.40
  -6   7  -8 1258.37   26.40
  -7  -7  -8   68.09    5.00
  -7   7   8   71.19    4.40
  -7   7  -8   71.39    4.80
  -7   7  -8   70.69    4.90
  -8  -7  -8   13.70    3.10
  -8   7   8   14.60    2.60
  -8   7  -8   14.50    3.10
  -8   7  -8   11.70    2.90
  -9  -7  -8   30.00    3.70
  -9   7   8   39.60    3.70
  -9   7  -8   30.60    3.60
  -9   7  -8   24.20    3.80
 -10   7   8   16.30    3.20
 -10  -7  -8   17.50    3.50
 -10   7  -8   10.80    3.10
 -10   7  -8   10.70    3.60
   0   8   8  100.09    4.20
   0   8  -8  101.19    3.40
   0   8  -8  102.29    4.30
  -1   8   8   48.80    3.20
   1   8  -8   56.79    2.30
   1   8  -8   56.79    3.50
  -1   8  -8   59.59    2.80
  -1   8  -8   55.49    3.70
  -2   8   8   83.79    3.80
   2   8  -8   84.19    2.70
   2   8  -8   88.19    4.00
  -2   8  -8   82.39    4.20
  -2   8  -8   84.49    3.60
   3   8  -8  137.89    4.90
  -3   8   8  134.89    5.00
  -3   8  -8  138.69    5.10
  -3   8  -8  126.59    4.60
   4   8  -8 1293.57   26.30
  -4   8   8 1293.07   26.30
  -4   8  -8 1267.47   26.30
  -4   8  -8 1284.37   26.60
  -4  -8   8 1312.27   25.60
   5   8  -8  333.47    8.90
  -5   8   8  351.56    9.10
  -5   8  -8  343.97    9.40
  -5   8  -8  343.87    9.50
  -6   8   8  128.99    5.30
  -6  -8  -8  129.09    5.70
  -6   8  -8  128.99    5.70
  -6   8  -8  124.09    5.50
  -6  -8   8  132.29    4.20
  -7   8   8  316.97    9.00
  -7  -8  -8  325.77    9.70
  -7   8  -8  305.57    9.30
  -7  -8   8  298.27    7.10
  -7   8  -8  315.87    9.60
  -8   8   8    8.10    2.70
  -8  -8  -8    6.00    3.00
  -8   8  -8    5.70    2.80
  -8   8  -8   -0.30    2.40
  -9  -8  -8   33.70    4.00
  -9   8   8   40.50    3.70
  -9   8  -8   37.80    3.80
  -9   8  -8   36.60    4.20
 -10   8   8    3.90    2.60
 -10  -8  -8    2.40    2.90
 -10   8  -8    2.00    2.70
 -10   8  -8   -1.50    3.30
   0   9  -8    1.90    1.80
   0   9  -8   -0.40    1.20
   0   9   8   -2.40    1.70
   1   9  -8  127.69    3.80
   1   9  -8  118.79    4.70
  -1   9   8  123.09    4.80
  -1   9  -8  124.99    5.10
  -1   9  -8  118.69    4.20
   2   9  -8   66.89    3.60
  -2   9   8   72.49    4.10
   2   9  -8   66.09    2.70
  -2   9  -8   66.39    3.50
  -2   9  -8   66.29    3.90
   3   9  -8   54.39    3.80
  -3   9   8   57.49    3.70
  -3   9  -8   53.69    3.70
  -3   9  -8   58.29    4.00
   4   9  -8 1034.80   22.40
  -4   9   8 1086.09   22.50
  -4   9  -8 1063.19   22.50
  -4   9  -8 1097.39   22.90
  -5   9   8    4.10    2.20
   5   9  -8    4.80    2.30
  -5   9  -8    5.40    2.60
  -5   9  -8    4.40    2.30
  -6   9   8   -0.20    2.30
  -6   9  -8    2.90    2.40
  -6   9  -8   -1.30    2.20
  -7   9   8    3.70    2.40
  -7  -9  -8    4.90    2.80
  -7   9  -8    7.30    2.80
  -7   9  -8    8.80    2.60
  -7  -9   8    7.40    1.70
  -8   9   8   47.30    3.90
  -8  -9  -8   54.59    4.50
  -8   9  -8   44.40    4.50
  -8   9  -8   45.70    3.90
  -9  -9  -8   -3.70    2.80
  -9   9   8    1.30    2.70
  -9   9  -8    1.80    3.20
  -9   9  -8   -3.90    2.50
 -10  -9  -8    4.50    3.40
 -10   9   8    4.60    3.10
 -10   9  -8    1.00    2.80
 -10   9  -8    5.20    3.50
   0  10   8   34.60    3.10
   0  10  -8   36.70    3.20
   0  10  -8   40.50    2.80
   1  10  -8   65.99    3.00
  -1  10   8   63.89    4.00
   1  10  -8   65.59    3.90
  -1  10  -8   65.29    3.40
  -1  10  -8   69.79    4.40
  -2  10   8  127.59    5.20
   2  10  -8  129.19    4.00
   2  10  -8  132.69    5.40
  -2  10  -8  127.09    4.90
  -2  10  -8  130.49    5.30
  -3  10   8   26.10    2.90
   3  10  -8   30.10    2.90
  -3  10  -8   25.70    2.90
  -3  10  -8   28.20    3.10
   4  10  -8   59.99    4.10
  -4  10   8   60.19    4.10
  -4  10  -8   54.39    4.30
  -4  10  -8   55.69    4.20
  -5  10   8   66.69    4.30
   5  10  -8   62.89    4.00
  -5  10  -8   65.99    4.40
  -5  10  -8   60.89    4.20
  -6  10   8   42.50    3.80
  -6  10  -8   32.20    3.50
  -6  10  -8   42.60    3.90
  -7 -10  -8   49.80    4.40
  -7  10   8   53.59    4.30
  -7  10  -8   50.39    4.20
  -7 -10   8   45.70    3.30
  -7  10  -8   48.80    4.30
  -8 -10  -8    7.00    3.20
  -8  10   8    7.90    3.00
  -8  10  -8    7.70    3.30
  -8  10  -8    2.90    2.80
  -9 -10  -8   -0.10    2.90
  -9  10   8    0.80    2.80
  -9  10  -8   -1.30    2.60
  -9  10  -8    0.20    3.00
   0  11   8   -1.30    2.20
   0  11  -8   -1.50    1.50
   0  11  -8   -1.30    2.20
   1  11  -8   27.30    2.30
   1  11  -8   26.00    3.10
  -1  11   8   27.40    3.00
  -1  11  -8   26.20    2.50
  -1  11  -8   20.00    3.00
   2  11  -8  149.79    4.60
   2  11  -8  152.58    6.00
  -2  11   8  157.38    5.90
  -2  11  -8  148.49    5.90
  -2  11  -8  144.89    5.30
   3  11  -8   89.09    4.90
  -3  11   8   85.99    5.00
  -3  11  -8   91.59    4.70
  -3  11  -8   88.39    5.10
   4  11  -8   52.29    3.90
  -4  11   8   60.19    4.60
  -4  11  -8   42.90    3.60
  -4  11  -8   53.19    4.20
  -5  11   8    0.20    2.30
   5  11  -8    7.60    2.60
  -5  11  -8    3.00    2.40
  -5  11  -8    5.20    2.60
  -6  11   8    8.70    2.90
  -6  11  -8   15.80    3.30
  -6  11  -8    7.00    2.60
  -7 -11  -8    3.40    2.80
  -7  11   8    3.40    2.60
  -7  11  -8    3.50    2.60
  -7 -11   8    5.90    2.00
  -7  11  -8    7.50    2.90
  -8 -11  -8   -0.70    2.90
  -8  11   8   -3.90    2.70
  -8  11  -8    6.00    3.10
  -8  11  -8    1.80    2.70
  -9 -11  -8   12.60    3.50
  -9  11   8   13.30    3.30
  -9  11  -8   20.60    3.50
  -9  11  -8   14.50    3.80
   0  12  -8    1.20    2.40
   0  12   8   -3.00    2.20
   0  12  -8    0.50    1.70
  -1  12   8   99.49    5.10
   1  12  -8   89.79    4.80
   1  12  -8   92.69    4.00
  -1  12  -8   91.19    4.30
  -1  12  -8  107.19    5.40
   2  12  -8  200.38    5.70
   2  12  -8  190.38    7.00
  -2  12   8  197.98    6.90
  -2  12  -8  184.08    7.00
  -2  12  -8  189.78    6.40
  -3  12   8   25.60    3.20
   3  12  -8   27.50    3.10
  -3  12  -8   29.60    3.30
  -3  12  -8   26.60    3.00
  -4  12   8   16.50    3.00
   4  12  -8   19.30    2.90
  -4  12  -8   22.10    3.10
  -4  12  -8   16.90    3.10
   5  12  -8    1.20    2.30
  -5  12   8   -2.50    2.30
  -5  12  -8    1.50    2.50
  -5  12  -8   -2.90    2.30
  -6  12   8   -0.30    2.40
  -6  12  -8    2.20    2.80
  -6  12  -8   -0.90    2.60
  -7  12   8   -0.30    2.60
  -7  12  -8    0.60    2.70
  -7  12  -8   -4.40    2.60
  -8  12   8   10.70    3.20
  -8 -12  -8    3.10    3.30
  -8  12  -8   10.60    3.10
  -8  12  -8    4.40    3.20
   0  13   8    1.80    2.50
   0  13  -8   -2.10    1.70
   0  13  -8   -1.10    2.20
   1  13  -8  101.39    5.20
  -1  13   8  103.29    5.40
   1  13  -8   99.69    4.40
  -1  13  -8  105.89    5.60
  -1  13  -8   96.99    4.70
   2  13  -8    0.10    2.50
  -2  13   8    4.70    2.60
   2  13  -8    0.20    1.70
  -2  13  -8    5.30    2.70
  -2  13  -8    0.20    2.20
  -3  13   8   87.09    5.10
   3  13  -8   86.89    5.30
  -3  13  -8   83.09    4.60
  -3  13  -8   81.79    5.00
  -4  13   8  249.58    8.30
   4  13  -8  231.48    8.00
  -4  13  -8  243.58    8.40
  -4  13  -8  253.87    8.30
   5  13  -8   16.60    3.20
  -5  13   8   14.90    3.20
  -5  13  -8   11.40    2.90
  -5  13  -8   17.60    3.20
  -6  13   8   -1.90    2.60
  -6  13  -8   -3.50    2.60
  -6  13  -8   -1.50    2.90
  -7  13   8    7.80    3.00
  -7  13  -8    3.70    3.00
  -7  13  -8    2.60    3.10
  -8  13   8   83.19    5.80
  -8 -13  -8   77.49    6.00
  -8  13  -8   73.59    5.80
  -8  13  -8   85.19    5.70
   0  14   8    2.80    2.80
   0  14  -8    2.70    2.40
   0  14  -8    6.10    2.20
   1  14  -8  109.29    5.70
   1  14  -8  119.19    4.80
  -1  14   8  117.49    5.90
  -1  14  -8  131.59    5.20
  -1  14  -8  116.89    5.80
   2  14  -8   26.10    2.60
  -2  14   8   21.80    3.60
   2  14  -8   22.90    3.30
  -2  14  -8   18.70    3.10
  -2  14  -8   18.90    2.90
   3  14  -8    2.00    2.50
  -3  14   8   -0.50    2.60
  -3  14  -8    0.30    2.40
  -3  14  -8   -0.10    2.30
   4  14  -8    9.30    2.80
  -4  14   8    8.40    3.20
  -4  14  -8    7.60    3.00
  -4  14  -8    8.70    2.80
  -5  14   8   63.99    5.10
  -5  14  -8   54.99    4.70
  -5  14  -8   60.69    4.90
  -6  14   8    0.20    2.90
  -6  14  -8   -1.30    2.80
  -6  14  -8    2.60    3.30
  -7  14   8   42.60    4.70
  -7  14  -8   49.10    4.70
  -7  14  -8   44.80    4.90
   0  15  -8    0.70    2.20
   0  15  -8    1.20    2.70
  -1  15   8    1.60    2.80
   1  15  -8    1.70    2.70
   1  15  -8    0.20    2.10
  -1  15  -8    1.40    2.60
  -1  15  -8    1.30    2.30
   2  15  -8   -1.70    2.40
   2  15  -8    0.50    2.00
  -2  15   8    0.00    2.80
  -2  15  -8    0.80    2.80
  -2  15  -8   -0.60    2.40
  -3  15   8    2.50    2.90
   3  15  -8   -0.90    2.50
  -3  15  -8   -0.30    2.60
  -3  15  -8    0.50    2.80
  -4  15   8    8.80    3.20
   4  15  -8   -2.00    2.40
  -4  15  -8    5.80    2.70
  -4  15  -8    2.80    2.80
  -5  15   8   48.60    4.80
  -5  15  -8   55.69    4.70
  -5  15  -8   64.79    5.10
  -6  15   8   13.80    3.60
  -6  15  -8   20.00    3.70
  -6  15  -8   11.50    3.40
   0  16  -8   22.80    3.70
   0  16  -8   33.80    3.50
  -1  16   8   13.70    3.40
   1  16  -8   20.00    2.90
   1  16  -8   22.30    3.70
  -1  16  -8   20.70    3.20
  -1  16  -8   26.70    3.80
  -2  16   8   28.10    4.00
   2  16  -8   34.20    4.10
  -2  16  -8   23.50    3.40
  -2  16  -8   36.50    3.90
   3  16  -8    1.20    2.90
  -3  16   8   -0.50    3.00
  -3  16  -8   -1.00    2.60
  -3  16  -8    0.30    2.50
  -4  16   8    3.10    3.20
   4  16  -8    2.30    3.00
  -4  16  -8    4.80    3.20
  -4  16  -8    8.60    3.20
  -5  16   8   20.70    3.90
  -5  16  -8   18.00    3.90
  -5  16  -8   21.60    3.90
   0  17  -8   -2.50    2.30
   0  17  -8    1.70    3.00
   1  17  -8   38.20    3.60
   1  17  -8   34.60    4.30
  -1  17   8   37.20    4.50
  -1  17  -8   50.09    4.80
  -1  17  -8   31.90    3.80
  -2  17   8   17.20    4.10
   2  17  -8   20.10    3.60
  -2  17  -8   26.50    4.00
  -2  17  -8   22.30    3.60
  -3  17   8    2.10    3.50
   3  17  -8    2.70    3.20
  -3  17  -8    1.40    3.00
  -3  17  -8   -3.30    3.00
  -4  17   8    5.90    3.50
  -4  17  -8    7.50    3.10
  -4  17  -8   15.50    3.60
   0  18  -8  135.99    6.40
   0  18  -8  139.59    7.20
   1  18  -8   20.70    3.40
  -1  18   8   28.10    4.30
   1  18  -8   20.40    3.90
  -1  18  -8   18.90    3.50
  -1  18  -8   26.20    4.30
   2  18  -8   -1.80    3.20
  -2  18   8   -1.40    3.40
  -2  18  -8   -1.90    2.90
  -2  18  -8   -5.00    3.10
   0   0  -9    0.60    1.00
   1   0  -9    0.20    0.80
  -1   0  -9   -0.50    1.20
  -2   0  -9   -2.10    1.40
   2   0  -9    0.10    0.60
   3   0  -9   -0.30    0.30
  -3   0  -9   -0.70    1.60
  -3   0   9    0.10    0.60
  -4   0   9    0.60    0.70
   4   0  -9   -0.20    0.40
  -4   0  -9   -0.10    1.50
  -5   0   9   -0.30    0.80
   5   0  -9   -0.30    0.60
  -5   0  -9   -1.30    1.70
  -6   0   9    0.30    1.00
  -6   0  -9   -4.60    2.10
  -7   0  -9    2.00    2.30
  -7   0   9   -0.30    1.20
  -8   0  -9   -0.60    2.40
  -8   0   9   -1.20    1.40
  -9   0  -9    1.40    2.60
  -9   0  -9    5.30    2.80
 -10   0  -9    1.00    2.70
 -10   0  -9   -0.20    2.80
 -11   0  -9    2.90    3.00
 -11   0  -9   -0.70    3.40
   0  -1  -9   -0.20    1.00
   0   1  -9   -0.90    1.00
   1   1  -9    0.00    0.90
  -1  -1  -9   -0.60    1.20
   1  -1   9    0.00    1.00
  -1   1  -9   -0.90    1.20
   2   1  -9   54.79    1.90
  -2  -1  -9   57.39    2.80
   2  -1   9   53.79    2.70
  -2   1  -9   53.69    2.80
   3   1  -9   42.60    1.60
  -3  -1  -9   41.00    3.00
  -3   1   9   40.30    1.80
  -3   1  -9   43.20    2.80
  -4  -1  -9   42.90    3.00
  -4   1   9   41.50    1.90
   4   1  -9   42.80    1.60
  -4   1  -9   42.60    3.00
   5   1  -9  144.99    3.60
  -5  -1  -9  142.69    5.20
  -5   1   9  146.99    3.90
  -5   1  -9  141.69    5.40
  -5  -1   9  149.09    3.50
   5  -1  -9  145.79    3.00
   5  -1  -9  143.69    3.00
  -6   1   9    7.00    1.30
  -6  -1  -9    4.50    2.10
  -6  -1   9    6.40    1.10
  -6   1  -9    1.80    2.10
   6  -1  -9    6.00    0.90
  -7   1   9   78.99    3.30
  -7  -1  -9   69.29    4.40
  -7   1  -9   80.89    4.60
  -7  -1   9   85.59    3.00
  -8   1   9  288.87    7.30
  -8  -1  -9  295.27    8.70
  -8  -1   9  278.37    7.70
  -8   1  -9  284.07    8.80
  -8   1  -9  286.37    8.80
  -9   1   9   75.59    3.80
  -9  -1  -9   79.59    5.00
  -9   1  -9   79.79    5.30
  -9   1  -9   85.89    5.20
 -10  -1  -9    1.80    2.90
 -10  -1  -9    4.50    2.70
 -10   1  -9    7.20    3.00
 -10   1  -9   12.80    3.30
 -11  -1  -9    5.50    3.10
 -11  -1  -9   -2.20    3.40
 -11   1  -9    8.70    3.20
 -11   1  -9    3.00    3.20
   0   2  -9  405.86    8.80
   0  -2   9  406.96    8.50
  -1  -2  -9  470.25   10.10
   1   2  -9  477.45    9.80
  -1   2  -9  461.05   10.20
  -2  -2  -9    2.70    1.40
   2  -2   9   -0.50    1.20
   2   2  -9   -0.20    0.90
  -2   2   9    0.10    0.90
  -2   2  -9    0.20    1.50
  -3  -2  -9  230.78    6.20
   3   2  -9  232.48    5.20
  -3   2   9  235.88    5.40
  -3   2  -9  218.08    6.20
   4   2  -9    1.80    0.90
  -4   2   9    1.30    1.00
  -4  -2  -9    0.10    1.60
  -4   2  -9    0.80    1.70
  -5  -2  -9   -0.70    1.70
   5   2  -9   -1.20    0.90
  -5   2   9   -0.70    1.00
  -5   2  -9   -0.10    1.80
  -5  -2   9   -0.60    0.70
  -6   2   9   30.80    2.30
  -6  -2  -9   28.40    3.10
   6  -2  -9   30.40    1.50
  -6  -2   9   31.30    1.70
  -6   2  -9   24.00    2.80
  -6   2  -9   23.40    2.80
  -7  -2  -9    1.60    2.20
  -7   2   9    3.00    1.60
  -7   2  -9    2.30    2.30
  -7   2  -9   -1.00    2.40
  -7  -2   9    3.10    1.60
  -8   2   9   19.30    2.20
  -8  -2  -9   18.60    3.10
  -8   2  -9   18.80    3.10
  -8   2  -9   15.40    3.00
  -9  -2  -9  178.28    7.10
  -9   2   9  158.88    5.60
  -9   2  -9  176.18    7.00
  -9   2  -9  167.98    7.30
 -10   2   9   74.79    4.30
 -10  -2  -9   74.09    5.40
 -10   2  -9   66.29    5.20
 -10   2  -9   77.19    5.70
 -11  -2  -9   18.40    4.10
 -11  -2  -9   19.70    3.60
 -11   2  -9   12.30    3.70
 -11   2  -9   16.80    3.50
   0   3  -9    0.20    1.20
   0   3  -9   -0.90    0.70
   0  -3   9    0.70    1.00
   1   3  -9 1606.74   30.80
  -1   3  -9 1623.44   31.20
  -1   3  -9 1584.24   30.60
  -1  -3   9 1601.74   30.40
   2   3  -9   18.60    1.50
  -2   3   9   18.50    1.50
  -2  -3  -9   19.80    1.90
  -2   3  -9   23.20    1.80
  -2  -3   9   19.40    0.90
  -2   3  -9   17.80    2.00
  -3   3   9    3.00    1.20
   3   3  -9    3.10    1.00
  -3  -3  -9    2.70    1.60
  -3   3  -9    2.10    1.60
  -3   3  -9    2.10    1.40
   4   3  -9    1.80    1.10
  -4  -3  -9    4.90    1.80
  -4   3   9    4.50    1.20
  -4   3  -9    5.20    1.80
  -4   3  -9    2.20    1.50
  -5  -3  -9  119.89    4.80
   5   3  -9  120.69    3.60
  -5   3   9  117.29    3.80
  -5   3  -9  113.09    4.60
   5  -3  -9  119.69    2.50
  -5   3  -9  129.39    4.90
  -6  -3  -9  149.88    5.60
   6   3  -9  142.99    4.20
  -6   3   9  138.79    4.50
  -6   3  -9  142.89    5.60
   6  -3  -9  144.69    3.40
  -6   3  -9  146.19    5.50
  -7  -3  -9   10.70    2.60
  -7   3   9    9.50    1.80
  -7   3  -9    4.60    2.40
  -7   3  -9    7.20    2.60
  -8   3   9   36.80    2.80
  -8  -3  -9   27.80    3.30
  -8   3  -9   33.90    3.70
  -8   3  -9   33.50    3.60
  -9   3   9    2.20    2.00
  -9  -3  -9    0.10    2.70
  -9   3  -9    1.60    2.70
  -9   3  -9    0.40    2.40
 -10  -3  -9   27.50    3.80
 -10   3   9   32.10    3.10
 -10   3  -9   23.50    3.40
 -10   3  -9   28.80    4.00
 -11  -3  -9   19.70    3.60
 -11   3  -9   25.60    3.60
 -11   3  -9   22.40    4.10
   0   4  -9  942.31   18.80
   0   4  -9  916.31   17.90
   1  -4   9   85.19    3.20
   1   4  -9   82.79    3.20
  -1   4  -9   89.49    3.00
  -1   4  -9   92.59    3.60
  -1  -4   9   90.79    2.80
   2   4  -9  203.08    5.20
  -2   4   9  201.58    5.20
  -2   4  -9  209.28    5.80
  -2  -4   9  207.48    4.60
  -2   4  -9  200.18    5.30
   3   4  -9   59.19    2.60
  -3  -4  -9   60.09    3.20
  -3   4   9   60.09    2.80
  -3   4  -9   62.99    3.60
  -3  -4   9   64.29    1.50
  -3   4  -9   63.39    3.20
  -4  -4  -9  130.59    4.70
  -4   4   9  126.89    4.00
   4   4  -9  126.79    3.90
  -4   4  -9  133.09    4.70
  -4   4  -9  125.69    4.80
  -5   4   9   11.90    1.70
  -5  -4  -9   13.70    2.30
   5   4  -9   14.10    1.60
   5  -4  -9   14.10    1.10
  -5   4  -9   12.20    2.50
  -5   4  -9   13.10    2.30
   6   4  -9   13.10    1.80
  -6  -4  -9   14.20    2.80
  -6   4   9   13.90    1.90
   6  -4  -9   18.00    1.20
  -6   4  -9    5.80    2.60
  -6   4  -9   14.90    2.60
  -7  -4  -9    4.00    2.50
  -7   4   9    6.10    1.80
  -7   4  -9    1.70    2.50
  -7   4  -9    8.60    2.70
  -8   4   9   12.20    2.20
  -8  -4  -9   10.90    2.90
  -8   4  -9   18.00    3.40
  -8   4  -9   14.10    3.00
  -9  -4  -9    7.50    2.90
  -9   4   9    4.60    2.20
  -9   4  -9    1.80    2.60
  -9   4  -9    7.60    3.00
 -10  -4  -9   70.49    5.50
 -10   4   9   61.69    4.50
 -10   4  -9   54.59    4.90
 -10   4  -9   62.19    5.10
 -11  -4  -9   49.50    4.70
 -11   4   9   59.99    4.80
 -11   4  -9   51.99    5.30
 -11   4  -9   44.80    4.30
   0   5  -9    0.70    0.80
   0   5  -9   -0.20    1.40
   0  -5   9    4.30    1.20
   1   5  -9   -1.30    0.60
   1   5  -9   -0.50    1.30
  -1   5   9   -0.60    1.20
  -1   5  -9    1.80    1.60
  -1   5  -9   -2.20    1.00
  -1  -5   9    1.00    1.00
  -2   5   9  279.17    6.80
   2   5  -9  275.37    6.70
  -2  -5   9  269.87    6.20
  -2   5  -9  271.87    6.60
  -2   5  -9  274.77    7.30
   3   5  -9   90.59    3.40
  -3   5   9   85.69    3.30
  -3   5  -9   89.39    3.50
  -3   5  -9   92.59    4.20
  -3  -5   9   91.99    2.60
  -4  -5  -9   13.80    2.20
  -4   5   9   15.50    1.90
   4   5  -9   18.40    1.80
   4  -5  -9   17.80    1.20
  -4   5  -9   13.10    2.40
  -4  -5   9   15.30    1.00
  -4  -5   9   13.40    1.00
  -4   5  -9   16.40    2.30
  -5   5   9  753.72   16.30
   5   5  -9  772.02   16.10
  -5  -5  -9  797.72   17.30
  -5   5  -9  792.72   17.30
   5  -5  -9  771.42   15.10
  -5   5  -9  776.02   17.00
  -6   5   9   17.80    2.30
   6   5  -9   11.00    1.90
  -6  -5  -9   16.30    2.70
  -6   5  -9    4.90    2.60
  -6   5  -9   12.00    2.70
  -7  -5  -9    1.80    2.50
  -7   5   9    6.70    2.00
  -7   5  -9    0.60    2.50
  -7   5  -9    2.20    2.40
  -8  -5  -9    0.60    2.50
  -8   5   9   -2.70    1.80
  -8   5  -9   -2.30    2.50
  -8   5  -9    3.60    2.50
  -9  -5  -9   42.80    4.00
  -9   5   9   52.79    4.00
  -9   5  -9   57.59    4.90
  -9   5  -9   39.40    4.20
 -10   5   9   32.20    3.30
 -10  -5  -9   30.60    3.90
 -10   5  -9   29.10    4.10
 -10   5  -9   30.20    3.70
 -11   5   9    7.20    2.90
 -11   5  -9   11.00    3.80
   0   6  -9   38.20    1.90
   0   6  -9   34.80    2.60
  -1   6   9    2.30    1.40
   1   6  -9    0.60    0.70
   1   6  -9    1.10    1.50
  -1  -6   9   -0.30    1.10
  -1   6  -9   -1.50    1.40
  -1   6  -9    0.70    1.10
  -2   6   9  382.66    9.10
   2   6  -9  394.06    9.10
  -2   6  -9  398.56    9.60
  -2   6  -9  395.46    8.90
   3   6  -9  207.68    5.80
  -3   6   9  210.08    5.90
  -3   6  -9  202.38    5.90
  -3   6  -9  217.48    6.40
  -3  -6   9  213.88    5.10
   4   6  -9  231.08    6.30
  -4   6   9  232.88    6.50
  -4   6  -9  242.08    7.00
   4  -6  -9  226.08    5.30
  -4  -6   9  239.08    5.40
  -4   6  -9  232.78    6.70
  -5  -6  -9 1358.46   28.60
   5   6  -9 1417.26   27.80
  -5   6   9 1385.46   27.90
   5  -6  -9 1379.66   26.70
  -5   6  -9 1406.96   28.70
  -5  -6   9 1399.06   26.30
  -5  -6   9 1393.16   26.30
  -5   6  -9 1408.26   28.50
  -6  -6  -9  124.89    5.50
   6   6  -9  124.89    4.70
  -6   6   9  140.09    5.10
  -6   6  -9  141.69    6.00
  -6   6  -9  128.99    5.60
  -7  -6  -9   13.60    2.80
  -7   6   9   12.50    2.20
  -7   6  -9   13.60    2.90
  -7   6  -9    7.60    2.70
  -8   6   9   -1.00    2.00
  -8  -6  -9   -4.70    2.50
  -8   6  -9    2.10    2.70
  -8   6  -9   -2.00    2.20
  -9  -6  -9   15.10    3.30
  -9   6   9   12.70    2.70
  -9   6  -9   11.40    2.90
  -9   6  -9   13.80    3.40
 -10  -6  -9    7.50    3.00
 -10   6   9    5.70    2.70
 -10   6  -9    9.20    3.20
 -10   6  -9   10.00    3.70
   0   7  -9    0.60    1.00
   0   7  -9   -0.70    1.40
   1   7  -9   11.90    1.90
  -1   7   9    6.80    1.70
   1   7  -9   11.40    1.10
  -1   7  -9    6.70    1.30
  -1   7  -9    8.00    1.80
  -2   7   9   73.19    3.60
   2   7  -9   72.99    2.20
   2   7  -9   66.39    3.50
  -2   7  -9   75.89    4.00
  -2   7  -9   69.29    3.20
  -2  -7   9   75.99    3.00
   3   7  -9    3.50    1.70
  -3   7   9    3.20    1.80
  -3   7  -9    2.10    1.90
  -3  -7   9    0.00    0.70
  -3   7  -9    1.60    1.60
  -4   7   9    0.60    1.70
   4   7  -9   -2.10    1.60
  -4  -7   9    4.10    1.20
  -4   7  -9    0.10    1.80
  -4   7  -9    0.40    2.20
  -5  -7  -9 3270.67   62.79
  -5   7   9 3243.78   62.19
   5   7  -9 3313.37   62.09
  -5   7  -9 3262.77   62.79
  -5  -7   9 3064.09   61.99
  -5   7  -9 3263.97   62.59
   6   7  -9    4.60    2.10
  -6   7   9    7.80    2.20
  -6  -7  -9   10.40    2.80
  -6  -7   9    9.20    1.10
  -6   7  -9    7.40    2.50
  -6   7  -9   10.50    2.60
  -7   7   9    4.70    2.20
  -7  -7  -9    0.20    2.60
  -7   7  -9    3.90    2.70
  -7   7  -9    1.70    2.60
  -8   7   9   33.90    3.30
  -8  -7  -9   36.30    3.80
  -8   7  -9   30.10    3.70
  -8   7  -9   30.00    3.40
  -9  -7  -9    4.00    3.10
  -9   7   9    2.70    2.30
  -9   7  -9   -4.60    2.80
  -9   7  -9   -1.30    2.80
 -10  -7  -9   -1.30    2.80
 -10   7   9    0.00    2.50
 -10   7  -9    0.10    3.10
 -10   7  -9   -0.90    2.70
   0   8  -9    0.60    1.80
   0   8  -9   -1.60    1.00
   1   8  -9  122.39    3.50
   1   8  -9  131.89    4.90
  -1   8   9  123.29    4.70
  -1   8  -9  129.09    4.10
  -1   8  -9  127.79    4.80
   2   8  -9   15.00    2.20
  -2   8   9   16.20    2.30
   2   8  -9   17.10    1.30
  -2   8  -9   14.70    2.50
  -2   8  -9   13.50    1.80
  -3   8   9   50.19    3.70
   3   8  -9   54.59    3.30
  -3   8  -9   53.29    3.50
  -3   8  -9   49.10    3.70
  -3  -8   9   54.39    4.40
   4   8  -9   -1.30    1.90
  -4   8   9    0.80    2.10
  -4  -8   9   -0.60    1.30
  -4   8  -9    0.40    2.10
  -4   8  -9    2.50    2.30
   5   8  -9  201.08    6.60
  -5   8   9  207.58    6.60
  -5   8  -9  215.08    7.20
  -5   8  -9  221.58    7.40
  -6  -8  -9   12.40    3.00
   6   8  -9    7.90    2.20
  -6   8   9    7.70    2.40
  -6   8  -9    7.10    2.50
  -6  -8   9    6.20    1.40
  -6   8  -9    5.30    2.60
  -7   8   9  212.08    7.20
  -7  -8  -9  209.38    7.80
  -7   8  -9  213.98    7.70
  -7   8  -9  208.28    7.80
  -8  -8  -9    0.30    2.60
  -8   8   9    4.00    2.30
  -8   8  -9    5.40    2.90
  -8   8  -9    3.10    3.00
  -9  -8  -9   -1.90    2.80
  -9   8   9    4.80    2.80
  -9   8  -9    1.30    3.00
  -9   8  -9    1.80    2.70
 -10  -8  -9    1.40    3.20
 -10   8   9    3.30    2.80
 -10   8  -9    3.20    3.40
 -10   8  -9    5.90    2.90
   0   9  -9   -0.40    1.20
   0   9  -9   -4.30    1.90
   1   9  -9   27.30    2.70
   1   9  -9   29.10    2.10
  -1   9   9   31.20    2.90
  -1   9  -9   31.50    2.90
  -1   9  -9   26.90    2.20
   2   9  -9  140.49    5.30
  -2   9   9  142.69    5.20
   2   9  -9  140.99    3.90
  -2   9  -9  149.19    5.50
  -2   9  -9  143.39    4.80
   3   9  -9  474.15   11.40
  -3   9   9  481.95   11.50
  -3   9  -9  483.35   11.80
  -3   9  -9  460.25   11.10
   4   9  -9    5.50    2.20
  -4   9   9    1.10    2.30
  -4   9  -9    2.20    2.50
  -4   9  -9    3.30    2.20
   5   9  -9  318.77    8.70
  -5   9   9  307.17    8.70
  -5   9  -9  308.47    9.20
  -5   9  -9  310.07    9.00
   6   9  -9    8.50    2.40
  -6   9   9    2.30    2.40
  -6  -9  -9    6.00    2.60
  -6   9  -9    6.00    2.50
  -6   9  -9    4.30    2.60
  -7  -9  -9   47.10    4.20
  -7   9   9   52.29    4.10
  -7   9  -9   61.89    4.70
  -7   9  -9   44.90    4.00
  -8  -9  -9   89.89    6.10
  -8   9   9   87.59    5.40
  -8   9  -9   95.79    6.20
  -8   9  -9   94.99    5.60
  -9   9   9   11.50    3.20
  -9  -9  -9    9.70    3.40
  -9   9  -9   14.10    3.30
  -9   9  -9   12.90    3.60
   0  10  -9    6.20    1.60
   0  10  -9    9.70    2.40
  -1  10   9   -1.50    2.00
   1  10  -9    1.10    2.00
   1  10  -9    0.10    1.30
  -1  10  -9   -1.20    1.40
  -1  10  -9    0.20    2.10
   2  10  -9   10.90    2.30
  -2  10   9   12.00    2.50
   2  10  -9   15.90    1.60
  -2  10  -9   12.00    2.10
  -2  10  -9   15.90    2.80
  -3  10   9  167.78    6.00
   3  10  -9  162.48    6.10
  -3  10  -9  181.78    6.40
  -3  10  -9  161.08    5.80
  -4  10   9  260.17    7.80
   4  10  -9  256.17    7.60
  -4  10  -9  244.78    7.60
  -4  10  -9  251.97    8.00
  -5  10   9   11.20    2.80
   5  10  -9    9.60    2.50
  -5  10  -9   12.90    2.70
  -5  10  -9   13.90    2.80
   6  10  -9   56.59    4.30
  -6  10   9   49.40    4.00
  -6  10  -9   50.79    4.10
  -6  10  -9   62.69    5.00
  -7 -10  -9    8.40    3.10
  -7  10   9    4.10    2.60
  -7  10  -9    5.80    2.80
  -7  10  -9    2.10    2.60
  -8 -10  -9   11.10    3.30
  -8  10   9   15.80    3.20
  -8  10  -9   11.00    3.60
  -8  10  -9   10.40    3.20
  -9 -10  -9   -1.00    2.80
  -9  10   9    3.00    2.90
  -9  10  -9    1.30    3.40
  -9  10  -9   -0.30    2.70
   0  11  -9    1.50    1.60
   0  11  -9    0.20    2.10
   1  11  -9   83.19    3.50
   1  11  -9   74.09    4.40
  -1  11   9   75.39    4.50
  -1  11  -9   75.49    3.80
  -1  11  -9   89.09    4.70
   2  11  -9    5.60    1.60
  -2  11   9    7.50    2.50
   2  11  -9    6.90    2.30
  -2  11  -9    5.00    1.90
  -2  11  -9    4.30    2.40
   3  11  -9   -0.30    2.10
  -3  11   9   -0.10    2.40
  -3  11  -9    2.10    2.50
  -3  11  -9   -0.20    2.10
   4  11  -9   14.00    2.70
  -4  11   9   13.90    3.00
  -4  11  -9   10.50    2.70
  -4  11  -9   14.70    2.70
   5  11  -9    5.80    2.30
  -5  11   9    5.10    2.60
  -5  11  -9    7.70    2.90
  -5  11  -9    5.60    2.50
  -6  11   9   16.70    3.10
  -6  11  -9   19.90    3.40
  -6  11  -9   18.10    3.10
  -7  11   9    1.40    2.50
  -7 -11  -9    2.00    3.00
  -7  11  -9   -1.70    2.60
  -7  11  -9    3.10    2.80
  -8  11   9    6.20    3.10
  -8 -11  -9    3.50    3.00
  -8  11  -9    5.70    2.90
  -8  11  -9    6.20    3.50
  -9 -11  -9   15.20    3.60
  -9  11   9   15.50    3.40
  -9  11  -9   21.30    4.00
  -9  11  -9   18.20    3.40
   0  12  -9  201.28    6.10
   0  12  -9  211.58    7.20
   1  12  -9   27.10    3.40
  -1  12   9   24.00    3.40
   1  12  -9   26.40    2.30
  -1  12  -9   25.30    3.30
  -1  12  -9   22.50    2.50
   2  12  -9   42.70    3.00
  -2  12   9   39.40    3.70
   2  12  -9   44.90    3.80
  -2  12  -9   40.20    3.70
  -2  12  -9   39.90    3.30
   3  12  -9    1.90    2.40
  -3  12   9   -2.30    2.50
  -3  12  -9   -0.50    2.30
  -3  12  -9    0.80    2.20
  -4  12   9   39.10    3.80
   4  12  -9   42.20    3.90
  -4  12  -9   32.50    3.60
  -4  12  -9   39.30    3.70
   5  12  -9   30.30    3.50
  -5  12   9   24.40    3.40
  -5  12  -9   29.00    3.50
  -5  12  -9   27.20    3.40
  -6  12   9    2.70    2.90
  -6  12  -9    2.10    2.60
  -6  12  -9    5.10    2.90
  -7  12   9    2.10    2.60
  -7 -12  -9   -2.00    3.10
  -7  12  -9   -2.40    2.80
  -7  12  -9    0.00    2.90
  -8 -12  -9    4.90    3.40
  -8  12   9    4.10    3.20
  -8  12  -9    3.40    2.90
  -8  12  -9    4.70    3.30
   0  13  -9   -2.90    2.40
   0  13  -9    0.00    1.80
   1  13  -9   26.30    2.50
   1  13  -9   24.90    3.40
  -1  13   9   27.90    3.50
  -1  13  -9   26.20    2.80
  -1  13  -9   25.30    3.30
   2  13  -9   -0.80    1.60
   2  13  -9   -0.90    2.20
  -2  13   9    0.10    2.50
  -2  13  -9   -1.20    2.20
  -2  13  -9    1.30    2.50
  -3  13   9   17.70    3.20
   3  13  -9   20.00    3.20
  -3  13  -9   24.60    3.30
  -3  13  -9   21.60    2.90
  -4  13   9    4.20    2.90
   4  13  -9    9.90    2.90
  -4  13  -9    9.50    2.90
  -4  13  -9    7.30    2.80
  -5  13   9    5.10    2.70
   5  13  -9    2.10    2.60
  -5  13  -9    6.70    2.80
  -5  13  -9    5.20    2.80
  -6  13   9   -0.40    2.90
  -6  13  -9    0.90    2.80
  -6  13  -9   -0.50    2.80
  -7  13   9   64.49    5.20
  -7  13  -9   61.39    5.00
  -7  13  -9   56.99    5.00
   0  14  -9  122.49    5.90
   0  14  -9  124.19    5.10
   1  14  -9   42.80    3.20
  -1  14   9   36.90    4.00
   1  14  -9   37.20    3.80
  -1  14  -9   41.60    4.00
  -1  14  -9   43.10    3.40
  -2  14   9    2.30    2.80
   2  14  -9    4.00    2.00
   2  14  -9    4.00    2.50
  -2  14  -9    4.20    2.70
  -2  14  -9    3.80    2.40
  -3  14   9    7.40    3.00
   3  14  -9   10.80    3.00
  -3  14  -9   12.00    2.70
  -3  14  -9   12.60    3.00
  -4  14   9   -3.30    2.60
   4  14  -9   -0.40    2.60
  -4  14  -9    4.10    2.70
  -4  14  -9   -1.10    2.70
   5  14  -9   33.90    3.80
  -5  14   9   24.20    4.00
  -5  14  -9   28.50    3.60
  -5  14  -9   18.00    3.30
  -6  14   9    5.00    3.40
  -6  14  -9    0.10    3.20
  -6  14  -9   -0.30    3.00
  -7  14   9   78.99    5.80
  -7  14  -9   76.29    5.90
  -7  14  -9   66.09    5.30
   0  15  -9   -3.10    2.10
   0  15  -9   -0.90    2.40
  -1  15   9    1.10    2.80
   1  15  -9   -4.20    1.90
   1  15  -9   -1.30    2.50
  -1  15  -9    0.40    2.30
  -1  15  -9    1.10    2.50
   2  15  -9   17.90    3.50
   2  15  -9   16.20    2.80
  -2  15   9   18.00    3.50
  -2  15  -9   16.00    3.50
  -2  15  -9   14.60    2.90
   3  15  -9    2.00    2.70
  -3  15   9    5.30    3.30
  -3  15  -9    3.30    2.70
  -3  15  -9    5.00    3.10
   4  15  -9    8.90    3.00
  -4  15   9    6.10    3.30
  -4  15  -9    6.40    2.90
  -4  15  -9   11.50    3.20
  -5  15   9   32.60    4.10
  -5  15  -9   36.10    4.10
  -5  15  -9   35.10    4.00
  -6  15   9    2.00    3.30
  -6  15  -9    3.20    3.20
  -6  15  -9    5.40    3.40
   0  16  -9   85.79    6.10
   0  16  -9   80.89    4.80
  -1  16   9   12.90    3.40
   1  16  -9   13.30    2.70
   1  16  -9    4.40    3.20
  -1  16  -9   10.20    2.80
  -1  16  -9    9.70    3.30
   2  16  -9    1.30    3.00
  -2  16   9   -1.30    3.00
  -2  16  -9    5.10    2.80
  -2  16  -9   -3.00    2.60
  -3  16   9    2.40    3.10
   3  16  -9    0.60    3.00
  -3  16  -9   -0.20    2.80
  -3  16  -9   -2.70    2.70
   4  16  -9   -1.40    2.70
  -4  16   9   -1.90    2.90
  -4  16  -9    4.30    3.20
  -4  16  -9    1.80    2.80
  -5  16   9    1.50    3.20
  -5  16  -9    2.40    3.30
  -5  16  -9   10.10    3.50
   0  17  -9   -0.10    2.50
   0  17  -9   -0.90    3.10
   1  17  -9   21.40    3.20
   1  17  -9   24.50    4.10
  -1  17   9   21.80    4.00
  -1  17  -9   18.60    3.30
  -1  17  -9   23.60    4.10
   2  17  -9    6.00    3.10
  -2  17   9    5.90    3.70
  -2  17  -9    9.70    3.40
  -2  17  -9    6.90    2.90
   3  17  -9    2.60    3.00
  -3  17   9    1.60    3.50
  -3  17  -9    8.20    3.40
  -3  17  -9    0.50    2.90
   0  18  -9   -1.00    2.60
   0  18  -9    4.60    3.30
   1  18  -9   96.29    6.30
  -1  18  -9  101.59    7.00
  -1  18  -9   86.69    5.70
   0   0 -10 1029.10   20.20
  -1   0 -10  549.15   11.70
   1   0 -10  559.84   11.20
   2   0 -10    0.00    0.70
  -2   0 -10   -1.80    1.40
   3   0 -10  100.09    2.30
  -3   0 -10  102.09    4.10
  -4   0  10   37.00    1.60
   4   0 -10   37.00    1.20
  -4   0 -10   34.80    3.00
  -5   0 -10  109.29    4.70
   5   0 -10  112.59    2.70
  -5   0  10  110.89    3.00
  -6   0 -10  478.75   12.10
  -6   0  10  497.45   10.20
  -7   0  10  230.38    5.70
  -7   0 -10  222.18    7.40
  -8   0 -10   73.49    5.10
  -9   0 -10   26.60    3.40
 -10   0 -10    6.00    3.20
 -10   0 -10    6.40    2.90
 -11   0 -10    3.70    3.40
 -11   0 -10    0.90    2.90
   0   1 -10    0.30    1.10
   0  -1 -10   -0.20    1.00
  -1  -1 -10    4.90    1.40
   1   1 -10    3.80    1.00
   1  -1 -10    3.70    0.90
  -1   1 -10    3.50    1.40
   2   1 -10   23.90    1.50
  -2  -1 -10   18.40    2.00
   2  -1  10   23.20    1.90
  -2   1 -10   23.30    2.10
  -3   1  10  134.39    3.40
  -3  -1 -10  126.59    4.50
   3   1 -10  138.69    3.30
  -3   1 -10  139.49    4.60
   4   1 -10   12.90    1.00
  -4   1  10   13.30    1.20
  -4  -1 -10   16.90    2.40
  -4   1 -10   13.20    2.10
  -5   1  10   44.60    2.10
   5   1 -10   44.60    1.80
  -5  -1 -10   45.50    3.80
  -5   1 -10   46.00    3.80
  -5  -1  10   44.00    1.60
  -6  -1 -10   73.59    4.30
   6   1 -10   75.19    2.60
  -6   1  10   74.39    2.90
   6  -1 -10   73.69    2.10
  -6   1 -10   68.99    4.30
  -6  -1  10   74.69    2.50
  -7   1  10   18.30    1.80
  -7  -1 -10   11.20    2.70
  -7   1 -10   11.20    2.70
  -8  -1 -10   57.89    4.40
  -8   1  10   53.79    3.10
  -8   1 -10   43.70    4.00
  -8   1 -10   52.39    4.30
  -9  -1 -10   -1.90    2.60
  -9   1 -10   -0.40    2.70
  -9   1 -10    3.00    2.90
 -10  -1 -10   -0.50    2.70
 -10   1 -10   -3.80    2.40
 -10   1 -10   -4.70    2.80
 -11  -1 -10   -3.70    3.10
 -11  -1 -10    6.00    3.10
 -11   1 -10    3.50    3.40
 -11   1 -10    6.50    3.20
   0   2 -10  294.77    6.90
   0  -2  10  293.57    6.50
   1   2 -10  977.10   19.00
  -1  -2 -10  974.80   19.40
  -1   2 -10  948.71   19.50
  -2  -2 -10  167.38    5.00
   2   2 -10  169.78    4.30
  -2   2 -10  173.28    5.20
  -3  -2 -10  405.56    9.50
   3   2 -10  393.36    8.30
  -3   2  10  394.86    8.40
  -3   2 -10  393.36    9.50
  -4  -2 -10  198.28    6.00
   4   2 -10  202.68    4.70
  -4   2  10  194.58    4.90
  -4   2 -10  191.18    6.00
  -5   2  10  129.29    3.80
   5   2 -10  129.89    3.60
  -5  -2 -10  131.39    5.30
  -5   2 -10  129.79    5.30
   6   2 -10    0.20    1.10
  -6   2  10   -0.50    1.20
  -6  -2 -10   -2.60    2.00
   6  -2 -10    0.10    0.70
  -6   2 -10   -4.70    2.20
  -7  -2 -10   55.19    4.30
  -7   2  10   55.99    3.00
  -7   2 -10   56.89    4.30
  -7   2 -10   57.89    4.40
  -8   2  10   44.80    3.10
  -8  -2 -10   43.20    4.00
  -8   2 -10   43.10    3.80
  -8   2 -10   47.30    4.10
  -9   2  10   26.30    2.70
  -9  -2 -10   27.40    3.70
  -9   2 -10   22.50    3.40
  -9   2 -10   28.90    3.70
 -10  -2 -10   14.80    3.20
 -10   2 -10   10.50    3.10
 -10   2 -10    9.70    3.40
 -11  -2 -10   -1.60    3.20
 -11  -2 -10    1.60    3.20
 -11   2 -10   -4.60    3.40
 -11   2 -10    3.00    3.10
   0  -3  10   -0.30    0.90
   0   3 -10   -1.20    0.80
   0   3 -10    0.10    1.30
   1   3 -10  422.56    9.40
   1  -3  10  423.36    9.50
  -1   3 -10  438.66    9.20
  -1   3 -10  442.16    9.80
  -1  -3  10  446.16    8.90
   2   3 -10   14.90    1.50
  -2  -3 -10   11.80    1.70
  -2   3  10   13.00    1.40
  -2   3 -10   11.70    1.60
  -2   3 -10   14.00    2.00
  -3   3  10  158.68    4.30
   3   3 -10  161.08    4.20
  -3  -3 -10  150.28    5.00
  -3   3 -10  153.18    5.10
  -3   3 -10  153.88    4.80
   4   3 -10    0.70    1.00
  -4   3  10    3.10    1.20
  -4  -3 -10   -0.90    1.80
  -4   3 -10    2.40    1.70
  -4   3 -10    2.60    2.00
   5   3 -10   13.70    1.50
  -5  -3 -10   12.80    2.30
  -5   3  10   15.90    1.70
  -5   3 -10   11.80    2.50
  -5   3 -10   12.10    2.30
   6   3 -10    2.50    1.30
  -6  -3 -10    4.70    2.30
  -6   3  10    2.90    1.40
  -6   3 -10   -1.80    2.10
  -6   3 -10   -3.10    2.10
  -7   3  10  156.08    4.90
  -7  -3 -10  147.99    6.40
  -7   3 -10  153.88    6.10
  -7   3 -10  161.48    6.50
  -8   3  10   27.60    2.60
  -8  -3 -10   28.80    3.50
  -8   3 -10   34.50    3.80
  -8   3 -10   33.20    3.90
  -9  -3 -10   11.00    3.10
  -9   3  10   15.10    2.30
  -9   3 -10    9.80    3.10
  -9   3 -10    7.50    3.20
 -10  -3 -10   15.90    3.50
 -10   3 -10   11.20    3.50
 -10   3 -10   16.40    3.40
 -11  -3 -10   -2.70    2.80
 -11   3 -10   -0.60    2.90
 -11   3 -10   -0.20    3.50
   0   4 -10  336.47    8.00
   0   4 -10  342.07    7.20
   1  -4  10  325.07    7.60
   1   4 -10  306.67    7.50
  -1   4 -10  326.57    7.80
  -1  -4  10  328.67    7.00
  -1   4 -10  318.47    7.20
   2   4 -10   62.79    2.80
  -2   4  10   68.89    2.90
  -2   4 -10   64.99    2.90
  -2  -4  10   70.09    2.10
  -2   4 -10   67.39    3.60
  -3  -4 -10    0.40    1.60
  -3   4  10    0.30    1.20
   3   4 -10   -0.20    1.10
  -3   4 -10   -1.40    1.40
  -3   4 -10   -1.40    1.70
  -4   4  10   15.10    1.70
  -4  -4 -10    8.90    2.00
   4   4 -10   14.00    1.60
  -4   4 -10   12.50    2.20
  -4   4 -10   15.70    2.10
  -5  -4 -10    2.00    2.20
   5   4 -10    1.10    1.30
  -5   4  10    0.50    1.40
  -5   4 -10   -4.00    1.90
  -5   4 -10    0.80    2.20
   5  -4 -10    0.70    0.50
   6   4 -10   45.00    2.80
  -6  -4 -10   53.39    4.40
  -6   4  10   54.29    3.20
  -6   4 -10   44.50    3.70
  -6   4 -10   41.90    3.60
  -7   4  10   14.90    2.20
  -7  -4 -10   16.30    3.10
  -7   4 -10   12.60    2.80
  -7   4 -10    9.80    2.90
  -8   4  10   15.60    2.30
  -8  -4 -10   15.30    3.00
  -8   4 -10   12.10    3.10
  -8   4 -10    9.20    2.90
  -9  -4 -10   97.79    5.60
  -9   4  10   89.89    4.50
  -9   4 -10   88.29    5.70
  -9   4 -10   87.59    5.60
 -10   4  10   38.70    3.40
 -10  -4 -10   33.60    4.10
 -10   4 -10   38.30    4.40
 -10   4 -10   35.80    4.00
   0   5 -10   -1.10    0.80
   0   5 -10    0.80    1.50
   0  -5  10   -0.70    1.10
   1   5 -10  726.23   15.10
   1   5 -10  716.23   13.90
  -1   5 -10  725.43   14.60
  -1  -5  10  720.53   14.60
  -1   5 -10  717.03   15.30
  -2   5  10   22.30    2.00
   2   5 -10   18.80    1.90
  -2   5 -10   18.90    1.80
  -2  -5  10   21.20    1.60
  -2   5 -10   17.70    2.10
   3   5 -10   80.69    3.30
  -3   5  10   77.59    3.30
  -3  -5  10   79.89    2.30
  -3   5 -10   72.79    3.80
  -3   5 -10   75.09    3.40
  -4  -5 -10  131.89    5.10
  -4   5  10  128.49    4.40
   4   5 -10  134.29    4.30
  -4   5 -10  132.39    5.40
  -4   5 -10  136.89    5.00
  -5  -5 -10   94.49    4.70
   5   5 -10   89.49    3.70
  -5   5  10  101.49    3.90
   5  -5 -10   87.09    2.50
  -5   5 -10   93.89    5.00
  -5   5 -10   95.09    4.60
   6   5 -10    4.90    1.70
  -6   5  10    9.00    2.00
  -6  -5 -10    5.40    2.40
  -6   5 -10   -0.50    2.30
  -6   5 -10   -0.40    2.30
  -7   5  10    5.20    2.00
  -7  -5 -10    6.00    2.80
  -7   5 -10    6.50    2.70
  -7   5 -10    6.10    2.70
  -8  -5 -10    5.50    2.90
  -8   5  10   13.70    2.40
  -8   5 -10    8.50    2.70
  -8   5 -10   13.10    3.20
  -9   5  10   14.10    2.60
  -9  -5 -10   15.50    3.40
  -9   5 -10   14.30    3.60
  -9   5 -10   11.80    3.20
 -10   5  10  168.28    6.50
 -10  -5 -10  194.78    8.00
 -10   5 -10  158.58    7.60
 -10   5 -10  159.68    7.20
   0   6 -10   77.99    3.70
   0   6 -10   77.29    2.60
   1   6 -10   92.69    3.80
   1   6 -10   91.39    2.60
  -1   6 -10   94.89    3.30
  -1   6 -10   97.09    3.90
  -1  -6  10   96.89    3.30
  -2   6  10   -1.20    1.30
   2   6 -10   -0.40    1.40
  -2   6 -10   -0.80    1.30
  -2  -6  10    0.90    1.00
  -2   6 -10    1.60    1.90
   3   6 -10    2.10    1.50
  -3   6  10    0.60    1.40
  -3  -6  10    3.10    1.00
  -3   6 -10    6.10    2.20
  -3   6 -10    2.10    1.60
   4   6 -10   16.00    2.00
  -4   6  10   16.90    2.20
  -4   6 -10   14.50    2.20
   4  -6 -10   14.20    1.20
  -4  -6  10   13.60    1.10
  -4   6 -10   17.10    2.70
  -5   6  10    3.80    1.90
   5   6 -10    5.40    1.90
  -5  -6 -10    6.00    2.40
   5  -6 -10    1.50    1.20
  -5   6 -10    3.80    2.40
  -5   6 -10    3.10    2.40
  -6  -6 -10  267.97    8.30
   6   6 -10  247.98    7.00
  -6   6  10  257.97    7.20
  -6   6 -10  248.68    8.20
  -6   6 -10  250.77    7.80
  -7   6  10  298.57    8.20
  -7  -6 -10  313.57    9.10
  -7   6 -10  291.97    9.10
  -7   6 -10  283.57    9.20
  -8  -6 -10   24.60    3.50
  -8   6  10   24.30    2.90
  -8   6 -10   20.80    3.60
  -8   6 -10   24.10    3.30
  -9   6  10    0.80    2.30
  -9  -6 -10    2.60    2.90
  -9   6 -10    1.10    2.70
  -9   6 -10    1.60    3.30
 -10   6  10   24.90    3.40
 -10  -6 -10   19.70    3.80
 -10   6 -10   16.20    3.90
 -10   6 -10   17.80    3.50
   0   7 -10    0.40    1.00
   0   7 -10    1.30    1.70
  -1   7  10    3.70    1.80
   1   7 -10   -1.40    1.70
   1   7 -10    1.60    0.90
  -1   7 -10   -0.30    1.60
  -1   7 -10    1.80    1.20
   2   7 -10    3.30    1.80
   2   7 -10    4.90    0.80
  -2   7  10    6.80    1.90
  -2   7 -10    5.30    1.60
  -2  -7  10    3.10    1.30
  -2   7 -10    3.20    1.90
  -3   7  10  153.18    5.00
   3   7 -10  159.58    5.00
  -3   7 -10  141.29    4.80
  -3  -7  10  121.19    3.90
  -3   7 -10  147.79    5.70
  -4   7  10   -1.10    1.90
   4   7 -10   -4.30    1.70
  -4  -7  10   -1.40    1.10
  -4   7 -10   -0.70    2.10
  -4   7 -10    0.40    1.90
  -5  -7 -10   66.99    4.40
  -5   7  10   54.69    3.90
   5   7 -10   49.00    3.60
  -5   7 -10   58.09    4.00
  -5   7 -10   59.69    4.70
  -5  -7  10   52.49    2.20
  -6   7  10  309.47    8.30
   6   7 -10  303.87    8.30
  -6  -7 -10  317.27    9.20
  -6   7 -10  310.37    9.30
  -6   7 -10  298.67    8.90
  -7  -7 -10    0.70    2.60
  -7   7  10    1.50    2.10
  -7   7 -10   -3.70    2.40
  -7   7 -10   -0.40    2.60
  -8   7  10   13.60    2.80
  -8  -7 -10   11.20    3.00
  -8   7 -10   14.50    3.50
  -8   7 -10   18.40    3.40
  -9   7  10    2.00    2.50
  -9  -7 -10    2.40    3.00
  -9   7 -10    1.30    3.30
  -9   7 -10    2.10    2.90
 -10  -7 -10   -1.20    3.20
 -10   7  10    1.10    2.60
 -10   7 -10    8.00    3.30
 -10   7 -10    0.70    3.70
   0   8 -10  249.18    6.10
   0   8 -10  262.37    7.40
   1   8 -10   -1.20    1.60
  -1   8  10    0.00    1.90
   1   8 -10   -0.90    0.90
  -1   8 -10   -0.60    1.20
  -1   8 -10    0.00    1.80
   2   8 -10   29.10    2.70
  -2   8  10   19.80    2.40
   2   8 -10   25.40    1.70
  -2   8 -10   31.60    3.00
  -2   8 -10   24.70    2.30
   3   8 -10  780.52   17.10
  -3   8  10  799.82   17.30
  -3   8 -10  791.62   17.00
  -3  -8  10  775.82   16.40
  -3   8 -10  845.02   17.80
  -4   8  10 1538.45   31.00
   4   8 -10 1542.85   31.00
  -4   8 -10 1571.04   31.70
  -4   8 -10 1508.45   31.10
   5   8 -10   99.69    4.80
  -5   8  10  108.49    4.70
  -5   8 -10  101.29    5.20
  -5   8 -10   94.59    5.10
   6   8 -10   14.80    2.50
  -6   8  10   18.60    2.70
  -6  -8 -10   17.90    3.00
  -6   8 -10   17.90    3.30
  -6   8 -10   16.20    2.90
  -7  -8 -10    0.90    2.80
  -7   8  10    0.10    2.20
  -7   8 -10    2.80    2.50
  -7   8 -10    1.30    2.50
  -8  -8 -10    2.10    2.70
  -8   8  10    0.10    2.40
  -8   8 -10    1.90    2.80
  -8   8 -10    3.50    2.70
  -9  -8 -10    0.70    3.20
  -9   8  10   -1.80    2.40
  -9   8 -10    1.30    3.00
  -9   8 -10   -1.40    2.80
 -10   8  10    6.90    3.00
 -10  -8 -10    5.80    3.40
 -10   8 -10    8.30    3.20
 -10   8 -10    4.60    3.60
   0   9 -10   -2.10    2.00
   0   9 -10   -0.10    1.20
  -1   9  10    2.70    2.00
   1   9 -10   -1.00    2.10
   1   9 -10    0.90    1.10
  -1   9 -10   -0.70    1.40
  -1   9 -10    1.30    2.00
   2   9 -10  215.88    5.10
   2   9 -10  208.58    6.70
  -2   9  10  213.68    6.70
  -2   9 -10  205.18    6.80
  -2   9 -10  226.68    6.20
   3   9 -10   23.30    2.80
  -3   9  10   25.90    2.80
  -3   9 -10   23.40    2.50
  -3   9 -10   27.00    3.10
   4   9 -10  910.91   19.70
  -4   9  10  938.21   19.80
  -4   9 -10  923.31   20.30
  -4   9 -10  892.61   19.60
  -5   9  10  111.59    5.30
   5   9 -10  107.49    5.00
  -5   9 -10  111.69    5.50
  -5   9 -10  125.09    5.90
   6   9 -10    7.20    2.40
  -6   9  10    3.80    2.50
  -6  -9 -10    3.80    2.70
  -6   9 -10    3.70    2.60
  -6  -9  10    2.90    1.40
  -6   9 -10    6.10    2.80
  -7   9  10   16.20    2.80
  -7  -9 -10   16.00    3.20
  -7   9 -10   14.30    3.10
  -7   9 -10   19.50    3.30
  -8  -9 -10  123.29    6.80
  -8   9  10  126.79    6.10
  -8   9 -10  128.79    6.50
  -8   9 -10  118.29    6.40
  -9  -9 -10    5.00    3.10
  -9   9  10    1.00    2.60
  -9   9 -10   -1.20    3.00
  -9   9 -10    0.90    2.70
   0  10 -10    3.20    1.40
   0  10 -10    1.60    2.10
   1  10 -10   11.10    2.50
  -1  10  10    7.60    2.60
   1  10 -10   11.40    1.60
  -1  10 -10    8.60    1.80
  -1  10 -10    9.40    2.50
   2  10 -10   10.50    1.50
  -2  10  10   11.30    2.40
   2  10 -10   11.40    2.50
  -2  10 -10    9.70    2.70
  -2  10 -10   11.20    2.10
  -3  10  10   49.10    3.90
   3  10 -10   60.49    4.30
  -3  10 -10   52.49    4.20
  -3  10 -10   52.19    3.80
  -4  10  10    3.40    2.50
   4  10 -10    5.60    2.40
  -4  10 -10    9.00    2.80
  -4  10 -10    7.60    2.30
   5  10 -10  313.37    9.00
  -5  10  10  315.37    9.10
  -5  10 -10  336.57    9.80
  -5  10 -10  298.97    9.20
   6  10 -10   16.40    2.80
  -6  10  10   18.80    2.90
  -6 -10 -10   15.40    3.10
  -6  10 -10   16.30    3.00
  -6  10 -10   11.30    3.20
  -7 -10 -10    5.40    3.20
  -7  10  10   10.90    2.70
  -7  10 -10    9.10    3.00
  -7  10 -10    7.40    2.90
  -8  10  10   10.60    3.10
  -8 -10 -10    5.60    3.10
  -8  10 -10   13.20    3.40
  -8  10 -10   10.70    3.00
  -9 -10 -10    8.30    3.60
  -9  10  10   10.80    3.00
  -9  10 -10    4.50    3.20
  -9  10 -10    9.10    3.50
   0  11 -10    3.60    2.20
   0  11 -10   -0.40    1.50
  -1  11  10   95.49    4.90
   1  11 -10  100.39    3.80
   1  11 -10  105.09    5.30
  -1  11 -10   98.89    4.20
  -1  11 -10  101.59    5.10
  -2  11  10   63.49    4.30
   2  11 -10   55.99    2.90
   2  11 -10   58.39    4.20
  -2  11 -10   59.89    4.40
  -2  11 -10   53.69    3.70
   3  11 -10   16.30    2.90
  -3  11  10   12.90    2.90
  -3  11 -10   12.70    2.50
  -3  11 -10   13.50    3.00
  -4  11  10   24.80    3.30
   4  11 -10   22.30    2.90
  -4  11 -10   19.90    2.80
  -4  11 -10   21.10    3.20
  -5  11  10   93.49    5.40
   5  11 -10   91.39    5.10
  -5  11 -10   89.79    5.30
  -5  11 -10   87.59    5.00
   6  11 -10    8.10    2.70
  -6  11  10    1.90    2.70
  -6  11 -10    9.90    2.90
  -6  11 -10    7.80    3.20
  -7  11  10   23.40    3.30
  -7 -11 -10   22.90    3.90
  -7  11 -10   24.50    3.90
  -7  11 -10   23.40    3.70
  -8  11  10    6.50    3.10
  -8 -11 -10    4.90    3.10
  -8  11 -10    6.60    3.20
  -8  11 -10    0.10    3.20
   0  12 -10    6.80    1.90
   0  12 -10    9.60    2.60
  -1  12  10   24.30    3.30
   1  12 -10   25.10    2.30
   1  12 -10   22.90    3.00
  -1  12 -10   18.90    2.40
  -1  12 -10   23.00    3.20
  -2  12  10  306.27    9.30
   2  12 -10  309.07    9.00
   2  12 -10  297.97    8.80
  -2  12 -10  296.07    8.40
  -2  12 -10  301.17    9.40
   3  12 -10   93.49    5.30
  -3  12  10   87.79    5.40
  -3  12 -10   92.59    4.60
  -3  12 -10   86.99    5.20
  -4  12  10   19.80    3.10
   4  12 -10   15.60    3.00
  -4  12 -10   22.30    3.50
  -4  12 -10   20.90    3.20
   5  12 -10   91.99    5.40
  -5  12  10   82.49    5.20
  -5  12 -10   83.09    5.30
  -5  12 -10   90.29    5.40
   6  12 -10   -0.70    2.40
  -6  12  10    2.80    2.90
  -6  12 -10    2.80    2.70
  -6  12 -10   -3.30    2.70
  -7 -12 -10    7.70    3.30
  -7  12  10   11.50    3.30
  -7  12 -10    9.20    3.40
  -7  12 -10    6.20    3.10
  -8  12  10    2.70    3.10
  -8 -12 -10    1.90    3.40
  -8  12 -10   -3.10    2.90
  -8  12 -10   -0.60    3.40
   0  13 -10    1.00    2.60
   0  13 -10   -1.20    1.80
   1  13 -10   19.20    2.30
   1  13 -10   15.70    3.20
  -1  13  10   19.50    3.40
  -1  13 -10   15.60    3.00
  -1  13 -10   20.00    2.60
   2  13 -10   94.59    5.30
  -2  13  10   95.69    5.40
  -2  13 -10  100.99    4.90
  -2  13 -10   92.39    5.60
   3  13 -10   18.30    3.00
  -3  13  10   12.90    3.30
  -3  13 -10   16.70    2.80
  -3  13 -10   13.40    3.00
  -4  13  10   95.09    5.50
   4  13 -10  100.69    5.80
  -4  13 -10   96.49    5.50
  -4  13 -10   95.29    6.00
  -5  13  10   56.49    4.70
   5  13 -10   62.09    5.10
  -5  13 -10   56.99    4.80
  -5  13 -10   65.79    4.80
  -6  13  10   30.20    3.80
  -6  13 -10   38.50    4.20
  -6  13 -10   34.00    4.10
  -7  13  10  116.79    6.80
  -7 -13 -10  120.59    7.30
  -7  13 -10  127.29    6.90
  -7  13 -10  127.99    7.10
   0  14 -10   68.99    4.20
   0  14 -10   70.29    5.00
   1  14 -10    2.30    2.50
   1  14 -10    0.70    1.90
  -1  14  10   -1.20    2.70
  -1  14 -10   -0.20    2.00
  -1  14 -10   -1.30    2.40
  -2  14  10   23.50    3.60
   2  14 -10   31.90    3.60
  -2  14 -10   26.50    3.10
  -2  14 -10   26.00    3.50
   3  14 -10    3.50    2.70
  -3  14  10   -0.90    3.00
  -3  14 -10   -1.60    2.40
  -3  14 -10    2.20    2.70
  -4  14  10    1.40    3.00
   4  14 -10    1.80    2.70
  -4  14 -10   -1.10    2.40
  -4  14 -10   -1.40    2.90
  -5  14  10    0.20    2.90
   5  14 -10    1.80    2.60
  -5  14 -10   -5.30    2.80
  -5  14 -10   -1.10    2.90
  -6  14  10   -2.40    2.90
  -6  14 -10    1.10    2.90
  -6  14 -10    1.60    3.00
   0  15 -10    0.70    2.10
   0  15 -10    2.70    2.90
  -1  15  10    3.90    3.10
   1  15 -10    3.30    2.70
   1  15 -10    3.70    2.10
  -1  15 -10    0.80    2.20
  -1  15 -10    1.70    2.90
  -2  15  10   -4.50    2.70
   2  15 -10   -0.80    2.60
  -2  15 -10    0.80    2.80
  -2  15 -10    5.00    2.60
  -3  15  10    1.10    2.90
   3  15 -10   -3.10    2.60
  -3  15 -10   -0.40    2.90
  -3  15 -10    0.20    2.50
   4  15 -10   15.10    3.30
  -4  15  10   14.40    3.50
  -4  15 -10   16.00    3.30
  -4  15 -10   10.30    3.20
  -5  15  10   33.20    4.40
   5  15 -10   16.50    3.50
  -5  15 -10   23.10    3.70
  -5  15 -10   29.40    4.10
  -6  15  10   49.80    5.00
  -6  15 -10   50.79    4.90
  -6  15 -10   56.89    5.10
   0  16 -10    1.10    3.00
   0  16 -10    0.90    2.30
   1  16 -10  102.39    6.10
  -1  16 -10   89.39    6.30
  -1  16 -10   95.19    5.20
  -2  16  10   13.60    3.60
   2  16 -10   17.50    3.70
  -2  16 -10   16.30    3.00
  -2  16 -10   22.00    3.60
   3  16 -10    0.40    2.90
  -3  16  10   -1.80    3.00
  -3  16 -10    3.80    2.80
  -3  16 -10    0.10    3.00
   4  16 -10    0.60    2.80
  -4  16  10    1.20    3.50
  -4  16 -10    1.60    2.90
  -4  16 -10   -0.10    3.00
   0  17 -10   -1.10    2.50
   0  17 -10    3.20    3.40
   1  17 -10   56.29    5.10
  -1  17 -10   62.39    5.00
  -1  17 -10   53.29    4.90
  -2  17  10  110.79    7.20
   2  17 -10  110.69    6.50
  -2  17 -10  107.49    6.00
  -2  17 -10  105.49    6.90
  -3  17  10   11.70    3.90
   3  17 -10   12.00    3.40
  -3  17 -10    9.20    3.50
  -3  17 -10   12.00    3.40
   0   0 -11    3.70    1.20
   1   0 -11    1.90    1.00
  -1   0 -11    0.30    1.30
  -2   0 -11   -1.30    1.40
   2   0 -11   -0.50    0.70
  -3   0 -11    0.00    1.60
   3   0 -11    0.30    0.60
  -4   0 -11   -1.60    1.70
   4   0 -11    0.30    0.50
   5   0 -11    0.50    0.60
  -5   0  11   -0.30    0.80
  -5   0 -11   -2.20    1.90
  -6   0 -11    0.00    2.10
   6   0 -11    1.20    0.80
  -7   0 -11   -4.80    2.20
  -8   0 -11    2.70    2.70
  -9   0 -11    1.50    2.60
 -10   0 -11   -2.00    2.90
 -10   0 -11   -0.50    3.40
   0   1 -11   -0.40    1.20
   0  -1 -11   -0.90    1.10
   1   1 -11   37.80    2.10
  -1  -1 -11   44.70    2.50
  -1   1 -11   39.60    2.60
   1  -1 -11   39.90    2.00
  -2  -1 -11    7.60    1.80
   2   1 -11    9.50    1.10
   2  -1  11    8.60    1.80
  -2   1 -11    7.70    1.60
   2  -1 -11    8.10    0.90
   3   1 -11  224.98    4.90
  -3  -1 -11  213.58    6.20
  -3   1 -11  223.48    6.40
  -4  -1 -11  141.19    5.30
  -4   1  11  145.99    3.70
   4   1 -11  139.89    3.50
  -4   1 -11  151.68    5.20
   5   1 -11   15.10    1.20
  -5  -1 -11   11.00    2.40
  -5   1  11   16.00    1.40
  -5   1 -11   11.10    2.60
  -6  -1 -11   45.70    3.80
   6   1 -11   43.80    2.10
  -6   1  11   43.60    2.30
  -6   1 -11   37.60    3.40
  -7  -1 -11  205.38    7.10
  -7   1  11  182.28    5.70
  -7   1 -11  210.28    7.20
  -8  -1 -11  112.29    5.60
  -8   1 -11   96.79    5.50
  -8   1 -11   95.39    5.40
  -9  -1 -11   12.10    3.20
  -9   1 -11   13.30    3.10
  -9   1 -11   11.50    3.40
 -10  -1 -11   23.10    3.80
 -10   1 -11   17.50    3.70
 -10   1 -11   12.60    3.40
   0  -2 -11  473.85   10.00
   0   2 -11  463.55   10.20
   1   2 -11   11.10    1.40
  -1  -2 -11   16.20    1.70
  -1   2 -11   11.90    1.70
   2   2 -11  662.73   13.40
  -2  -2 -11  642.94   14.20
  -2   2 -11  690.33   14.40
  -3   2  11  151.98    4.00
  -3  -2 -11  152.48    5.00
   3   2 -11  152.58    3.90
  -3   2 -11  150.68    5.20
  -4   2  11   53.89    2.40
  -4  -2 -11   53.09    3.80
   4   2 -11   51.59    2.20
  -4   2 -11   51.39    3.50
  -5   2  11    0.40    1.10
  -5  -2 -11    0.90    2.20
   5   2 -11    0.00    1.00
  -5   2 -11    2.50    2.30
   6   2 -11    0.50    1.10
  -6   2  11   -0.80    1.20
  -6  -2 -11   -0.60    2.30
  -6   2 -11   -6.70    2.20
  -7  -2 -11    3.50    2.60
  -7   2  11    8.00    1.70
  -7   2 -11    3.30    2.40
  -7   2 -11    8.70    2.90
  -8   2  11    3.80    2.30
  -8  -2 -11   -2.20    2.50
  -8   2 -11    0.10    2.70
  -8   2 -11    2.70    2.70
  -9  -2 -11    4.50    2.90
  -9   2 -11    0.90    2.80
  -9   2 -11    0.30    3.10
 -10  -2 -11    7.30    3.00
 -10   2 -11    3.70    3.20
 -10   2 -11    3.20    3.10
   0   3 -11    0.20    0.80
   0   3 -11   -1.50    1.20
   0  -3  11   -1.60    0.90
   1   3 -11   96.89    3.50
   1  -3  11   99.99    3.40
   1   3 -11  102.59    2.70
  -1  -3  11  100.59    2.80
  -1   3 -11   98.99    3.20
  -1   3 -11   96.19    3.80
   2   3 -11   61.79    2.60
  -2  -3 -11   56.59    3.20
  -2   3 -11   61.09    2.80
  -2   3 -11   57.59    3.20
  -3   3  11   49.50    2.40
  -3  -3 -11   51.99    3.20
   3   3 -11   53.99    2.50
  -3   3 -11   53.69    2.90
  -3   3 -11   51.79    3.30
   4   3 -11   -0.10    1.00
  -4   3  11   -1.30    1.10
  -4  -3 -11    0.90    1.80
  -4   3 -11   -2.40    1.80
  -4   3 -11   -1.50    1.80
  -5   3  11    0.30    1.30
  -5  -3 -11   -3.10    2.10
   5   3 -11    0.90    1.20
  -5   3 -11   -2.80    2.00
  -5   3 -11   -4.80    1.90
  -6  -3 -11   10.60    2.60
  -6   3  11    5.40    1.50
   6   3 -11    7.00    1.40
  -6   3 -11    4.50    2.40
  -6   3 -11    5.00    2.50
  -7  -3 -11   -1.70    2.50
  -7   3  11    3.00    1.60
  -7   3 -11    3.40    2.60
  -7   3 -11    1.60    2.40
  -8   3  11   18.10    2.30
  -8  -3 -11   14.90    3.30
  -8   3 -11   12.50    3.10
  -8   3 -11   13.90    3.00
  -9  -3 -11   15.10    3.20
  -9   3 -11   15.20    3.60
  -9   3 -11   14.10    3.40
 -10  -3 -11    8.30    3.30
 -10   3 -11    2.00    3.10
 -10   3 -11    2.50    3.30
   0   4 -11  174.28    4.20
   0   4 -11  176.68    5.20
   1   4 -11  580.24   11.40
   1   4 -11  588.14   12.40
  -1   4 -11  591.14   12.10
  -1   4 -11  564.64   12.70
  -1  -4  11  584.74   11.80
   2   4 -11  509.85   11.20
  -2  -4  11  519.85   10.20
  -2   4 -11  520.45   11.20
  -2   4 -11  524.05   11.90
   3   4 -11   30.60    2.30
  -3   4  11   27.50    2.00
  -3  -4 -11   27.20    2.50
  -3   4 -11   30.30    2.80
  -3   4 -11   29.50    2.40
  -4   4  11  558.24   12.00
  -4  -4 -11  562.24   13.10
   4   4 -11  561.54   11.90
  -4   4 -11  556.34   13.20
  -4   4 -11  558.84   12.70
  -5  -4 -11   12.00    2.60
  -5   4  11   13.20    1.80
   5   4 -11   14.20    1.70
  -5   4 -11   11.50    2.60
  -5   4 -11   10.50    2.60
  -6  -4 -11   -0.60    2.40
  -6   4  11   -0.20    1.50
   6   4 -11    3.50    1.50
  -6   4 -11   -2.30    2.20
  -6   4 -11   -4.30    2.40
  -7   4  11    1.90    1.70
  -7  -4 -11    5.60    2.50
  -7   4 -11    3.70    2.70
  -7   4 -11    3.60    2.60
  -8   4  11   13.50    2.20
  -8  -4 -11   11.20    2.90
  -8   4 -11    8.60    3.10
  -8   4 -11    8.50    2.90
  -9   4  11    3.10    2.10
  -9  -4 -11    3.60    3.10
  -9   4 -11    1.10    3.00
  -9   4 -11    2.80    2.70
 -10  -4 -11   13.90    3.40
 -10   4 -11    8.10    3.20
 -10   4 -11   11.60    3.60
   0   5 -11   -2.00    1.50
   0   5 -11   -2.20    0.80
   0  -5  11    0.10    1.10
   1   5 -11   24.20    2.20
   1   5 -11   21.00    1.20
  -1  -5  11   23.20    1.90
  -1   5 -11   24.90    1.80
  -1   5 -11   25.10    2.40
  -2   5  11   20.60    2.00
   2   5 -11   22.90    2.10
  -2   5 -11   24.40    2.50
  -2  -5  11   21.90    1.70
  -2   5 -11   23.50    2.00
  -3  -5 -11  985.70   20.80
  -3   5  11 1011.70   20.30
   3   5 -11 1011.80   20.20
  -3   5 -11 1014.30   20.50
  -3  -5  11  999.10   18.80
  -3   5 -11  966.10   21.00
  -4   5  11   24.40    2.30
   4   5 -11   23.50    2.20
  -4  -5 -11   22.30    2.70
  -4   5 -11   21.10    2.60
  -4   5 -11   24.60    3.00
  -5   5  11   26.00    2.30
   5   5 -11   25.20    2.20
  -5  -5 -11   18.80    2.80
  -5   5 -11   20.30    2.80
  -5   5 -11   20.30    3.10
  -6   5  11  135.69    4.90
  -6  -5 -11  137.59    6.10
   6   5 -11  124.99    4.50
  -6   5 -11  138.09    6.20
  -6   5 -11  130.99    5.90
  -7  -5 -11  105.99    5.80
  -7   5  11  106.89    4.40
  -7   5 -11  101.09    5.70
  -7   5 -11   89.99    5.60
  -8   5  11   40.10    3.20
  -8  -5 -11   26.70    3.50
  -8   5 -11   31.20    3.80
  -8   5 -11   38.70    4.20
  -9  -5 -11   18.70    3.40
  -9   5  11   12.50    2.60
  -9   5 -11   17.00    3.60
  -9   5 -11   12.90    3.30
 -10  -5 -11   30.80    4.20
 -10   5 -11   29.90    4.40
 -10   5 -11   28.60    3.80
   0   6 -11    1.70    1.70
   0   6 -11    1.50    1.00
   1   6 -11    9.60    0.90
   1   6 -11   10.30    1.90
  -1  -6  11    9.40    1.40
  -1   6 -11    7.70    2.00
  -1   6 -11    7.80    1.40
   2   6 -11   32.90    2.80
  -2   6  11   32.30    2.50
  -2  -6  11   25.70    1.90
  -2   6 -11   28.40    2.20
  -2   6 -11   25.10    2.50
   3   6 -11  284.17    7.30
  -3   6  11  272.27    7.30
  -3   6 -11  284.47    8.10
  -3  -6  11  278.57    6.20
  -3   6 -11  270.57    7.20
  -4  -6 -11  554.14   13.20
   4   6 -11  553.74   12.30
  -4   6  11  551.44   12.40
  -4  -6  11  540.65   10.50
  -4   6 -11  566.94   13.30
  -4   6 -11  544.25   12.70
  -5  -6 -11  190.98    6.90
  -5   6  11  191.98    5.90
   5   6 -11  179.48    5.70
  -5   6 -11  172.38    6.50
  -5   6 -11  187.58    6.30
   6   6 -11   76.59    3.90
  -6   6  11   82.49    4.10
  -6  -6 -11   75.09    5.10
  -6   6 -11   82.29    5.10
  -6   6 -11   77.39    5.10
  -7   6  11    3.00    2.00
  -7  -6 -11    1.50    2.50
  -7   6 -11    0.70    2.70
  -7   6 -11   -0.70    2.60
  -8  -6 -11   23.60    3.40
  -8   6  11   19.80    2.70
  -8   6 -11   11.40    3.20
  -8   6 -11   12.50    3.00
  -9  -6 -11   43.50    4.30
  -9   6  11   48.70    3.70
  -9   6 -11   38.00    4.20
  -9   6 -11   41.70    4.50
 -10  -6 -11   16.70    3.70
 -10   6  11   16.90    3.00
 -10   6 -11   20.80    4.20
 -10   6 -11    8.90    3.30
   0   7 -11    1.50    1.70
   0   7 -11    0.20    1.00
   1   7 -11    9.80    2.10
   1   7 -11   14.40    1.20
  -1   7 -11   13.80    2.30
  -1   7 -11   12.30    1.60
   2   7 -11   21.20    2.40
  -2   7  11   20.30    2.40
  -2   7 -11   19.70    2.50
  -2  -7  11   18.80    1.80
  -2   7 -11   24.30    2.20
   3   7 -11    7.50    2.10
  -3   7  11    6.20    1.90
  -3   7 -11   10.10    2.10
  -3   7 -11    7.40    2.30
  -3  -7  11    9.60    1.40
   4   7 -11  983.00   20.30
  -4   7  11  970.40   20.30
  -4   7 -11  979.10   21.10
  -4   7 -11  944.31   20.40
  -5   7  11   42.60    3.30
  -5  -7 -11   41.90    3.60
   5   7 -11   35.90    2.90
  -5   7 -11   38.00    3.80
  -5   7 -11   37.80    3.50
  -6  -7 -11  191.88    7.40
  -6   7  11  193.38    6.40
   6   7 -11  201.38    6.30
  -6   7 -11  195.78    7.50
  -6   7 -11  193.38    7.20
  -7   7  11  313.57    8.80
  -7  -7 -11  324.17   10.00
  -7   7 -11  335.67   10.00
  -7   7 -11  302.27    9.70
  -8   7  11   20.10    2.90
  -8  -7 -11   18.60    3.40
  -8   7 -11   16.30    3.40
  -8   7 -11   23.60    3.70
  -9  -7 -11    6.50    3.10
  -9   7  11    9.70    2.70
  -9   7 -11   10.90    3.30
  -9   7 -11    4.80    3.40
 -10  -7 -11   18.00    3.70
 -10   7  11    9.20    3.00
 -10   7 -11   13.50    3.60
 -10   7 -11    9.30    3.70
   0   8 -11   -0.40    1.90
   0   8 -11    0.00    1.10
   1   8 -11    0.90    1.90
   1   8 -11    1.40    1.00
  -1   8 -11    0.50    1.30
  -1   8 -11    2.10    1.90
  -2   8  11   -4.00    1.90
   2   8 -11   -1.70    1.70
  -2   8 -11    1.20    1.60
  -2   8 -11    1.60    2.10
  -3   8  11   63.89    3.90
   3   8 -11   64.99    4.10
  -3  -8  11   74.59    3.50
  -3   8 -11   88.99    4.90
  -3   8 -11   74.29    3.90
   4   8 -11   -6.50    1.90
  -4   8  11    3.10    2.10
  -4   8 -11    1.60    2.40
  -4   8 -11    0.10    2.20
   5   8 -11   73.19    4.20
  -5   8  11   68.39    4.00
  -5  -8 -11   82.49    5.20
  -5   8 -11   68.39    4.70
  -5   8 -11   76.19    5.20
  -6  -8 -11  189.08    7.60
  -6   8  11  204.68    6.90
   6   8 -11  206.78    6.60
  -6   8 -11  215.38    7.80
  -6   8 -11  200.88    7.40
  -7   8  11  119.09    5.40
  -7  -8 -11  113.99    6.00
  -7   8 -11  119.39    5.90
  -7   8 -11  121.19    6.00
  -8  -8 -11  110.09    6.10
  -8   8  11   94.39    5.30
  -8   8 -11   92.79    5.90
  -8   8 -11   86.69    5.60
  -9  -8 -11    6.50    3.40
  -9   8  11    4.30    2.70
  -9   8 -11   -2.60    2.90
  -9   8 -11    3.40    3.20
   0   9 -11    0.50    1.20
   0   9 -11   -1.30    2.10
   1   9 -11   18.10    2.70
   1   9 -11   16.10    1.50
  -1   9 -11   18.80    2.70
  -1   9 -11   20.90    2.00
  -2   9  11   50.69    3.70
   2   9 -11   50.59    4.00
  -2   9 -11   54.49    3.30
  -2   9 -11   51.19    4.00
   3   9 -11  127.09    5.20
  -3   9  11  133.89    5.60
  -3   9 -11  140.39    5.00
  -3   9 -11  136.69    5.70
  -4   9  11   -1.50    2.00
   4   9 -11   -3.70    2.10
  -4   9 -11    1.90    2.00
  -4   9 -11    1.00    2.40
  -5   9  11    0.20    2.10
   5   9 -11   -2.60    2.00
  -5   9 -11   -0.80    2.40
  -5   9 -11    0.00    2.50
   6   9 -11   -0.30    2.10
  -6   9  11    0.60    2.10
  -6  -9 -11   -1.40    2.70
  -6   9 -11    0.90    2.50
  -6   9 -11    2.80    2.60
  -7  -9 -11   29.40    3.70
  -7   9  11   35.30    3.60
  -7   9 -11   39.30    4.20
  -7   9 -11   38.60    4.10
  -8  -9 -11  100.59    6.60
  -8   9  11  105.39    5.70
  -8   9 -11  102.19    6.20
  -8   9 -11  102.39    6.10
  -9  -9 -11   60.69    5.20
  -9   9  11   57.79    4.50
  -9   9 -11   57.59    4.90
  -9   9 -11   58.99    5.40
   0  10 -11   80.99    3.30
   0  10 -11   69.49    4.40
   1  10 -11    3.80    2.40
   1  10 -11    3.00    1.30
  -1  10 -11    1.10    1.60
  -1  10 -11    2.20    2.20
   2  10 -11  419.96   10.80
  -2  10  11  433.16   11.10
  -2  10 -11  414.16   11.10
  -2  10 -11  422.26   10.20
  -3  10  11  577.74   13.90
   3  10 -11  575.14   13.90
  -3  10 -11  581.84   13.50
  -3  10 -11  605.64   14.50
   4  10 -11    1.80    2.20
  -4  10  11   -1.90    2.30
  -4  10 -11    2.10    2.30
  -4  10 -11   -0.50    2.30
  -5  10  11  171.08    6.60
   5  10 -11  159.58    6.30
  -5  10 -11  160.68    6.70
  -5  10 -11  166.58    6.60
  -6  10  11    6.80    2.70
   6  10 -11    6.70    2.40
  -6 -10 -11    6.60    3.10
  -6  10 -11    8.70    3.10
  -6  10 -11    7.50    2.90
  -7  10  11   11.70    3.00
  -7 -10 -11   10.50    3.20
  -7  10 -11   13.50    3.40
  -7  10 -11   12.90    3.10
  -8  10  11    1.00    2.50
  -8 -10 -11    1.40    3.20
  -8  10 -11   -3.50    2.90
  -8  10 -11   -2.20    2.80
   0  11 -11   -0.70    1.50
   0  11 -11   -0.50    2.20
  -1  11  11  121.89    5.60
   1  11 -11  119.89    4.20
   1  11 -11  127.29    5.80
  -1  11 -11  130.69    4.80
  -1  11 -11  122.79    6.00
   2  11 -11    1.50    2.40
  -2  11  11   -2.40    2.40
  -2  11 -11    3.30    2.00
  -2  11 -11    2.50    2.60
  -3  11  11  100.29    5.50
   3  11 -11  112.59    5.50
  -3  11 -11   96.89    5.30
  -3  11 -11  103.59    5.00
   4  11 -11    9.60    2.60
  -4  11  11    8.30    2.80
  -4  11 -11    5.90    3.00
  -4  11 -11   13.80    2.60
  -5  11  11    8.20    3.00
   5  11 -11   13.60    2.90
  -5  11 -11    6.70    2.60
  -5  11 -11   10.30    3.10
  -6  11  11    5.00    2.60
   6  11 -11    1.20    2.40
  -6  11 -11    4.70    2.80
  -6  11 -11    0.30    2.60
  -7  11  11   12.80    3.00
  -7 -11 -11   16.90    3.60
  -7  11 -11   11.70    3.20
  -7  11 -11   11.30    3.30
  -8 -11 -11   -1.00    3.30
  -8  11  11   -0.90    2.70
  -8  11 -11   -3.10    2.90
  -8  11 -11   -1.80    3.10
   0  12 -11   13.20    2.10
   0  12 -11   11.60    2.80
   1  12 -11   60.69    3.30
   1  12 -11   62.99    4.80
  -1  12 -11   60.59    3.70
  -1  12 -11   58.59    4.90
  -2  12  11  130.39    5.90
   2  12 -11  132.89    5.80
  -2  12 -11  131.49    6.30
  -2  12 -11  131.99    5.20
  -3  12  11    0.90    2.40
   3  12 -11    0.50    2.60
  -3  12 -11    1.60    2.70
  -3  12 -11    1.60    2.20
  -4  12  11  235.98    8.00
   4  12 -11  257.57    8.40
  -4  12 -11  243.38    8.60
  -4  12 -11  245.78    8.00
   5  12 -11    5.80    2.80
  -5  12  11    7.40    2.80
  -5  12 -11    3.80    2.80
  -5  12 -11   10.80    3.20
   6  12 -11    0.70    2.50
  -6  12  11   -3.60    2.70
  -6  12 -11    0.00    2.90
  -6  12 -11   -0.50    2.90
  -7  12  11   34.70    4.00
  -7 -12 -11   39.00    4.40
  -7  12 -11   34.20    4.20
  -7  12 -11   31.00    4.10
   0  13 -11   -1.50    1.70
   0  13 -11    4.30    2.60
   1  13 -11   12.70    3.20
   1  13 -11    5.10    2.70
  -1  13 -11    9.20    2.30
  -1  13 -11    7.90    3.00
  -2  13  11   11.60    3.00
   2  13 -11    8.40    2.90
  -2  13 -11    7.60    3.00
  -2  13 -11   11.50    2.50
   3  13 -11   15.30    3.10
  -3  13  11   11.50    3.10
  -3  13 -11   16.20    2.90
  -3  13 -11   16.30    3.40
   4  13 -11    8.20    2.90
  -4  13  11    2.30    2.70
  -4  13 -11    8.00    2.80
  -4  13 -11    7.10    2.90
   5  13 -11   18.20    3.30
  -5  13  11   19.80    3.40
  -5  13 -11   14.80    3.40
  -5  13 -11   18.10    3.20
   6  13 -11   21.70    3.50
  -6  13  11   17.70    3.40
  -6  13 -11   22.00    3.80
  -6  13 -11   25.00    3.90
  -7  13  11   14.60    3.70
  -7 -13 -11   14.40    4.00
  -7  13 -11   10.50    3.60
  -7  13 -11    8.90    3.50
   0  14 -11   -2.20    2.60
   0  14 -11    1.90    2.00
   1  14 -11    1.50    2.50
  -1  14 -11    0.80    2.10
  -1  14 -11   -1.30    2.50
  -2  14  11   50.19    4.60
   2  14 -11   49.00    4.40
  -2  14 -11   45.20    3.70
  -2  14 -11   52.89    4.60
  -3  14  11    1.40    2.80
   3  14 -11    6.90    2.80
  -3  14 -11   -2.60    2.70
  -3  14 -11   -2.00    2.40
   4  14 -11   25.50    3.50
  -4  14  11   23.30    3.70
  -4  14 -11   20.30    3.60
  -4  14 -11   17.70    3.30
   5  14 -11   -0.40    2.80
  -5  14  11    0.70    3.10
  -5  14 -11   -1.00    2.60
  -5  14 -11    0.20    3.00
  -6  14  11   12.20    3.70
  -6  14 -11   12.00    3.60
  -6  14 -11   13.90    3.60
   0  15 -11    7.30    3.10
   0  15 -11    0.30    2.10
   1  15 -11   39.50    4.10
  -1  15 -11   33.30    4.20
  -1  15 -11   32.10    3.30
   2  15 -11    3.10    2.80
  -2  15  11   -1.70    3.00
  -2  15 -11    3.70    2.90
  -2  15 -11    0.20    2.30
   3  15 -11    2.60    3.10
  -3  15  11    5.50    3.20
  -3  15 -11    1.10    2.80
  -3  15 -11    3.40    2.70
  -4  15  11    2.90    3.30
   4  15 -11   -2.40    2.70
  -4  15 -11   -1.10    3.10
  -4  15 -11   -2.50    2.70
   5  15 -11   19.00    3.70
  -5  15  11   14.90    3.60
  -5  15 -11   11.60    3.40
  -5  15 -11    8.90    3.60
   0  16 -11    3.80    2.90
   0  16 -11    1.30    2.60
   1  16 -11   20.60    3.70
  -1  16 -11   20.40    3.10
  -1  16 -11   21.60    3.70
   2  16 -11    1.10    2.90
  -2  16  11    1.70    3.10
  -2  16 -11    0.50    2.60
  -2  16 -11   -1.80    3.00
  -3  16  11   12.60    3.80
   3  16 -11    4.20    2.90
  -3  16 -11    6.70    3.00
  -3  16 -11    3.10    3.30
   4  16 -11    2.90    3.30
  -4  16  11    7.70    3.40
  -4  16 -11    3.80    3.30
  -4  16 -11    4.00    2.90
   0  17 -11   -0.10    3.00
   1  17 -11   49.40    4.90
  -1  17 -11   49.40    5.00
  -1  17 -11   48.40    4.20
   2  17 -11   12.40    3.70
  -2  17  11   17.40    4.20
  -2  17 -11   12.40    3.60
  -2  17 -11    8.20    3.00
   0   0 -12   16.40    1.70
   1   0 -12  674.53   13.70
  -1   0 -12  679.13   14.30
   2   0 -12   40.90    1.90
  -2   0 -12   42.60    2.80
   3   0 -12    8.70    0.90
  -3   0 -12    7.00    1.90
   4   0 -12   16.40    1.10
  -4   0 -12   18.30    2.60
  -5   0 -12  295.57    8.40
   5   0 -12  291.87    6.00
  -6   0 -12   24.50    3.10
  -7   0 -12   -1.40    2.30
  -8   0 -12   46.00    4.30
  -9   0 -12    6.30    3.00
 -10   0 -12   95.19    6.30
 -10   0 -12  103.39    6.50
   0  -1 -12   -1.00    1.10
   0   1 -12    1.50    1.30
   1   1 -12   80.09    3.00
  -1  -1 -12   82.69    3.40
  -1   1 -12   83.19    3.50
   1  -1 -12   85.29    2.90
  -2  -1 -12  344.47    8.60
   2   1 -12  363.16    7.70
   2  -1 -12  358.56    7.40
  -2   1 -12  350.56    8.70
   3   1 -12    1.90    0.90
  -3  -1 -12    3.30    1.90
   3  -1 -12    1.80    0.60
  -3   1 -12    1.80    1.70
   4   1 -12   17.20    1.50
  -4  -1 -12   17.60    2.60
  -4   1 -12   19.60    2.50
   5   1 -12   10.90    1.10
  -5   1  12   12.50    1.30
  -5  -1 -12   11.10    2.50
  -5   1 -12    9.40    2.50
  -6  -1 -12    3.90    2.40
   6   1 -12    3.90    1.40
  -6   1 -12   -0.10    2.20
  -7  -1 -12   21.90    3.40
  -7   1 -12   23.90    3.20
  -8  -1 -12   69.49    5.00
  -8   1 -12   75.59    5.20
  -8   1 -12   77.09    5.10
  -9  -1 -12   -4.70    2.50
  -9   1 -12   -1.70    2.60
  -9   1 -12    0.00    2.80
 -10  -1 -12   -0.10    3.00
 -10   1 -12    0.30    3.00
 -10   1 -12   -2.30    3.30
   0   2 -12   58.79    3.00
   0  -2 -12   61.09    2.80
   1  -2  12    4.10    1.00
  -1  -2 -12   10.10    1.70
   1   2 -12   11.10    1.50
  -1   2 -12    8.20    1.70
   2   2 -12   31.20    2.10
  -2  -2 -12   26.70    2.30
  -2   2 -12   30.70    2.60
   3   2 -12    2.80    1.10
  -3  -2 -12    3.30    1.80
  -3   2 -12    1.40    1.80
  -4   2  12  145.59    4.00
   4   2 -12  142.99    3.90
  -4  -2 -12  147.49    5.40
  -4   2 -12  149.19    5.50
   5   2 -12    0.40    1.00
  -5  -2 -12    0.40    2.30
  -5   2  12    2.50    1.20
  -5   2 -12   -3.50    2.30
  -6   2  12    6.10    1.40
   6   2 -12    6.10    1.30
  -6  -2 -12    5.00    2.60
  -6   2 -12    4.00    2.60
  -7  -2 -12    1.00    2.40
  -7   2 -12   -1.00    2.70
  -7   2 -12    3.50    2.70
  -8  -2 -12   36.50    3.90
  -8   2 -12   38.70    4.00
  -8   2 -12   45.70    4.10
  -9  -2 -12   -0.30    2.70
  -9   2 -12   -1.70    2.60
  -9   2 -12    0.00    3.20
 -10  -2 -12   95.59    6.00
 -10   2 -12   83.59    6.20
 -10   2 -12   92.39    6.40
   0   3 -12    1.60    1.40
   0   3 -12   -1.30    0.90
   0  -3  12    0.10    1.00
   1  -3  12   16.00    1.70
   1   3 -12   13.20    1.70
  -1  -3 -12   14.20    1.80
   1   3 -12   15.20    1.20
  -1   3 -12   12.50    2.00
  -1   3 -12   18.10    1.70
   2   3 -12   18.70    1.70
  -2  -3 -12   17.40    2.00
  -2   3 -12   23.00    2.00
  -2   3 -12   16.80    2.10
   3   3 -12   59.09    2.60
  -3  -3 -12   63.59    3.50
  -3   3 -12   60.79    3.90
  -3   3 -12   59.69    3.40
  -4   3  12   73.99    3.00
  -4  -3 -12   82.89    4.40
   4   3 -12   73.49    2.90
  -4   3 -12   60.19    4.00
  -4   3 -12   59.29    3.90
  -5   3  12   28.50    2.10
   5   3 -12   26.90    2.20
  -5  -3 -12   25.70    3.10
  -5   3 -12   20.70    3.00
  -5   3 -12   19.90    2.90
  -6   3  12   -1.30    1.40
  -6  -3 -12   -1.20    2.20
   6   3 -12    1.90    1.30
  -6   3 -12   -2.10    2.30
  -6   3 -12   -6.70    2.30
  -7   3  12   81.49    3.60
  -7  -3 -12   89.89    5.20
  -7   3 -12   85.79    5.10
  -7   3 -12   86.39    5.50
  -8  -3 -12   11.20    3.00
  -8   3 -12   13.20    3.20
  -8   3 -12   11.10    3.20
  -9  -3 -12    3.70    3.10
  -9   3 -12    7.30    3.30
  -9   3 -12    6.00    3.20
 -10  -3 -12   -0.80    3.10
 -10   3 -12   -3.20    2.80
 -10   3 -12    0.80    3.50
   0   4 -12  613.54   13.50
   0   4 -12  630.94   12.50
   1   4 -12  302.37    7.60
   1   4 -12  310.67    6.30
  -1   4 -12  314.77    7.10
  -1  -4  12  313.17    6.80
  -1   4 -12  304.47    7.90
  -2  -4 -12  109.59    4.20
   2   4 -12  114.09    3.90
  -2   4 -12  105.59    3.80
  -2   4 -12  106.49    4.30
  -3   4  12  454.15   10.20
  -3  -4 -12  467.45   11.10
   3   4 -12  459.15   10.10
  -3   4 -12  461.95   10.60
  -3   4 -12  456.05   11.10
  -4   4  12  629.74   13.40
  -4  -4 -12  625.84   14.60
   4   4 -12  635.74   13.30
  -4   4 -12  642.64   14.70
  -4   4 -12  633.74   14.20
   5   4 -12  194.18    5.30
  -5   4  12  197.48    5.60
  -5  -4 -12  203.58    6.80
  -5   4 -12  189.68    7.00
  -5   4 -12  196.38    6.50
  -6  -4 -12   29.90    3.50
  -6   4  12   26.60    2.30
   6   4 -12   25.70    2.10
  -6   4 -12   20.50    3.10
  -6   4 -12   20.00    3.20
  -7  -4 -12   74.99    4.90
  -7   4  12   76.69    3.80
  -7   4 -12   65.99    5.30
  -7   4 -12   71.09    5.30
  -8   4  12    1.80    1.80
  -8  -4 -12    6.00    3.10
  -8   4 -12    1.10    2.80
  -8   4 -12   -0.70    2.70
  -9  -4 -12   22.10    3.60
  -9   4 -12   20.00    3.70
  -9   4 -12   27.90    4.00
 -10  -4 -12    2.50    3.30
 -10   4 -12   10.00    3.60
 -10   4 -12   12.30    3.50
   0   5 -12   -0.30    0.90
   0  -5  12    0.70    1.20
   0   5 -12   -0.70    1.60
   1   5 -12   45.60    1.60
   1   5 -12   47.00    3.00
  -1   5 -12   39.10    3.30
  -1  -5  12   46.20    2.20
  -1   5 -12   40.90    2.40
   2   5 -12   -2.00    1.40
  -2  -5  12   -0.60    0.80
  -2   5 -12   -2.20    1.40
  -2   5 -12    0.60    1.80
  -3   5  12  130.59    4.50
  -3  -5 -12  126.79    5.20
   3   5 -12  134.59    4.50
  -3   5 -12  131.29    4.80
  -3   5 -12  136.39    5.50
  -4   5  12  543.25   11.90
  -4  -5 -12  528.75   12.80
   4   5 -12  542.65   11.90
  -4   5 -12  516.45   12.40
  -4   5 -12  553.74   13.00
   5   5 -12   21.20    2.10
  -5   5  12   22.20    2.30
  -5  -5 -12   21.80    3.00
  -5   5 -12   23.30    2.90
  -5   5 -12   24.40    3.10
  -6  -5 -12  153.98    6.60
   6   5 -12  162.08    5.10
  -6   5  12  160.98    5.20
  -6   5 -12  155.18    6.40
  -6   5 -12  162.18    6.30
   7   5 -12   86.89    5.90
  -7  -5 -12   92.09    5.70
  -7   5  12   93.69    4.30
  -7   5 -12   91.39    5.30
  -7   5 -12   88.09    5.30
  -8  -5 -12    2.70    2.70
  -8   5  12   -0.20    1.90
  -8   5 -12    3.40    2.80
  -8   5 -12    4.20    2.90
  -9  -5 -12  104.19    6.60
  -9   5  12  108.39    7.10
  -9   5 -12  113.59    6.40
  -9   5 -12  102.89    6.30
 -10  -5 -12   -2.10    3.10
 -10   5 -12    2.20    3.60
 -10   5 -12   -4.00    2.90
   0   6 -12  318.47    7.10
   0   6 -12  331.47    8.30
   1   6 -12   10.10    2.00
   1   6 -12   10.00    0.90
  -1   6 -12    8.50    2.00
  -1  -6  12    9.40    1.40
  -1   6 -12    8.70    1.40
   2   6 -12  109.19    4.30
  -2  -6  12  113.09    3.40
  -2   6 -12  107.29    4.60
  -2   6 -12  110.39    4.10
  -3   6  12   -1.60    1.70
   3   6 -12   -1.50    1.70
  -3  -6  12   -0.80    0.80
  -3   6 -12   -0.30    1.80
  -3   6 -12    2.10    2.30
  -4  -6 -12  233.08    7.40
  -4   6  12  214.68    6.30
   4   6 -12  226.78    6.40
  -4   6 -12  218.48    7.40
  -4   6 -12  219.98    6.90
  -5  -6 -12  390.46   10.80
  -5   6  12  410.46   10.00
   5   6 -12  419.66    9.90
  -5   6 -12  424.06   11.30
  -5   6 -12  431.76   10.90
  -6  -6 -12  522.85   13.40
   6   6 -12  552.04   12.30
  -6   6  12  533.85   12.40
  -6   6 -12  522.35   13.20
  -6   6 -12  526.25   13.40
  -7   6  12  124.29    5.10
   7   6 -12  132.19    4.90
  -7  -6 -12  124.99    6.10
  -7   6 -12  137.59    6.50
  -7   6 -12  128.09    6.40
  -8  -6 -12    9.90    3.00
  -8   6  12   12.50    2.50
  -8   6 -12   10.20    3.00
  -8   6 -12   16.90    3.60
  -9  -6 -12   14.70    3.80
  -9   6  12   17.70    2.90
  -9   6 -12   23.70    3.60
  -9   6 -12   19.70    4.00
 -10  -6 -12   15.00    3.80
 -10   6 -12    5.80    3.70
 -10   6 -12    7.60    3.40
   0   7 -12   -0.20    1.10
   0   7 -12    0.80    1.70
   1   7 -12  106.69    2.90
   1   7 -12  109.79    4.60
  -1   7 -12   97.79    4.50
  -1   7 -12  105.49    3.70
   2   7 -12   -3.20    1.60
  -2   7  12   -2.30    1.70
  -2  -7  12   -2.10    0.70
  -2   7 -12    3.00    2.10
  -2   7 -12    2.10    1.60
   3   7 -12  381.16    9.50
  -3   7  12  373.46    9.50
  -3   7 -12  377.16   10.00
  -3   7 -12  384.26    9.30
  -4   7  12   20.30    2.40
   4   7 -12   18.50    2.50
  -4  -7 -12   24.50    2.90
  -4   7 -12   19.10    3.00
  -4   7 -12   22.60    2.80
  -5  -7 -12  234.08    7.80
   5   7 -12  221.08    6.60
  -5   7  12  219.58    6.80
  -5   7 -12  221.28    7.10
  -5   7 -12  215.68    7.80
   6   7 -12   28.70    2.70
  -6  -7 -12   25.60    3.40
  -6   7  12   25.80    2.80
  -6   7 -12   26.00    3.30
  -6   7 -12   30.70    3.70
   7   7 -12   32.20    2.90
  -7   7  12   28.70    3.00
  -7  -7 -12   33.60    3.80
  -7   7 -12   20.70    3.40
  -7   7 -12   29.70    3.90
  -8  -7 -12   50.19    4.50
  -8   7  12   58.59    4.50
  -8   7 -12   54.99    4.80
  -8   7 -12   57.19    5.00
  -9  -7 -12    1.70    3.30
  -9   7  12   -2.20    2.30
  -9   7 -12    3.20    3.50
  -9   7 -12    2.30    3.20
   0   8 -12   99.99    4.80
   0   8 -12  103.89    3.40
   1   8 -12    6.90    2.20
   1   8 -12    8.40    1.20
  -1   8 -12    5.50    1.50
  -1   8 -12    9.80    2.50
  -2   8  12   67.79    3.90
   2   8 -12   64.49    4.00
  -2   8 -12   68.09    3.50
  -2   8 -12   68.39    4.50
  -3   8  12  261.27    7.60
   3   8 -12  270.27    7.70
  -3   8 -12  271.47    7.50
  -3   8 -12  280.07    8.50
   4   8 -12   18.10    2.60
  -4   8  12   17.10    2.60
  -4   8 -12   20.00    3.00
  -4   8 -12   19.40    2.60
  -5  -8 -12    6.90    2.90
   5   8 -12    6.20    2.20
  -5   8  12    7.60    2.20
  -5   8 -12    3.20    2.80
  -5   8 -12    4.50    2.30
  -6  -8 -12  479.95   12.60
  -6   8  12  468.75   11.80
   6   8 -12  463.25   11.70
  -6   8 -12  474.55   12.30
  -6   8 -12  491.35   12.90
  -7   8  12   98.59    5.10
   7   8 -12  103.99    5.00
  -7  -8 -12  111.49    6.00
  -7   8 -12  104.49    6.10
  -7   8 -12   96.39    5.80
  -8   8  12   28.60    3.30
  -8  -8 -12   21.80    3.70
  -8   8 -12   22.10    3.60
  -8   8 -12   26.80    4.10
  -9   8  12  134.99    6.20
  -9  -8 -12  134.09    7.00
  -9   8 -12  142.99    7.40
  -9   8 -12  123.19    7.00
   0   9 -12    0.60    2.30
   0   9 -12   -0.10    1.20
   1   9 -12   21.60    2.10
   1   9 -12   18.30    2.80
  -1   9 -12   13.50    2.70
  -1   9 -12   21.40    2.10
   2   9 -12  123.39    5.40
  -2   9  12  118.89    5.40
  -2   9 -12  129.39    5.80
  -2   9 -12  127.09    4.60
  -3   9  12   25.90    2.90
   3   9 -12   24.00    2.90
  -3   9 -12   26.00    2.80
  -3   9 -12   32.30    3.60
   4   9 -12   13.10    2.50
  -4   9  12    9.30    2.60
  -4   9 -12    7.30    2.70
  -4   9 -12   12.80    2.60
   5   9 -12    4.70    2.20
  -5  -9 -12    7.80    2.80
  -5   9  12   10.30    2.60
  -5   9 -12    8.80    2.80
  -5   9 -12    6.70    2.50
   6   9 -12   10.40    2.40
  -6  -9 -12    5.70    2.90
  -6   9  12    5.90    2.50
  -6   9 -12    9.70    2.90
  -6   9 -12    6.80    3.00
  -7  -9 -12  152.98    7.30
   7   9 -12  158.98    6.10
  -7   9  12  155.88    6.40
  -7   9 -12  146.39    6.70
  -7   9 -12  157.98    7.30
  -8  -9 -12   71.79    6.10
  -8   9  12   79.19    5.20
  -8   9 -12   83.19    6.10
  -8   9 -12   64.49    5.30
  -9  -9 -12    7.60    3.60
  -9   9  12    2.60    2.60
  -9   9 -12   -0.10    3.20
  -9   9 -12   -0.60    3.30
   0  10 -12  370.46    8.70
   0  10 -12  379.36   10.20
   1  10 -12    8.50    2.50
  -1  10 -12    9.30    1.90
  -1  10 -12    2.50    2.50
   2  10 -12  212.68    7.20
  -2  10  12  216.28    7.30
  -2  10 -12  197.18    7.40
  -2  10 -12  211.08    6.30
   3  10 -12  107.29    5.30
  -3  10  12  108.79    5.10
  -3  10 -12  101.29    5.40
  -3  10 -12  110.89    4.80
   4  10 -12  143.39    5.90
  -4  10  12  150.38    5.90
  -4  10 -12  142.49    5.80
  -4  10 -12  143.29    6.60
   5  10 -12  294.77    8.90
  -5  10  12  307.37    9.10
  -5  10 -12  307.37    8.90
  -5  10 -12  293.37    9.40
   6  10 -12   21.00    2.90
  -6  10  12   13.60    2.80
  -6 -10 -12   12.40    3.20
  -6  10 -12   16.10    3.50
  -6  10 -12   16.30    3.10
  -7  10  12  103.39    5.70
  -7 -10 -12  104.79    6.20
  -7  10 -12   98.59    6.30
  -7  10 -12  108.39    6.00
  -8  10  12   49.30    4.30
  -8 -10 -12   41.70    4.80
  -8  10 -12   50.89    4.90
  -8  10 -12   40.00    4.70
   0  11 -12    0.00    1.50
   0  11 -12    1.20    2.50
   1  11 -12   58.69    4.40
  -1  11 -12   65.09    4.60
  -1  11 -12   58.39    3.40
  -2  11  12   99.99    5.60
   2  11 -12  102.49    5.20
  -2  11 -12  108.79    5.50
  -2  11 -12  106.29    4.60
  -3  11  12  156.58    6.50
   3  11 -12  149.99    6.30
  -3  11 -12  153.98    6.80
  -3  11 -12  165.78    6.00
   4  11 -12    0.90    2.40
  -4  11  12    1.40    2.40
  -4  11 -12    6.30    2.50
  -4  11 -12    1.00    2.60
  -5  11  12    6.20    2.80
   5  11 -12    8.30    2.80
  -5  11 -12    4.40    2.80
  -5  11 -12    7.90    3.00
   6  11 -12   23.50    3.30
  -6  11  12   20.10    3.40
  -6 -11 -12   19.00    3.60
  -6  11 -12   27.00    3.70
  -6  11 -12   19.70    3.60
  -7 -11 -12   -3.30    3.00
  -7  11  12    2.50    2.80
  -7  11 -12    0.20    3.10
  -7  11 -12   -2.90    2.70
  -8 -11 -12    2.10    3.50
  -8  11  12    2.80    2.70
  -8  11 -12   -1.40    3.30
  -8  11 -12    8.30    3.50
   0  12 -12   17.10    2.20
   0  12 -12   21.20    3.40
   1  12 -12   44.50    4.10
  -1  12 -12   34.40    3.70
  -1  12 -12   49.60    3.60
  -2  12  12   51.89    4.20
   2  12 -12   54.19    4.30
  -2  12 -12   45.70    4.10
  -2  12 -12   44.50    3.70
  -3  12  12   -1.70    2.50
   3  12 -12    4.10    2.70
  -3  12 -12    5.30    2.80
  -3  12 -12    3.50    2.40
  -4  12  12   24.00    3.50
   4  12 -12   27.90    3.60
  -4  12 -12   19.90    3.50
  -4  12 -12   24.30    3.20
   5  12 -12   50.59    4.30
  -5  12  12   51.29    4.30
  -5  12 -12   49.60    4.60
  -5  12 -12   48.80    4.10
   6  12 -12    8.50    2.80
  -6  12  12    5.50    3.10
  -6  12 -12    5.00    2.80
  -6  12 -12    7.70    3.10
  -7  12  12    0.50    3.00
  -7 -12 -12    3.00    3.50
  -7  12 -12   -0.60    2.80
  -7  12 -12   -0.90    3.20
   0  13 -12   -2.60    1.60
   0  13 -12    2.50    2.50
   1  13 -12   10.50    2.90
  -1  13 -12   14.60    2.40
  -1  13 -12   14.20    3.10
  -2  13  12   37.60    4.00
   2  13 -12   33.80    3.90
  -2  13 -12   31.20    3.70
  -2  13 -12   35.40    3.20
   3  13 -12   49.20    4.40
  -3  13  12   45.00    4.20
  -3  13 -12   45.00    4.30
  -3  13 -12   51.09    4.20
   4  13 -12    8.30    2.90
  -4  13  12    5.10    3.00
  -4  13 -12   10.10    3.30
  -4  13 -12    7.50    2.90
  -5  13  12   11.70    3.00
   5  13 -12   10.40    3.10
  -5  13 -12    5.90    3.40
  -5  13 -12    4.60    3.00
   6  13 -12   16.00    3.40
  -6  13  12   27.10    3.80
  -6  13 -12   25.00    3.90
  -6  13 -12   15.40    3.40
   0  14 -12   38.40    4.10
   1  14 -12    2.60    2.90
  -1  14 -12   -1.30    2.80
  -1  14 -12    2.60    2.10
  -2  14  12   18.30    3.50
   2  14 -12   29.30    3.90
  -2  14 -12   19.60    3.50
  -2  14 -12   17.50    2.90
   3  14 -12   77.09    5.70
  -3  14  12   86.69    6.10
  -3  14 -12   93.69    5.80
  -3  14 -12   74.09    5.00
  -4  14  12   -3.20    2.90
   4  14 -12    3.50    2.90
  -4  14 -12   -0.30    3.10
  -4  14 -12   -0.50    2.60
   5  14 -12   -4.70    2.60
  -5  14  12    1.30    3.00
  -5  14 -12   -1.00    3.20
  -5  14 -12    1.30    3.00
   6  14 -12   30.70    4.00
  -6  14  12   27.40    4.20
  -6  14 -12   32.90    4.30
  -6  14 -12   25.80    3.90
   0  15 -12    0.40    2.70
   1  15 -12    2.80    3.20
  -1  15 -12    9.60    2.60
  -1  15 -12    9.00    3.20
  -2  15  12    1.50    3.40
   2  15 -12    1.10    2.90
  -2  15 -12   -2.10    3.00
  -2  15 -12    0.20    2.50
   3  15 -12    9.90    3.20
  -3  15  12   11.50    3.70
  -3  15 -12    9.00    3.50
  -3  15 -12    8.50    2.90
   4  15 -12  135.19    7.20
  -4  15  12  127.79    6.90
  -4  15 -12  135.19    7.00
  -4  15 -12  152.18    6.70
   5  15 -12   16.50    3.70
  -5  15 -12   16.90    3.80
   0  16 -12   23.10    4.20
   1  16 -12   80.89    6.30
  -1  16 -12   96.19    6.60
  -1  16 -12   84.89    4.90
   2  16 -12   20.70    4.00
  -2  16 -12   26.50    3.50
  -2  16 -12   21.20    3.80
  -3  16  12    9.60    3.80
   3  16 -12   13.70    3.70
  -3  16 -12   12.90    3.10
  -3  16 -12   13.60    3.80
   0   0 -13   -0.50    1.30
   1   0 -13    2.90    1.20
  -1   0 -13    1.00    1.40
   2   0 -13    0.20    1.00
  -2   0 -13    0.20    1.70
  -3   0 -13    1.30    1.80
   3   0 -13   -1.10    0.80
   4   0 -13   -0.10    0.70
  -4   0 -13   -1.50    2.10
   5   0 -13   -0.40    0.80
  -5   0 -13   -3.20    2.10
  -6   0 -13    1.90    2.60
  -7   0 -13   -0.30    2.60
  -8   0 -13    3.50    2.90
  -9   0 -13   -3.90    2.60
 -10   0 -13    1.20    3.30
 -10   0 -13    2.10    3.20
   0  -1 -13   -0.60    1.30
   0   1 -13   -0.30    1.30
  -1  -1 -13  336.37    8.10
   1   1 -13  323.17    7.60
   1  -1 -13  331.07    7.50
  -1   1 -13  334.37    8.10
   2   1 -13    2.60    1.10
  -2  -1 -13    2.40    1.60
  -2   1 -13    2.30    1.80
   2  -1 -13    1.80    1.00
  -3  -1 -13   17.40    2.30
   3   1 -13   17.50    1.40
  -3   1 -13   14.80    2.40
   3  -1 -13   16.50    1.10
   4   1 -13    7.70    1.10
  -4  -1 -13    6.70    2.30
   4  -1 -13    8.00    0.70
  -4   1 -13    5.50    2.30
  -5  -1 -13  410.16   10.90
   5   1 -13  427.16    8.70
  -5   1 -13  419.86   10.90
  -6  -1 -13    6.90    2.60
  -6   1 -13    7.30    2.80
  -7  -1 -13   38.50    3.80
  -7   1 -13   46.20    4.00
  -8  -1 -13   34.50    4.00
  -8   1 -13   32.90    3.80
  -8   1 -13   25.80    3.50
  -9  -1 -13   11.00    3.20
  -9   1 -13   10.70    3.30
  -9   1 -13    6.50    3.00
 -10  -1 -13   -0.70    3.00
 -10   1 -13   -1.60    3.50
 -10   1 -13   -0.40    3.00
   0  -2 -13  534.55   11.50
   0   2 -13  539.35   11.70
  -1  -2 -13   -0.30    1.50
   1   2 -13    0.60    1.20
   1  -2 -13   -0.20    1.10
  -1   2 -13    1.10    1.60
  -2  -2 -13   -0.90    1.60
   2   2 -13    1.10    1.20
  -2   2 -13   -0.10    1.60
  -3  -2 -13   19.80    2.50
   3   2 -13   25.90    2.00
  -3   2 -13   18.00    2.60
  -4  -2 -13   23.10    2.70
   4   2 -13   23.70    1.90
  -4   2 -13   22.60    2.80
  -5  -2 -13   32.10    3.30
  -5   2  13   34.00    2.20
   5   2 -13   37.20    2.10
  -5   2 -13   35.20    3.50
  -6  -2 -13    1.90    2.60
  -6   2 -13   -0.70    2.50
  -7  -2 -13    5.40    2.60
  -7   2 -13   -3.00    2.70
  -7   2 -13    5.70    2.80
  -8  -2 -13   44.30    4.30
  -8   2 -13   32.10    3.80
  -8   2 -13   36.80    4.00
  -9  -2 -13   10.10    3.40
  -9   2 -13   16.30    3.40
  -9   2 -13   10.40    3.40
 -10  -2 -13   -3.40    3.10
 -10   2 -13    0.90    3.00
 -10   2 -13    5.70    3.50
   0  -3  13   -1.50    0.90
   0  -3 -13    0.00    1.30
   0   3 -13   -2.60    1.40
   0   3 -13    0.20    1.00
   1   3 -13   14.30    1.00
   1   3 -13   12.20    1.80
   1  -3  13   10.00    1.60
  -1  -3 -13   10.60    1.80
  -1   3 -13   10.20    2.00
  -1   3 -13   12.30    1.60
   2   3 -13   40.70    2.60
  -2  -3 -13   42.30    3.30
  -2   3 -13   44.50    3.20
  -2   3 -13   45.20    2.80
  -3  -3 -13   18.50    2.40
   3   3 -13   14.60    1.70
  -3   3 -13   16.90    2.30
  -3   3 -13   20.50    2.70
   4   3 -13   94.99    3.40
  -4   3  13   93.79    3.40
  -4  -3 -13   94.69    4.60
  -4   3 -13   92.49    4.70
  -4   3 -13   83.19    4.50
   5   3 -13   61.49    2.90
  -5   3  13   64.99    3.00
  -5  -3 -13   63.09    4.30
  -5   3 -13   62.29    4.40
  -5   3 -13   64.69    4.50
  -6  -3 -13   11.50    2.80
  -6   3  13    8.60    1.70
  -6   3 -13    4.70    2.50
  -6   3 -13    7.40    2.90
  -7  -3 -13    4.10    2.60
  -7   3 -13    4.50    2.80
  -7   3 -13    3.00    2.60
  -8  -3 -13   91.89    5.60
  -8   3 -13   83.79    6.00
  -8   3 -13  100.89    5.80
  -9  -3 -13    1.40    2.80
  -9   3 -13    2.00    3.10
  -9   3 -13    0.60    2.90
 -10  -3 -13   13.70    3.50
 -10   3 -13   14.60    3.80
 -10   3 -13   14.40    3.70
   0   4 -13  356.36    8.70
   0   4 -13  350.06    7.60
   1   4 -13   64.99    2.00
   1   4 -13   75.29    3.50
  -1   4 -13   64.89    2.80
  -1  -4  13   67.69    2.40
  -1   4 -13   66.39    3.70
  -2  -4 -13  111.49    4.50
   2   4 -13  103.99    4.00
  -2   4 -13  106.59    3.90
  -2   4 -13  102.49    4.40
  -3  -4 -13   31.90    3.00
   3   4 -13   27.50    2.20
  -3   4 -13   29.60    2.60
  -3   4 -13   29.50    2.90
  -4  -4 -13  717.03   16.40
  -4   4  13  731.13   15.30
   4   4 -13  720.63   15.10
  -4   4 -13  734.53   16.10
  -4   4 -13  744.93   16.60
   5   4 -13   61.49    3.10
  -5  -4 -13   65.99    4.70
  -5   4  13   60.19    3.20
  -5   4 -13   66.39    4.20
  -5   4 -13   59.39    4.80
  -6   4  13    8.60    1.80
  -6  -4 -13    9.80    2.70
   6   4 -13   10.70    1.80
  -6   4 -13    9.00    2.80
  -6   4 -13    8.80    3.00
  -7  -4 -13   29.10    3.50
  -7   4  13   27.60    2.50
  -7   4 -13   29.30    3.60
  -7   4 -13   24.10    3.40
  -8  -4 -13    4.70    3.00
  -8   4 -13    2.30    2.80
  -8   4 -13    6.00    2.90
  -9  -4 -13   93.89    6.40
  -9   4 -13   93.09    5.90
  -9   4 -13   84.09    6.00
 -10  -4 -13    3.70    3.30
 -10   4 -13    2.70    3.30
 -10   4 -13   -4.20    3.20
   0   5 -13   -0.30    1.00
   0   5 -13   -1.10    1.70
   0  -5  13    1.80    1.30
   1   5 -13   99.29    4.10
   1   5 -13   91.39    2.80
  -1   5 -13   98.49    3.40
  -1  -5  13   93.99    3.20
  -1   5 -13   97.39    4.40
   2   5 -13  233.58    6.40
  -2   5 -13  230.78    6.20
  -2   5 -13  228.88    7.10
  -2  -5  13  231.98    5.10
  -3   5  13   63.09    3.40
   3   5 -13   65.69    3.30
  -3  -5 -13   63.89    4.20
  -3   5 -13   65.89    4.10
  -3   5 -13   69.49    3.50
  -4   5  13   12.10    2.00
   4   5 -13   10.80    1.90
  -4  -5 -13   10.30    2.60
  -4   5 -13    7.30    2.30
  -4   5 -13    8.10    2.70
  -5   5  13   53.29    3.20
  -5  -5 -13   51.99    4.10
   5   5 -13   48.70    3.10
  -5   5 -13   46.70    4.00
  -5   5 -13   50.49    3.90
   6   5 -13   19.40    2.10
  -6  -5 -13   14.20    2.90
  -6   5  13   16.80    2.30
  -6   5 -13   13.50    2.90
  -6   5 -13   12.90    3.10
  -7   5  13    4.40    2.00
  -7  -5 -13    6.30    3.00
  -7   5 -13    3.30    2.80
  -7   5 -13    4.40    2.90
  -8   5  13    4.00    2.30
  -8  -5 -13    4.50    2.80
  -8   5 -13    0.40    2.90
  -8   5 -13    0.20    2.90
  -9  -5 -13    4.40    3.30
  -9   5 -13   -5.00    3.20
  -9   5 -13    1.80    3.10
   0   6 -13  584.64   12.00
   0   6 -13  591.84   13.40
   1   6 -13  174.88    5.70
  -1   6 -13  181.48    5.90
  -1   6 -13  181.68    4.90
   2   6 -13   59.29    3.50
  -2   6 -13   62.49    3.20
  -2  -6  13   60.99    2.50
  -2   6 -13   63.79    4.20
  -3   6  13   73.69    3.80
  -3  -6 -13   68.39    4.40
   3   6 -13   71.69    3.80
  -3  -6  13   70.59    2.10
  -3   6 -13   74.59    3.80
  -3   6 -13   68.39    4.20
  -4   6  13    2.80    1.80
   4   6 -13    5.80    1.90
  -4  -6 -13    1.80    2.40
  -4   6 -13    4.80    2.40
  -4   6 -13   -0.60    1.90
  -5  -6 -13  164.48    6.60
  -5   6  13  156.68    5.50
   5   6 -13  158.78    5.40
  -5   6 -13  157.68    6.40
  -5   6 -13  161.58    6.00
  -6  -6 -13  110.59    6.00
  -6   6  13  101.59    4.70
   6   6 -13  105.79    4.50
  -6   6 -13  100.59    5.30
  -6   6 -13  104.39    5.50
  -7  -6 -13   40.00    4.00
  -7   6  13   47.60    3.60
  -7   6 -13   42.40    4.10
  -7   6 -13   47.20    4.20
  -8  -6 -13  110.19    6.10
  -8   6  13   99.29    4.90
  -8   6 -13  115.09    6.30
  -8   6 -13  105.29    6.40
  -9  -6 -13    0.60    3.20
  -9   6 -13   -1.70    3.10
  -9   6 -13    3.70    3.30
   0   7 -13   -0.70    1.90
   0   7 -13   -1.30    1.00
   1   7 -13   67.49    3.90
  -1   7 -13   66.69    3.10
  -1   7 -13   67.89    4.00
   2   7 -13   37.80    3.00
  -2   7 -13   36.20    2.60
  -2   7 -13   39.20    3.30
  -3   7  13   -1.50    1.90
   3   7 -13   -3.80    1.80
  -3   7 -13   -1.20    2.10
  -3   7 -13    2.30    1.90
  -4   7  13   -2.50    1.90
  -4  -7 -13   -0.40    2.10
   4   7 -13   -3.10    1.80
  -4   7 -13    3.90    2.10
  -4   7 -13   -2.30    2.30
   5   7 -13   16.40    2.40
  -5  -7 -13   18.70    3.20
  -5   7  13   13.20    2.30
  -5   7 -13   18.00    3.10
  -5   7 -13   15.90    2.90
  -6   7  13   11.70    2.40
   6   7 -13   12.90    2.30
  -6  -7 -13   15.80    3.30
  -6   7 -13   17.70    3.20
  -6   7 -13   13.50    3.00
  -7  -7 -13   65.49    5.10
  -7   7  13   64.99    4.30
  -7   7 -13   50.49    4.60
  -7   7 -13   59.89    4.90
  -8  -7 -13   66.79    5.40
  -8   7  13   58.19    4.40
  -8   7 -13   63.29    5.30
  -8   7 -13   61.49    5.00
  -9   7  13  130.79    6.10
  -9  -7 -13  117.79    7.30
  -9   7 -13  120.49    7.10
  -9   7 -13  132.89    7.10
   0   8 -13   57.79    2.70
   0   8 -13   63.09    4.20
   1   8 -13    4.20    2.20
  -1   8 -13    3.90    1.50
  -1   8 -13    4.30    2.40
   2   8 -13   -2.00    1.90
  -2   8 -13   -1.20    2.30
  -2   8 -13    1.30    1.60
  -3   8  13   60.19    4.10
   3   8 -13   57.49    3.90
  -3   8 -13   58.89    4.70
  -3   8 -13   59.59    3.70
   4   8 -13   45.10    3.80
  -4   8  13   36.80    3.20
  -4   8 -13   46.10    3.50
  -4   8 -13   40.10    3.70
   5   8 -13    9.50    2.30
  -5  -8 -13    4.00    2.80
  -5   8  13    6.80    2.30
  -5   8 -13    6.10    2.60
  -5   8 -13    5.40    3.00
  -6   8  13   92.09    4.80
   6   8 -13   85.69    4.50
  -6  -8 -13  101.59    6.00
  -6   8 -13   88.99    5.90
  -6   8 -13   87.79    5.40
  -7   8  13   35.40    3.40
  -7  -8 -13   39.30    4.30
  -7   8 -13   36.10    4.00
  -7   8 -13   36.30    4.00
  -8   8  13    9.30    2.80
  -8  -8 -13   11.00    3.30
  -8   8 -13    3.90    3.00
  -8   8 -13    5.30    3.30
  -9  -8 -13   55.19    5.10
  -9   8  13   61.49    4.90
  -9   8 -13   53.29    5.20
  -9   8 -13   59.89    5.40
   0   9 -13    2.00    2.20
   0   9 -13    0.70    1.30
   1   9 -13    1.00    2.10
  -1   9 -13   -0.60    2.40
  -1   9 -13    2.40    1.50
   2   9 -13   42.40    3.60
  -2   9 -13   40.40    3.30
  -2   9 -13   42.10    3.80
  -3   9  13    9.60    2.70
   3   9 -13   16.80    2.50
  -3   9 -13   19.80    3.20
  -3   9 -13   15.00    2.40
  -4   9  13   50.99    4.20
   4   9 -13   50.89    4.10
  -4   9 -13   45.00    3.90
  -4   9 -13   47.20    3.70
   5   9 -13   21.30    2.80
  -5  -9 -13   22.30    3.50
  -5   9  13   23.40    3.10
  -5   9 -13   16.90    3.10
  -5   9 -13   18.70    3.10
  -6  -9 -13   95.09    5.70
   6   9 -13   90.39    4.80
  -6   9  13   86.49    5.10
  -6   9 -13   89.59    5.20
  -6   9 -13   90.19    5.60
   7   9 -13   85.99    5.20
  -7   9  13   76.39    5.10
  -7  -9 -13   80.59    5.70
  -7   9 -13   76.39    5.90
  -7   9 -13   83.69    6.10
  -8   9  13    6.20    2.90
  -8  -9 -13   -3.10    2.80
  -8   9 -13    0.10    3.40
  -8   9 -13   -1.10    3.20
   0  10 -13  695.43   14.60
   0  10 -13  701.33   16.40
   1  10 -13  359.26   10.00
  -1  10 -13  342.37   10.00
  -1  10 -13  367.26    8.80
   2  10 -13   10.10    2.80
  -2  10 -13   14.20    2.20
  -2  10 -13   10.90    2.70
   3  10 -13  265.87    8.30
  -3  10  13  275.87    8.50
  -3  10 -13  264.77    7.70
  -3  10 -13  275.67    8.70
   4  10 -13   54.09    4.40
  -4  10  13   52.49    4.00
  -4  10 -13   54.39    4.50
  -4  10 -13   56.39    4.30
   5  10 -13  133.19    5.90
  -5  10  13  132.39    6.00
  -5  10 -13  136.39    6.70
  -5  10 -13  142.09    6.20
  -6  10  13    4.20    2.80
   6  10 -13    2.80    2.40
  -6 -10 -13    6.90    3.20
  -6  10 -13    9.90    2.90
  -6  10 -13    4.60    3.10
  -7  10  13   -1.30    2.70
  -7 -10 -13    0.10    3.20
   7  10 -13   -1.70    2.20
  -7  10 -13    4.30    2.90
  -7  10 -13   -1.50    2.90
  -8 -10 -13    2.50    3.50
  -8  10  13   -3.20    2.50
  -8  10 -13   -0.20    3.30
  -8  10 -13   -0.30    3.40
   0  11 -13    2.50    2.50
   0  11 -13   -0.70    2.00
   1  11 -13   27.30    3.40
  -1  11 -13   28.00    3.60
  -1  11 -13   26.30    2.50
   2  11 -13   55.29    4.70
  -2  11 -13   59.19    3.90
  -2  11 -13   60.79    4.70
  -3  11  13  101.89    5.70
   3  11 -13   97.99    5.40
  -3  11 -13   99.99    6.00
  -3  11 -13  110.99    5.00
  -4  11  13   -0.30    2.40
   4  11 -13   -1.90    2.20
  -4  11 -13   -0.30    2.60
  -4  11 -13    1.90    2.30
   5  11 -13   -0.70    2.40
  -5  11  13    4.10    2.50
  -5  11 -13    2.70    2.80
  -5  11 -13    0.00    2.50
  -6 -11 -13    2.60    3.30
   6  11 -13   -0.20    2.40
  -6  11  13   -2.40    2.60
  -6  11 -13   -2.70    2.50
  -6  11 -13   -3.10    2.90
  -7 -11 -13    5.40    3.40
  -7  11  13    1.50    2.90
  -7  11 -13    4.10    3.10
  -7  11 -13    0.80    2.90
   0  12 -13  143.29    6.30
   1  12 -13   -0.90    2.40
  -1  12 -13    0.50    2.70
  -1  12 -13   -0.70    1.80
   2  12 -13    4.60    2.70
  -2  12 -13    1.50    2.70
  -2  12 -13    4.40    2.10
   3  12 -13   31.70    3.60
  -3  12  13   35.60    3.70
  -3  12 -13   38.10    3.40
  -3  12 -13   35.80    4.00
  -4  12  13    7.80    3.00
   4  12 -13    2.70    2.80
  -4  12 -13    9.40    3.10
  -4  12 -13    7.20    2.60
   5  12 -13   46.50    4.00
  -5  12  13   40.00    4.00
  -5  12 -13   42.00    4.00
  -5  12 -13   39.30    4.20
  -6 -12 -13    0.30    3.00
  -6  12  13    1.10    2.90
   6  12 -13    2.40    2.70
  -6  12 -13   -2.70    2.70
  -6  12 -13   -4.20    2.80
  -7 -12 -13   22.70    4.10
  -7  12  13   20.60    3.70
  -7  12 -13   28.20    4.10
  -7  12 -13   27.10    4.10
   0  13 -13    1.10    2.70
   1  13 -13   39.90    4.10
  -1  13 -13   29.30    2.80
  -1  13 -13   35.90    4.20
   2  13 -13   -2.80    2.40
  -2  13 -13    1.90    2.70
  -2  13 -13    0.70    2.10
  -3  13  13   26.40    3.90
   3  13 -13   26.30    3.50
  -3  13 -13   29.50    3.30
  -3  13 -13   28.90    3.80
  -4  13  13   11.10    3.40
   4  13 -13   13.50    3.30
  -4  13 -13   14.30    3.50
  -4  13 -13   13.20    3.10
  -5  13  13   27.60    3.80
   5  13 -13   25.60    3.60
  -5  13 -13   28.00    4.20
  -5  13 -13   25.00    3.60
  -6  13  13   22.60    3.80
   6  13 -13   24.40    3.70
  -6  13 -13   27.80    4.20
  -6  13 -13   26.60    4.00
   0  14 -13  187.28    7.90
   1  14 -13   -3.00    2.60
  -1  14 -13    1.20    2.10
  -1  14 -13   -4.60    2.50
   2  14 -13    3.40    2.80
  -2  14 -13    1.20    2.20
  -2  14 -13    1.20    3.00
   3  14 -13  114.19    6.50
  -3  14  13  103.39    6.10
  -3  14 -13   95.49    6.50
  -3  14 -13  117.99    5.80
   4  14 -13    0.60    2.80
  -4  14  13    4.60    3.30
  -4  14 -13   -1.70    2.70
  -4  14 -13    0.00    2.80
   5  14 -13   17.50    3.40
  -5  14  13   14.20    3.60
  -5  14 -13   17.60    3.80
  -5  14 -13   15.70    3.40
   0  15 -13   -1.00    3.00
   1  15 -13   22.60    3.70
  -1  15 -13   15.70    3.50
   2  15 -13    0.60    2.80
  -2  15 -13    3.70    2.50
  -2  15 -13    5.90    3.40
   3  15 -13   32.50    4.30
  -3  15  13   26.80    4.10
  -3  15 -13   25.80    3.40
  -3  15 -13   28.90    4.30
   4  15 -13   -0.10    2.90
  -4  15  13    0.10    3.40
  -4  15 -13   -1.80    3.00
  -4  15 -13    3.10    3.00
   0  16 -13   68.29    5.70
   1  16 -13    0.80    3.30
  -1  16 -13   -0.20    3.00
   2  16 -13    2.10    3.00
  -2  16 -13   -0.70    3.00
  -2  16 -13    2.20    2.70
   0   0 -14   11.80    1.80
   1   0 -14  379.86    8.60
  -1   0 -14  382.36    9.20
  -2   0 -14  275.07    7.60
   2   0 -14  285.57    6.50
  -3   0 -14    7.20    2.40
   3   0 -14    9.70    1.20
  -4   0 -14  415.76   10.70
   4   0 -14  399.96    8.30
  -5   0 -14   21.20    3.00
  -6   0 -14    1.50    2.60
  -7   0 -14   65.09    4.90
  -8   0 -14   72.39    5.30
  -9   0 -14   10.10    3.30
 -10   0 -14    0.60    3.30
 -10   0 -14   -0.60    3.60
   0   1 -14    0.00    1.40
   0  -1 -14   -0.20    1.40
  -1  -1 -14    6.00    1.80
   1   1 -14    6.70    1.50
   1  -1 -14    5.70    1.40
  -1   1 -14    4.50    1.80
   2   1 -14    1.90    1.30
  -2  -1 -14    5.00    1.90
   2  -1 -14    2.20    1.10
  -2   1 -14    0.20    1.90
   3   1 -14   14.60    1.40
  -3  -1 -14   11.10    2.40
  -3   1 -14   16.20    2.60
   3  -1 -14   14.40    1.20
  -4  -1 -14  101.99    4.80
   4   1 -14  104.69    3.10
   4  -1 -14  101.69    2.70
  -4   1 -14  104.59    4.90
  -5  -1 -14   25.40    3.10
  -5   1 -14   26.00    3.10
  -6  -1 -14   11.50    2.80
  -6   1 -14    5.70    2.60
  -7  -1 -14   24.50    3.40
  -7   1 -14   36.60    4.00
  -8  -1 -14    1.00    2.80
  -8   1 -14    1.80    2.80
  -8   1 -14    6.80    3.10
  -9  -1 -14    4.70    3.30
  -9   1 -14   -1.30    2.80
  -9   1 -14    1.40    3.10
 -10  -1 -14   45.70    4.70
 -10   1 -14   58.19    5.60
 -10   1 -14   46.60    4.80
   0  -2 -14   87.59    3.60
   0   2 -14   87.89    3.80
   1   2 -14  327.87    7.90
  -1  -2 -14  326.67    8.30
  -1   2 -14  342.37    8.50
   1  -2 -14  346.97    7.80
  -2  -2 -14  551.14   12.70
   2   2 -14  543.65   11.80
   2  -2 -14  561.14   11.40
  -2   2 -14  564.74   12.90
  -3  -2 -14   57.99    4.00
   3   2 -14   57.89    2.70
   3  -2 -14   55.09    2.10
  -3   2 -14   54.49    3.80
  -4  -2 -14   11.30    2.60
   4   2 -14   10.30    1.40
  -4   2 -14    9.30    2.60
   5   2 -14    3.20    1.50
  -5  -2 -14    0.90    2.30
  -5   2 -14    0.80    2.30
  -6  -2 -14   34.10    3.70
  -6   2 -14   37.50    3.70
  -7  -2 -14    5.00    2.80
  -7   2 -14   11.20    3.20
  -7   2 -14    4.20    2.70
  -8  -2 -14   20.60    3.70
  -8   2 -14   17.80    3.50
  -8   2 -14   19.40    3.70
  -9  -2 -14   -2.20    2.70
  -9   2 -14   -1.00    2.80
  -9   2 -14    0.90    3.10
   0   3 -14    2.10    1.10
   0   3 -14    1.00    1.60
   0  -3 -14   -1.50    1.40
  -1  -3 -14   13.50    2.00
   1  -3  14   10.00    1.60
   1   3 -14   13.10    1.10
   1   3 -14   16.80    2.00
  -1   3 -14   13.80    1.70
  -1   3 -14   12.90    2.20
   2   3 -14  575.64   12.40
  -2  -3 -14  583.44   13.20
  -2   3 -14  565.64   13.30
  -2   3 -14  586.04   12.60
  -3  -3 -14   98.89    4.50
   3   3 -14   89.29    3.60
  -3   3 -14  103.49    4.70
  -3   3 -14   96.29    4.30
   4   3 -14  420.26    9.30
  -4  -3 -14  401.26   10.80
  -4   3 -14  421.56   10.50
  -4   3 -14  422.66   10.90
  -5  -3 -14   22.90    3.20
   5   3 -14   18.90    1.80
  -5   3  14   17.00    1.80
  -5   3 -14   20.80    3.00
  -5   3 -14   19.30    3.00
  -6  -3 -14  120.79    5.80
  -6   3 -14  123.89    6.20
  -6   3 -14  124.99    5.70
  -7  -3 -14   83.19    5.30
  -7   3 -14   75.69    5.60
  -7   3 -14   78.29    5.20
  -8  -3 -14   -2.20    2.90
  -8   3 -14    2.50    3.20
  -8   3 -14   -2.80    2.70
  -9  -3 -14   58.99    5.20
  -9   3 -14   52.99    5.00
  -9   3 -14   50.39    4.80
   0   4 -14   72.79    2.70
   0   4 -14   75.39    3.80
  -1  -4 -14   51.69    3.30
   1   4 -14   54.29    3.20
  -1   4 -14   54.39    2.70
  -1   4 -14   52.09    3.70
   2   4 -14  332.17    8.20
  -2  -4 -14  324.27    8.70
  -2   4 -14  343.67    8.20
  -2   4 -14  333.67    9.00
   3   4 -14   69.89    3.40
  -3  -4 -14   72.49    4.40
  -3   4 -14   78.09    4.30
  -3   4 -14   74.79    3.90
   4   4 -14  157.18    4.90
  -4  -4 -14  150.38    5.80
  -4   4 -14  165.38    5.80
  -4   4 -14  156.48    6.10
  -5   4  14   24.60    2.20
   5   4 -14   28.90    2.30
  -5  -4 -14   26.80    3.20
  -5   4 -14   30.00    3.10
  -5   4 -14   21.90    3.30
  -6   4  14   29.90    2.40
  -6  -4 -14   26.00    3.40
  -6   4 -14   28.60    3.70
  -6   4 -14   28.80    3.40
  -7  -4 -14   31.80    3.70
  -7   4 -14   29.00    3.70
  -7   4 -14   29.90    3.70
  -8  -4 -14   79.99    5.60
  -8   4 -14   66.99    5.50
  -8   4 -14   81.09    6.00
  -9  -4 -14   32.30    4.10
  -9   4 -14   29.80    4.10
  -9   4 -14   36.10    4.60
   0   5 -14    0.40    1.80
   0   5 -14    1.10    1.10
   0  -5  14   -0.20    1.30
   1   5 -14   42.90    3.30
  -1   5 -14   47.90    2.70
  -1  -5  14   48.80    2.40
  -1   5 -14   47.10    3.60
   2   5 -14   89.59    4.10
  -2  -5 -14   95.99    4.50
  -2   5 -14   97.79    4.60
  -2   5 -14   94.29    3.80
  -3  -5 -14    3.70    2.10
   3   5 -14    2.80    1.70
  -3   5 -14    4.70    2.40
  -3   5 -14    1.30    1.90
  -4   5  14   11.40    2.00
  -4  -5 -14   10.30    2.60
   4   5 -14   12.00    2.00
  -4   5 -14   14.00    2.70
  -4   5 -14   14.40    2.50
  -5  -5 -14   48.90    4.20
   5   5 -14   46.10    3.20
  -5   5  14   60.69    3.50
  -5   5 -14   55.39    4.40
  -5   5 -14   51.49    4.20
  -6  -5 -14   15.20    3.20
  -6   5  14   12.00    2.20
  -6   5 -14   11.00    2.90
  -6   5 -14    7.70    2.90
  -7  -5 -14   46.90    4.40
  -7   5  14   47.90    4.20
  -7   5 -14   35.60    4.10
  -7   5 -14   50.09    4.50
  -8  -5 -14  139.09    6.80
  -8   5 -14  138.19    6.80
  -8   5 -14  146.69    6.90
  -9  -5 -14   27.00    4.00
  -9   5 -14   21.90    3.80
  -9   5 -14   20.00    4.10
   0   6 -14  305.27    6.80
   0   6 -14  295.97    8.10
   1   6 -14  111.39    4.60
  -1   6 -14  113.59    3.80
  -1   6 -14  109.39    5.00
   2   6 -14   67.29    3.80
  -2   6 -14   65.09    3.50
  -2   6 -14   70.99    4.10
   3   6 -14   25.90    2.50
  -3  -6 -14   19.80    2.70
  -3   6 -14   18.60    2.90
  -3   6 -14   22.50    2.50
  -4   6  14   69.49    3.80
   4   6 -14   65.59    3.70
  -4  -6 -14   73.79    4.50
  -4   6 -14   74.99    4.30
  -4   6 -14   64.29    4.90
   5   6 -14  203.18    6.20
  -5   6  14  201.68    6.30
  -5  -6 -14  186.18    7.30
  -5   6 -14  191.98    7.50
  -5   6 -14  209.28    6.90
  -6  -6 -14   23.50    3.30
  -6   6  14   21.30    2.60
  -6   6 -14   22.50    3.30
  -6   6 -14   24.30    3.40
  -7  -6 -14   49.30    4.60
  -7   6  14   50.99    3.90
  -7   6 -14   42.10    4.20
  -7   6 -14   40.30    4.10
  -8  -6 -14   76.49    5.60
  -8   6 -14   72.69    5.50
  -8   6 -14   70.99    5.60
  -9  -6 -14   20.20    3.80
  -9   6 -14   14.40    3.90
  -9   6 -14   17.90    3.70
   0   7 -14    0.00    2.00
   0   7 -14    1.30    1.10
   1   7 -14    2.70    2.10
  -1   7 -14    4.30    2.10
  -1   7 -14    5.30    1.50
   2   7 -14    2.70    2.10
  -2   7 -14    5.40    1.70
  -2   7 -14    3.00    2.50
   3   7 -14   15.50    2.40
  -3   7 -14   18.50    2.40
  -3   7 -14   18.40    3.10
  -4   7  14   42.50    3.30
   4   7 -14   43.50    3.20
  -4  -7 -14   36.30    3.70
  -4   7 -14   42.10    3.40
  -4   7 -14   44.30    4.00
  -5  -7 -14   -1.60    2.30
  -5   7  14    4.20    2.10
   5   7 -14    2.20    1.90
  -5   7 -14   -2.90    2.10
  -5   7 -14   -3.10    2.30
  -6  -7 -14    0.70    2.60
  -6   7  14    1.60    2.10
   6   7 -14    0.40    1.90
  -6   7 -14    4.20    3.00
  -6   7 -14    2.10    2.80
  -7  -7 -14    4.40    3.20
  -7   7  14    2.40    2.20
  -7   7 -14    2.50    3.00
  -7   7 -14    1.70    2.80
  -8   7  14   23.30    3.10
  -8  -7 -14   20.60    3.80
  -8   7 -14   25.00    4.20
  -8   7 -14   20.10    3.80
  -9  -7 -14    5.40    3.70
  -9   7 -14    0.10    3.00
  -9   7 -14    1.90    3.40
   0   8 -14   33.20    3.20
   0   8 -14   27.00    2.90
   1   8 -14  104.29    5.00
  -1   8 -14  110.69    5.40
  -1   8 -14  105.09    3.80
   2   8 -14   -0.10    2.10
  -2   8 -14    0.40    2.50
  -2   8 -14    1.70    1.70
  -3   8  14   11.10    2.60
   3   8 -14   11.30    2.50
  -3   8 -14   11.10    2.20
  -3   8 -14   11.30    2.90
   4   8 -14  157.98    6.00
  -4  -8 -14  157.88    6.40
  -4   8  14  166.78    6.00
  -4   8 -14  165.28    7.00
  -4   8 -14  169.98    6.10
   5   8 -14  110.49    5.10
  -5   8  14  127.29    5.40
  -5  -8 -14  121.99    6.00
  -5   8 -14  128.99    5.80
  -5   8 -14  124.29    6.10
   6   8 -14    4.00    2.20
  -6  -8 -14    8.10    3.00
  -6   8  14    7.10    2.50
  -6   8 -14   10.20    3.00
  -6   8 -14    8.30    3.00
  -7  -8 -14   20.00    3.70
  -7   8  14   15.40    2.90
  -7   8 -14   14.60    3.60
  -7   8 -14    8.20    3.10
  -8  -8 -14   48.80    4.90
  -8   8  14   45.90    3.90
  -8   8 -14   34.70    4.40
  -8   8 -14   55.59    5.10
   0   9 -14   -2.40    2.10
   1   9 -14  188.18    6.70
  -1   9 -14  178.88    6.80
  -1   9 -14  172.88    5.30
   2   9 -14   77.59    4.40
  -2   9 -14   67.19    3.70
  -2   9 -14   73.19    5.00
  -3   9  14  118.49    5.20
   3   9 -14  123.39    5.40
  -3   9 -14  122.99    5.00
  -3   9 -14  111.89    6.00
  -4   9  14    7.30    2.40
   4   9 -14    6.70    2.40
  -4   9 -14    6.50    2.70
  -4   9 -14    8.00    2.50
  -5  -9 -14   12.30    3.30
   5   9 -14   11.20    2.50
  -5   9  14    4.90    2.60
  -5   9 -14    6.30    3.10
  -5   9 -14   11.00    2.90
   6   9 -14   25.30    3.10
  -6  -9 -14   25.90    3.90
  -6   9  14   18.30    3.10
  -6   9 -14   31.90    4.10
  -6   9 -14   22.70    3.30
  -7  -9 -14   12.10    3.60
  -7   9  14   10.70    2.90
  -7   9 -14    3.30    3.20
  -7   9 -14    8.50    3.30
  -8   9  14   16.60    3.30
  -8  -9 -14   24.90    4.10
  -8   9 -14   24.30    4.00
  -8   9 -14   27.70    4.30
   0  10 -14    1.20    2.50
   1  10 -14    9.10    2.60
  -1  10 -14   12.10    2.80
  -1  10 -14   10.90    2.00
   2  10 -14  134.89    5.70
  -2  10 -14  135.89    6.10
  -2  10 -14  134.09    5.00
   3  10 -14    4.50    2.40
  -3  10  14    5.30    2.70
  -3  10 -14    4.30    2.70
  -3  10 -14    4.60    2.10
   4  10 -14   -0.20    2.30
  -4  10  14   -1.00    2.20
  -4  10 -14    0.70    2.70
  -4  10 -14   -2.00    2.10
   5  10 -14   81.49    5.00
  -5  10  14   90.19    5.30
  -5 -10 -14   77.59    5.80
  -5  10 -14   88.29    5.60
  -5  10 -14   91.59    5.30
  -6 -10 -14  109.49    6.30
   6  10 -14  109.59    5.50
  -6  10  14   97.89    5.60
  -6  10 -14  116.79    6.20
  -6  10 -14  100.09    6.50
  -7 -10 -14   -0.50    3.00
  -7  10  14    2.20    2.60
  -7  10 -14   -0.10    2.90
  -7  10 -14   -0.40    3.10
   0  11 -14    1.80    2.60
   1  11 -14   66.39    4.70
  -1  11 -14   63.49    5.20
  -1  11 -14   65.39    3.60
   2  11 -14    3.50    2.60
  -2  11 -14    7.90    2.20
  -2  11 -14   -2.90    2.60
  -3  11  14   24.90    3.50
   3  11 -14   18.40    3.20
  -3  11 -14   21.30    2.80
  -3  11 -14   28.00    3.80
   4  11 -14    6.40    2.80
  -4  11  14    2.60    2.80
  -4  11 -14    5.50    2.50
  -4  11 -14    4.70    2.80
  -5  11  14   10.90    3.00
   5  11 -14   12.30    2.90
  -5  11 -14   12.40    2.80
  -5  11 -14   11.20    3.20
  -6 -11 -14   30.40    4.30
  -6  11  14   36.80    3.70
   6  11 -14   29.70    3.50
  -6  11 -14   25.10    3.70
  -6  11 -14   27.60    3.90
  -7 -11 -14   18.10    3.80
  -7  11  14   20.40    3.30
  -7  11 -14   17.10    3.80
  -7  11 -14   15.30    3.60
   0  12 -14  489.45   13.10
   1  12 -14   65.49    5.20
  -1  12 -14   71.09    4.90
  -1  12 -14   63.29    5.40
   2  12 -14   -2.50    2.60
  -2  12 -14    1.10    2.00
  -2  12 -14    2.50    2.80
   3  12 -14  103.99    5.90
  -3  12  14  100.89    5.60
  -3  12 -14  109.79    5.30
  -3  12 -14   88.89    6.10
   4  12 -14   35.70    3.80
  -4  12  14   28.00    3.80
  -4  12 -14   31.00    3.90
  -4  12 -14   39.00    3.80
  -5  12  14   25.90    3.50
   5  12 -14   25.60    3.60
  -5  12 -14   30.00    3.80
  -5  12 -14   24.00    4.00
   6  12 -14  101.09    5.90
  -6  12  14  109.39    6.30
  -6 -12 -14  106.29    7.10
  -6  12 -14  109.69    6.40
  -6  12 -14  104.29    6.50
   0  13 -14   -3.80    2.70
   1  13 -14   93.49    6.00
  -1  13 -14  100.99    6.20
   2  13 -14    6.60    3.10
  -2  13 -14   12.60    2.50
  -2  13 -14    4.20    3.00
   3  13 -14   -3.20    2.70
  -3  13  14    1.70    2.80
  -3  13 -14   -1.70    2.90
  -3  13 -14    0.20    2.40
   4  13 -14   14.20    3.30
  -4  13  14   19.40    3.70
  -4  13 -14   13.70    3.00
  -4  13 -14   17.80    3.60
  -5  13  14    2.00    2.90
   5  13 -14    6.90    3.00
  -5  13 -14    4.10    3.40
  -5  13 -14    4.40    2.90
   0  14 -14   33.70    4.00
   1  14 -14   13.40    3.50
  -1  14 -14    9.80    3.20
   2  14 -14   56.59    4.80
  -2  14 -14   68.99    4.60
  -2  14 -14   64.19    5.30
  -3  14  14    2.70    3.00
   3  14 -14    3.30    3.10
  -3  14 -14    1.20    3.30
  -3  14 -14   -0.70    2.40
  -4  14  14   61.99    5.10
   4  14 -14   55.19    5.00
  -4  14 -14   55.59    5.00
  -4  14 -14   48.80    4.30
   0  15 -14   -3.00    3.10
   1  15 -14   -0.40    2.80
  -1  15 -14    2.30    3.30
   2  15 -14   51.99    4.90
  -2  15 -14   44.70    4.70
   3  15 -14   14.30    3.60
  -3  15 -14   21.50    3.30
  -3  15 -14   25.20    4.30
   0   0 -15    0.10    1.50
  -1   0 -15    2.20    1.80
   1   0 -15    1.10    1.40
  -2   0 -15    2.20    2.00
   2   0 -15    0.20    1.20
  -3   0 -15    0.40    2.20
   3   0 -15    0.00    1.10
  -4   0 -15   -2.50    2.20
  -5   0 -15   -0.20    2.50
  -6   0 -15   -1.00    2.40
  -7   0 -15   -4.40    2.60
  -8   0 -15   -2.40    2.90
  -9   0 -15   -3.70    3.10
   0   1 -15    0.10    1.60
   0  -1 -15   -1.00    1.50
  -1  -1 -15   84.39    4.10
   1   1 -15   88.89    3.70
  -1   1 -15   91.79    4.10
   1  -1 -15   88.49    3.50
  -2  -1 -15    4.00    2.00
   2   1 -15    2.80    1.40
   2  -1 -15    3.20    1.20
  -2   1 -15   -0.60    1.90
   3   1 -15  263.87    6.20
  -3  -1 -15  251.17    7.60
   3  -1 -15  258.07    5.90
  -3   1 -15  262.47    7.90
   4   1 -15    1.10    1.10
  -4  -1 -15   -1.80    2.10
  -4   1 -15    1.30    2.20
  -5  -1 -15    5.90    2.50
  -5   1 -15    6.90    2.80
  -6  -1 -15   39.60    4.00
  -6   1 -15   42.70    4.10
  -7  -1 -15   50.29    4.40
  -7   1 -15   34.20    3.90
  -8  -1 -15    3.60    3.10
  -8   1 -15   -3.60    2.80
  -8   1 -15    1.10    3.00
  -9  -1 -15    0.60    3.00
  -9   1 -15   -0.80    3.20
  -9   1 -15    4.70    3.30
   0   2 -15   31.70    2.50
   0  -2 -15   36.00    2.70
  -1  -2 -15    5.20    1.80
   1   2 -15    2.00    1.60
  -1   2 -15    4.70    1.80
   1  -2 -15    0.40    1.40
   2   2 -15  283.17    7.00
  -2  -2 -15  284.17    7.90
  -2   2 -15  283.77    8.10
   2  -2 -15  289.47    6.70
  -3  -2 -15  446.56   11.00
   3   2 -15  429.86    9.60
   3  -2 -15  424.66    9.00
  -3   2 -15  431.26   11.10
  -4  -2 -15   10.70    2.50
   4   2 -15   11.40    1.50
  -4   2 -15   11.10    2.60
  -5  -2 -15    3.60    2.40
  -5   2 -15   -2.60    2.50
  -6  -2 -15   14.90    3.20
  -6   2 -15   15.70    3.10
  -7  -2 -15    1.70    2.90
  -7   2 -15    1.70    2.70
  -7   2 -15    5.50    2.90
  -8  -2 -15    8.90    3.20
  -8   2 -15    9.70    3.50
  -8   2 -15    4.60    3.20
  -9  -2 -15   11.90    3.80
  -9   2 -15    6.80    3.70
  -9   2 -15    7.40    3.40
   0  -3 -15   -1.30    1.50
   0   3 -15   -1.70    1.10
   0   3 -15    0.90    1.80
   1   3 -15  256.27    6.80
  -1  -3 -15  253.27    7.00
  -1   3 -15  234.68    6.90
  -1   3 -15  247.78    6.30
   1  -3 -15  255.67    6.40
  -2  -3 -15  175.78    5.90
   2   3 -15  168.28    5.10
   2  -3 -15  162.38    4.60
  -2   3 -15  173.18    5.30
  -2   3 -15  164.98    6.00
  -3  -3 -15   27.50    2.90
   3   3 -15   33.10    2.80
  -3   3 -15   35.00    3.30
  -3   3 -15   35.50    2.80
   4   3 -15   22.70    2.00
  -4  -3 -15   25.50    3.10
  -4   3 -15   19.70    3.10
  -4   3 -15   23.80    2.90
  -5  -3 -15   70.59    4.70
  -5   3 -15   67.29    5.10
  -5   3 -15   61.79    4.30
  -6  -3 -15    6.10    2.90
  -6   3 -15    6.30    2.90
  -6   3 -15    8.20    2.90
  -7  -3 -15    1.70    2.70
  -7   3 -15   -1.10    3.00
  -7   3 -15    0.60    2.70
  -8  -3 -15  103.99    6.60
  -8   3 -15  102.19    6.60
  -8   3 -15  107.59    6.20
  -9  -3 -15   86.49    6.10
  -9   3 -15   88.99    6.30
  -9   3 -15   99.19    6.40
   0  -4 -15   67.59    3.50
   0   4 -15   68.39    3.80
   0   4 -15   65.59    2.70
   1   4 -15    3.20    1.80
  -1  -4 -15   -0.80    1.80
  -1   4 -15    0.50    2.00
  -1   4 -15   -0.50    1.40
   2   4 -15   54.09    3.20
  -2  -4 -15   51.89    3.80
  -2   4 -15   53.59    3.20
  -2   4 -15   56.39    3.80
  -3  -4 -15  103.19    4.90
   3   4 -15  114.59    4.20
  -3   4 -15  117.39    5.20
  -3   4 -15  115.49    4.60
   4   4 -15    4.80    1.60
  -4  -4 -15    2.50    2.20
  -4   4 -15    7.30    2.50
  -4   4 -15    7.20    2.30
  -5  -4 -15   51.09    4.20
  -5   4  15   55.49    3.20
  -5   4 -15   54.09    4.40
  -5   4 -15   58.19    4.10
  -6  -4 -15   10.30    3.10
  -6   4 -15    5.50    2.70
  -6   4 -15    8.50    3.10
  -7  -4 -15  115.39    6.40
  -7   4 -15  107.49    6.10
  -7   4 -15  108.59    6.40
  -8  -4 -15  134.39    6.70
  -8   4 -15  125.39    7.10
  -8   4 -15  124.89    6.70
  -9  -4 -15    5.30    3.30
  -9   4 -15    4.40    3.70
  -9   4 -15    2.70    3.20
   0   5 -15    0.60    1.10
   0   5 -15   -3.40    1.80
  -1  -5 -15   52.49    3.60
   1   5 -15   43.50    3.40
  -1   5 -15   56.59    3.70
  -1   5 -15   53.59    2.80
  -2  -5 -15    2.50    2.10
   2   5 -15    0.40    1.70
  -2   5 -15    4.40    1.70
  -2   5 -15    2.00    2.10
  -3  -5 -15   -2.50    2.10
   3   5 -15    0.10    1.60
  -3   5 -15    0.00    1.80
  -3   5 -15    1.60    2.40
  -4  -5 -15   98.39    5.30
   4   5 -15   95.59    4.10
  -4   5 -15   94.69    5.10
  -4   5 -15   99.59    4.80
   5   5 -15   39.90    3.40
  -5   5  15   38.60    3.20
  -5  -5 -15   37.30    3.70
  -5   5 -15   44.70    4.10
  -5   5 -15   48.80    3.90
  -6   5  15   13.70    2.40
  -6  -5 -15   10.10    2.90
  -6   5 -15    8.80    3.00
  -6   5 -15    9.20    2.80
  -7  -5 -15  200.98    7.90
  -7   5 -15  199.28    8.00
  -7   5 -15  204.98    7.90
  -8  -5 -15   14.00    3.40
  -8   5 -15    6.60    3.20
  -8   5 -15    4.50    3.20
  -9  -5 -15    4.60    3.30
  -9   5 -15    3.50    3.60
  -9   5 -15   -0.30    3.30
   0   6 -15  386.76   10.00
   1   6 -15    2.60    2.00
  -1   6 -15    5.10    2.10
  -1   6 -15    6.10    1.50
   2   6 -15   12.30    2.20
  -2  -6 -15    8.40    2.40
  -2   6 -15   13.30    2.00
  -2   6 -15   11.40    2.70
  -3  -6 -15   16.70    2.90
   3   6 -15   11.20    2.20
  -3   6 -15   14.80    2.80
  -3   6 -15   10.90    2.20
  -4  -6 -15   29.00    3.30
   4   6 -15   31.70    2.80
  -4   6 -15   31.00    3.10
  -4   6 -15   24.90    3.20
   5   6 -15  179.18    5.90
  -5  -6 -15  174.48    7.10
  -5   6  15  187.68    6.00
  -5   6 -15  189.38    6.80
  -5   6 -15  178.48    7.10
  -6  -6 -15   43.20    4.20
  -6   6  15   36.00    3.00
  -6   6 -15   34.40    4.10
  -6   6 -15   43.00    4.10
  -7  -6 -15   35.40    4.20
  -7   6 -15   41.90    4.50
  -7   6 -15   39.10    4.10
  -8  -6 -15  108.69    6.40
  -8   6 -15   95.39    6.20
  -8   6 -15  104.79    6.30
   0   7 -15   -3.10    1.90
   1   7 -15   27.90    2.90
  -1   7 -15   28.70    2.20
  -1   7 -15   22.20    3.00
   2   7 -15   38.70    3.20
  -2   7 -15   35.90    2.70
  -2   7 -15   32.50    3.40
  -3  -7 -15   -1.00    2.30
   3   7 -15    0.60    1.90
  -3   7 -15   -0.40    2.30
  -3   7 -15   -1.00    1.80
   4   7 -15   84.79    4.40
  -4  -7 -15   87.59    5.30
  -4   7  15   82.39    4.50
  -4   7 -15   79.79    5.10
  -4   7 -15   79.49    4.60
  -5   7  15    7.70    2.40
   5   7 -15    9.80    2.20
  -5  -7 -15   11.00    2.90
  -5   7 -15    5.90    2.80
  -5   7 -15    8.30    2.50
  -6   7  15   71.89    4.30
  -6  -7 -15   77.39    5.70
  -6   7 -15   66.19    5.20
  -6   7 -15   71.79    5.30
  -7   7  15   65.99    4.30
  -7  -7 -15   65.09    5.40
  -7   7 -15   68.19    5.30
  -7   7 -15   55.19    4.80
  -8  -7 -15   25.70    4.00
  -8   7 -15   22.10    3.90
  -8   7 -15   22.30    3.90
   0   8 -15   42.00    3.60
   1   8 -15   52.19    4.20
  -1   8 -15   53.29    4.50
  -1   8 -15   55.99    3.10
   2   8 -15   54.09    4.10
  -2   8 -15   49.40    4.20
  -2   8 -15   46.20    3.30
   3   8 -15  122.99    5.40
  -3   8 -15  117.09    5.70
  -3   8 -15  107.49    4.70
   4   8 -15   20.30    2.80
  -4   8  15   24.00    2.90
  -4  -8 -15   22.80    3.40
  -4   8 -15   19.50    3.30
  -4   8 -15   22.80    2.80
  -5   8  15    0.20    2.30
   5   8 -15    4.20    2.20
  -5  -8 -15    3.40    2.60
  -5   8 -15    6.30    3.10
  -5   8 -15    3.40    2.50
  -6   8  15   17.10    2.80
  -6  -8 -15   19.00    3.70
  -6   8 -15   11.00    3.40
  -6   8 -15   19.60    3.30
  -7   8  15    7.10    2.60
  -7  -8 -15    1.00    3.00
  -7   8 -15    9.50    3.40
  -7   8 -15    1.50    2.90
  -8  -8 -15    1.10    3.50
  -8   8 -15    3.80    3.30
  -8   8 -15    5.40    3.30
   0   9 -15    0.20    2.20
   1   9 -15   37.80    3.60
  -1   9 -15   40.40    2.80
  -1   9 -15   32.70    3.60
   2   9 -15    1.30    2.40
  -2   9 -15    5.00    1.90
  -2   9 -15    2.30    2.30
   3   9 -15   -0.90    2.10
  -3   9 -15    0.10    2.00
  -3   9 -15   -1.00    2.40
   4   9 -15   12.00    2.60
  -4  -9 -15    8.70    3.00
  -4   9  15   13.50    2.80
  -4   9 -15   19.00    3.50
  -4   9 -15   15.10    2.70
  -5  -9 -15   -2.50    2.80
   5   9 -15    0.60    2.20
  -5   9  15    1.00    2.40
  -5   9 -15   -1.70    2.40
  -5   9 -15    1.70    2.70
  -6   9  15   44.20    3.80
  -6  -9 -15   28.10    3.90
  -6   9 -15   25.60    3.50
  -6   9 -15   24.10    3.80
  -7  -9 -15   58.89    5.20
  -7   9  15   51.79    4.10
  -7   9 -15   42.60    4.70
  -7   9 -15   51.59    4.60
   0  10 -15   13.80    3.10
   1  10 -15    6.40    2.70
  -1  10 -15    7.70    2.70
   2  10 -15   11.50    2.90
  -2  10 -15   18.10    2.40
  -2  10 -15   16.60    3.30
   3  10 -15   12.20    2.90
  -3  10 -15   12.70    3.30
  -3  10 -15   10.20    2.40
   4  10 -15   10.40    2.60
  -4  10  15    7.80    2.90
  -4  10 -15    9.60    2.60
  -4  10 -15    6.00    2.90
  -5  10  15   85.39    5.30
   5  10 -15   69.79    4.80
  -5 -10 -15   80.19    6.00
  -5  10 -15   79.49    5.90
  -5  10 -15   82.09    4.90
  -6 -10 -15    6.00    3.20
   6  10 -15   -5.50    2.70
  -6  10  15   -4.70    2.50
  -6  10 -15    3.00    3.00
  -6  10 -15    3.40    3.00
  -7  10  15   35.20    3.90
  -7 -10 -15   33.40    4.60
  -7  10 -15   46.10    4.70
  -7  10 -15   29.80    4.40
   0  11 -15    1.80    2.70
   1  11 -15   18.80    3.30
  -1  11 -15   16.20    3.30
   2  11 -15   81.09    5.40
  -2  11 -15   84.49    5.80
  -2  11 -15   91.59    4.40
   3  11 -15   65.59    4.60
  -3  11 -15   71.39    5.60
  -3  11 -15   68.79    4.40
  -4  11  15    3.40    2.90
   4  11 -15    6.20    2.60
  -4  11 -15    5.90    2.60
  -4  11 -15    3.90    3.00
  -5  11  15   31.00    3.80
   5  11 -15   34.00    3.80
  -5 -11 -15   28.00    4.10
  -5  11 -15   31.00    3.60
  -5  11 -15   25.70    4.10
   6  11 -15    0.50    2.70
  -6  11  15    6.30    3.00
  -6 -11 -15    3.10    3.20
  -6  11 -15    6.80    3.20
  -6  11 -15    2.50    3.10
   0  12 -15  194.88    7.80
   1  12 -15  213.68    8.10
  -1  12 -15  219.68    8.40
   2  12 -15   -2.70    2.40
  -2  12 -15    5.30    2.20
  -2  12 -15    7.70    3.00
   3  12 -15   79.89    5.50
  -3  12 -15   73.09    5.50
  -3  12 -15   87.49    4.90
  -4  12  15   35.10    4.00
   4  12 -15   36.80    3.90
  -4  12 -15   43.40    3.90
  -4  12 -15   40.90    4.60
  -5  12  15   31.60    4.00
   5  12 -15   32.40    3.80
  -5  12 -15   26.40    4.40
  -5  12 -15   40.20    4.00
   6  12 -15    6.20    3.00
  -6  12  15   -0.30    2.70
  -6 -12 -15    5.90    3.60
  -6  12 -15    4.80    3.40
  -6  12 -15   13.40    3.30
   0  13 -15    4.00    3.00
   1  13 -15  115.49    6.20
  -1  13 -15  124.29    6.90
   2  13 -15    1.10    2.90
  -2  13 -15   -1.90    2.80
   3  13 -15   31.10    4.00
  -3  13 -15   32.90    3.40
  -3  13 -15   26.80    3.90
  -4  13  15    6.30    3.30
   4  13 -15    5.30    3.10
  -4  13 -15    4.20    3.50
  -4  13 -15    8.60    2.90
   5  13 -15   26.70    3.90
  -5  13  15   28.70    4.10
  -5  13 -15   24.00    4.20
  -5  13 -15   27.40    3.90
   0  14 -15  162.08    7.40
   1  14 -15   10.90    3.50
  -1  14 -15    9.70    3.30
   2  14 -15    9.80    3.60
  -2  14 -15   11.20    3.70
   3  14 -15   84.39    6.10
  -3  14 -15   88.99    5.40
  -3  14 -15   83.59    6.60
   0  15 -15    0.00    3.20
   1  15 -15    1.90    3.10
  -1  15 -15   -1.70    3.20
   2  15 -15   -1.00    3.10
  -2  15 -15   -4.10    2.80
   0   0 -16    7.50    1.90
  -1   0 -16  113.19    4.70
   1   0 -16  109.29    4.10
   2   0 -16  355.86    8.20
  -2   0 -16  346.47    9.30
  -3   0 -16   29.60    3.10
   3   0 -16   31.20    2.20
  -4   0 -16   32.50    3.50
  -5   0 -16   42.80    4.00
  -6   0 -16  114.29    5.90
  -7   0 -16   14.20    3.50
  -8   0 -16    7.20    3.10
  -9   0 -16   28.50    4.30
  -9   0 -16   30.80    4.30
   0  -1 -16    2.80    1.70
   0   1 -16    0.70    1.80
   1   1 -16    2.60    1.70
  -1  -1 -16    1.00    1.80
  -1   1 -16    4.00    1.90
   1  -1 -16    2.10    1.50
   2   1 -16  338.97    8.10
  -2  -1 -16  345.37    9.20
   2  -1 -16  336.97    7.90
  -2   1 -16  351.36    9.10
  -3  -1 -16  103.09    5.20
   3   1 -16  108.39    3.70
   3  -1 -16  109.69    3.40
  -3   1 -16  106.79    5.30
  -4  -1 -16   75.09    4.90
  -4   1 -16   77.69    4.70
  -5  -1 -16   42.70    3.80
  -5   1 -16   47.90    4.20
  -6  -1 -16   -0.90    2.70
  -6   1 -16   -1.30    2.70
  -7  -1 -16   -2.20    2.90
  -7   1 -16   -1.50    2.90
  -8  -1 -16    3.90    3.30
  -8   1 -16    5.80    3.60
  -8   1 -16    8.70    3.20
  -9  -1 -16   16.00    4.00
  -9   1 -16   17.00    4.00
  -9   1 -16   16.90    3.90
   0   2 -16  423.26   10.30
   0  -2 -16  445.76   10.20
  -1  -2 -16    9.50    2.20
   1   2 -16    6.70    1.80
   1  -2 -16    6.90    1.70
  -1   2 -16    8.90    2.10
  -2  -2 -16  431.06   10.80
   2   2 -16  427.46    9.90
  -2   2 -16  446.96   11.00
   2  -2 -16  433.46    9.60
  -3  -2 -16    1.60    2.20
   3   2 -16    4.40    1.50
  -3   2 -16    2.20    2.40
  -4  -2 -16   24.60    3.10
  -4   2 -16   21.20    3.10
  -5  -2 -16  110.29    5.90
  -5   2 -16  115.89    5.70
  -6  -2 -16   16.90    3.40
  -6   2 -16   16.70    3.40
  -6   2 -16   13.20    3.00
  -7  -2 -16   43.80    4.40
  -7   2 -16   49.70    4.70
  -7   2 -16   38.00    4.10
  -8  -2 -16   20.20    3.60
  -8   2 -16    9.00    3.50
  -8   2 -16    9.70    3.30
  -9  -2 -16   29.40    4.20
  -9   2 -16   31.00    4.50
  -9   2 -16   26.80    4.40
   0  -3 -16   -3.30    1.50
   0   3 -16    0.00    1.20
   0   3 -16   -0.90    1.80
   1   3 -16    2.00    1.80
  -1  -3 -16   -2.50    1.80
  -1   3 -16   -0.90    2.00
   1  -3 -16   -0.20    1.50
  -1   3 -16    1.90    1.50
  -2  -3 -16  246.78    7.30
   2   3 -16  243.08    6.60
   2  -3 -16  234.88    6.10
  -2   3 -16  241.48    6.70
  -2   3 -16  256.87    7.60
   3   3 -16   95.29    3.90
  -3  -3 -16   97.49    4.80
  -3   3 -16  106.79    5.10
  -3   3 -16  104.09    4.50
   4   3 -16    7.70    1.90
  -4  -3 -16    7.70    2.50
  -4   3 -16    7.10    2.40
  -4   3 -16    8.70    2.60
  -5  -3 -16   28.00    3.60
  -5   3 -16   32.10    3.50
  -5   3 -16   33.20    3.60
  -6  -3 -16  223.48    8.20
  -6   3 -16  199.68    7.80
  -6   3 -16  214.98    7.80
  -7  -3 -16   35.30    4.00
  -7   3 -16   41.90    4.40
  -7   3 -16   39.60    4.30
  -8  -3 -16    5.00    3.40
  -8   3 -16    9.60    3.20
  -8   3 -16    6.70    3.30
  -9  -3 -16    4.10    3.30
  -9   3 -16    5.40    3.60
  -9   3 -16    1.50    3.30
   0  -4 -16   31.60    2.60
   0   4 -16   24.60    2.80
  -1  -4 -16    4.10    2.00
   1   4 -16    8.80    2.00
   1  -4 -16    8.30    1.80
  -1   4 -16   10.00    1.70
  -1   4 -16    8.20    2.30
   2   4 -16   15.10    2.10
  -2  -4 -16    9.90    2.40
  -2   4 -16   12.80    2.10
  -2   4 -16   13.50    2.70
   3   4 -16   64.19    3.50
  -3  -4 -16   69.89    4.50
  -3   4 -16   67.89    4.80
  -3   4 -16   61.19    3.90
   4   4 -16  113.39    4.30
  -4  -4 -16  120.99    5.70
  -4   4 -16  120.19    5.20
  -4   4 -16  118.09    5.60
  -5  -4 -16   21.70    3.30
  -5   4 -16   22.60    3.40
  -5   4 -16   20.00    3.20
  -6  -4 -16   79.19    5.30
  -6   4 -16   76.89    5.70
  -6   4 -16   84.19    5.50
  -7  -4 -16   31.20    4.20
  -7   4 -16   42.50    4.50
  -7   4 -16   37.70    4.10
  -8  -4 -16  100.49    6.20
  -8   4 -16   85.09    6.00
  -8   4 -16   94.19    6.10
   0   5 -16    1.90    2.00
   1   5 -16    3.20    2.00
  -1  -5 -16    0.80    1.90
  -1   5 -16    0.50    1.40
  -1   5 -16    1.70    2.00
  -2  -5 -16   38.70    3.20
   2   5 -16   38.70    3.20
  -2   5 -16   40.20    3.00
  -2   5 -16   30.20    3.10
  -3  -5 -16  158.18    6.00
   3   5 -16  159.78    5.30
  -3   5 -16  146.79    6.40
  -3   5 -16  154.98    5.50
  -4  -5 -16    8.50    2.80
   4   5 -16   10.30    2.00
  -4   5 -16   10.40    2.30
  -4   5 -16    8.00    2.80
  -5  -5 -16   13.80    3.20
  -5   5 -16    9.00    2.70
  -5   5 -16    7.50    3.10
  -6  -5 -16   33.50    3.90
  -6   5 -16   32.00    3.90
  -6   5 -16   25.90    3.50
  -7  -5 -16   24.60    3.70
  -7   5 -16   28.30    4.00
  -7   5 -16   21.20    3.70
  -8  -5 -16   71.79    5.80
  -8   5 -16   57.39    5.10
  -8   5 -16   58.89    5.10
   0   6 -16   12.90    2.40
   1   6 -16    2.60    2.10
  -1   6 -16    1.30    1.40
  -1   6 -16    3.10    2.30
   2   6 -16  246.98    7.10
  -2  -6 -16  237.58    7.50
  -2   6 -16  234.88    7.80
  -2   6 -16  222.78    6.50
  -3  -6 -16   69.09    4.40
   3   6 -16   71.39    3.90
  -3   6 -16   69.39    3.90
  -3   6 -16   65.99    4.60
   4   6 -16    5.30    2.10
  -4  -6 -16    1.60    2.40
  -4   6 -16    7.30    2.40
  -4   6 -16    5.60    2.60
  -5  -6 -16    8.20    2.80
  -5   6 -16    3.10    2.70
  -5   6 -16    5.40    2.40
  -6  -6 -16   64.39    5.10
  -6   6 -16   57.19    4.70
  -6   6 -16   63.09    5.10
  -7  -6 -16   67.39    5.50
  -7   6 -16   83.19    6.20
  -7   6 -16   74.49    5.80
  -8  -6 -16    8.80    3.40
  -8   6 -16   12.90    3.70
  -8   6 -16   14.70    3.60
   0   7 -16   -2.20    2.20
   1   7 -16  202.08    6.60
  -1   7 -16  181.48    6.60
  -1   7 -16  187.48    5.40
   2   7 -16   55.99    4.00
  -2   7 -16   55.59    4.20
  -2   7 -16   55.29    3.40
  -3  -7 -16   -2.30    2.40
   3   7 -16    1.50    2.00
  -3   7 -16    2.60    2.00
  -3   7 -16    0.60    2.40
  -4  -7 -16   79.89    5.30
   4   7 -16   88.29    4.40
  -4   7 -16   76.59    5.10
  -4   7 -16   86.79    4.70
  -5   7  16   31.90    3.10
  -5  -7 -16   30.80    3.70
  -5   7 -16   31.40    3.90
  -5   7 -16   30.40    3.40
  -6  -7 -16    1.80    2.80
  -6   7  16   -1.30    2.10
  -6   7 -16   -2.50    2.70
  -6   7 -16    0.60    2.80
  -7  -7 -16   -0.70    3.10
  -7   7 -16    4.00    3.30
  -7   7 -16    0.80    3.30
  -8  -7 -16   16.10    4.00
  -8   7 -16   12.70    3.60
  -8   7 -16    1.20    3.50
   0   8 -16   -1.00    2.40
   1   8 -16  204.48    7.00
  -1   8 -16  190.28    6.90
   2   8 -16   84.29    4.70
  -2   8 -16   84.99    4.00
  -2   8 -16   72.99    5.20
  -3  -8 -16   31.00    3.30
   3   8 -16   33.80    3.30
  -3   8 -16   26.40    3.60
  -3   8 -16   28.60    2.80
  -4  -8 -16   44.90    4.20
   4   8 -16   39.90    3.40
  -4   8 -16   35.60    3.30
  -4   8 -16   42.60    4.20
   5   8 -16    0.40    2.40
  -5  -8 -16    0.10    2.50
  -5   8  16   -1.70    2.20
  -5   8 -16    3.00    2.50
  -5   8 -16   -1.40    2.60
  -6   8  16   -1.20    2.30
  -6  -8 -16    0.60    3.20
  -6   8 -16    0.40    2.80
  -6   8 -16   -1.40    2.70
  -7  -8 -16    8.10    3.60
  -7   8  16    1.20    3.90
  -7   8 -16   10.90    3.20
  -7   8 -16    7.70    3.50
   0   9 -16   -0.40    2.40
   1   9 -16    2.10    2.50
  -1   9 -16   -0.90    2.30
   2   9 -16    8.40    2.70
  -2   9 -16   10.80    2.10
  -2   9 -16    9.80    2.90
   3   9 -16   47.40    3.80
  -3   9 -16   50.19    3.90
  -3   9 -16   41.40    4.20
   4   9 -16   40.50    3.70
  -4  -9 -16   34.40    3.90
  -4   9 -16   45.10    3.60
  -4   9 -16   38.50    4.00
   5   9 -16   16.80    2.90
  -5   9  16   11.40    2.80
  -5  -9 -16   19.70    3.70
  -5   9 -16   15.10    3.10
  -5   9 -16    7.00    3.40
  -6   9  16    1.70    2.60
  -6  -9 -16    5.20    3.20
  -6   9 -16    0.30    3.20
  -6   9 -16    6.40    2.80
  -7   9  16   57.89    4.30
  -7  -9 -16   56.49    5.20
  -7   9 -16   63.59    5.10
  -7   9 -16   58.29    5.20
   0  10 -16    1.80    2.60
   1  10 -16    0.10    2.50
  -1  10 -16    0.70    2.60
   2  10 -16    8.60    2.90
  -2  10 -16    8.00    3.00
  -2  10 -16   12.10    2.20
   3  10 -16    1.60    2.50
  -3  10 -16   -1.60    2.50
  -3  10 -16    1.60    2.10
   4  10 -16   16.40    3.00
  -4 -10 -16   13.50    3.40
  -4  10 -16   22.90    3.80
  -4  10 -16   16.30    2.90
  -5  10  16   -0.70    2.50
  -5 -10 -16   -3.70    2.90
   5  10 -16    8.70    2.70
  -5  10 -16   -2.80    2.90
  -5  10 -16    2.60    2.60
  -6 -10 -16   11.60    3.60
  -6  10  16    6.90    3.00
  -6  10 -16   12.20    3.30
  -6  10 -16   12.10    3.80
   0  11 -16   -5.60    2.40
   1  11 -16   38.90    4.00
  -1  11 -16   43.80    4.30
   2  11 -16   11.80    3.20
  -2  11 -16   13.00    3.20
   3  11 -16   26.30    3.40
  -3  11 -16   22.90    3.60
  -3  11 -16   29.00    3.10
   4  11 -16   70.69    5.10
  -4  11 -16   74.89    6.10
  -4  11 -16   82.59    4.90
   5  11 -16   21.00    3.40
  -5  11  16   22.90    3.50
  -5 -11 -16   24.90    4.10
  -5  11 -16   20.40    3.30
  -5  11 -16   17.50    3.70
  -6 -11 -16    7.80    3.60
  -6  11  16    6.90    3.10
  -6  11 -16   12.90    3.90
  -6  11 -16    9.40    3.20
   0  12 -16   11.10    3.20
   1  12 -16  111.79    6.30
  -1  12 -16  104.99    6.40
   2  12 -16   26.10    3.60
  -2  12 -16   26.90    3.90
   3  12 -16    3.70    2.80
  -3  12 -16    3.30    3.00
  -3  12 -16    3.90    2.40
   4  12 -16   94.19    5.90
  -4  12 -16   91.99    5.30
  -4  12 -16   89.39    6.60
   5  12 -16   26.60    3.70
  -5  12  16   25.00    3.90
  -5 -12 -16   17.70    4.10
  -5  12 -16   32.50    3.90
  -5  12 -16   37.60    4.60
   0  13 -16    4.20    3.10
   1  13 -16    3.90    3.10
  -1  13 -16    6.00    3.30
   2  13 -16  185.28    7.90
  -2  13 -16  174.78    7.80
   3  13 -16   -0.20    2.80
  -3  13 -16    2.50    2.50
  -3  13 -16   -0.40    2.90
   4  13 -16   17.90    3.60
  -4  13 -16   14.40    3.90
  -4  13 -16   12.80    3.00
   0  14 -16   74.89    5.70
   1  14 -16   73.59    6.20
  -1  14 -16   83.79    5.90
   2  14 -16   13.20    3.70
  -2  14 -16   15.90    3.80
   0   0 -17    2.80    1.90
   1   0 -17    0.30    1.70
  -1   0 -17    5.50    2.20
  -2   0 -17   -1.00    2.20
   2   0 -17    0.30    1.50
  -3   0 -17    0.50    2.40
  -4   0 -17   -3.60    2.20
  -5   0 -17    2.60    2.70
  -6   0 -17   -2.10    2.50
  -7   0 -17   -2.00    2.70
  -8   0 -17   -5.90    2.70
   0   1 -17    2.30    1.90
   0  -1 -17   -0.90    1.80
  -1  -1 -17 1053.79   21.70
   1   1 -17 1031.40   21.10
   1  -1 -17 1035.70   21.00
  -1   1 -17 1002.60   21.70
   2   1 -17    4.70    1.60
  -2  -1 -17    8.00    2.40
   2  -1 -17    4.60    1.50
  -2   1 -17    1.90    2.20
  -3  -1 -17    4.10    2.30
  -3   1 -17    7.50    2.60
  -4  -1 -17   52.29    4.30
  -4   1 -17   53.09    4.30
  -5  -1 -17   -2.20    2.50
  -5   1 -17    2.70    2.70
  -6  -1 -17   33.60    3.90
  -6   1 -17   31.30    3.80
  -7  -1 -17   83.99    6.30
  -7   1 -17   79.19    5.70
  -8  -1 -17   -1.80    2.90
  -8   1 -17   -2.10    3.20
  -8   1 -17   -4.20    3.00
   0   2 -17  534.95   12.30
   0  -2 -17  531.95   12.20
  -1  -2 -17  230.18    7.00
   1   2 -17  222.48    6.50
  -1   2 -17  242.68    7.10
   1  -2 -17  224.18    6.30
  -2  -2 -17   78.89    4.50
   2   2 -17   78.39    3.70
  -2   2 -17   83.09    4.70
   2  -2 -17   75.99    3.30
  -3  -2 -17  196.58    6.70
   3   2 -17  193.58    5.50
  -3   2 -17  189.28    6.80
  -4  -2 -17    3.50    2.60
  -4   2 -17    1.70    2.50
  -5  -2 -17   62.39    4.70
  -5   2 -17   46.40    4.10
  -6  -2 -17  125.79    6.60
  -6   2 -17  139.99    6.80
  -6   2 -17  134.79    6.50
  -7  -2 -17   -0.80    3.10
  -7   2 -17   -0.40    2.90
  -7   2 -17   -3.60    3.00
  -8  -2 -17   -2.00    3.20
  -8   2 -17   -1.80    3.00
  -8   2 -17   -2.80    3.20
   0   3 -17   -1.50    2.00
   0  -3 -17   -4.40    1.70
  -1  -3 -17  121.79    5.20
   1   3 -17  128.59    4.90
   1  -3 -17  125.59    4.50
  -1   3 -17  132.89    4.40
  -1   3 -17  128.99    5.40
  -2  -3 -17   68.49    4.40
   2   3 -17   67.79    3.60
   2  -3 -17   70.49    3.20
  -2   3 -17   65.89    3.70
  -2   3 -17   61.89    4.10
  -3  -3 -17    0.00    2.20
   3   3 -17    1.40    1.60
  -3   3 -17    4.00    2.20
  -3   3 -17   -2.00    2.40
  -4  -3 -17   11.80    2.70
  -4   3 -17   15.50    2.70
  -4   3 -17   12.40    3.00
  -5  -3 -17    2.30    2.50
  -5   3 -17    0.80    2.80
  -5   3 -17    1.10    2.60
  -6  -3 -17    4.80    2.80
  -6   3 -17   -3.30    2.40
  -6   3 -17    3.60    3.00
  -7  -3 -17    0.30    2.80
  -7   3 -17    0.70    2.90
  -7   3 -17   -2.40    3.00
  -8  -3 -17    2.80    3.40
  -8   3 -17   -2.90    3.50
  -8   3 -17    0.10    3.10
   0  -4 -17   -1.40    1.80
   0   4 -17   -1.90    1.90
   1   4 -17   43.40    3.60
  -1  -4 -17   45.20    3.40
  -1   4 -17   44.60    3.60
   1  -4 -17   40.20    3.10
  -1   4 -17   49.40    2.90
  -2  -4 -17  140.49    5.70
   2   4 -17  143.09    5.10
  -2   4 -17  137.19    6.00
  -2   4 -17  137.19    4.80
   2  -4 -17  147.59    6.30
   3   4 -17   48.60    3.30
  -3  -4 -17   43.60    3.80
  -3   4 -17   47.00    3.90
  -3   4 -17   51.59    3.90
  -4  -4 -17    2.00    2.50
  -4   4 -17    4.90    2.40
  -4   4 -17    3.30    2.70
  -5  -4 -17   41.30    3.90
  -5   4 -17   38.10    3.90
  -5   4 -17   43.40    3.70
  -6  -4 -17    0.00    2.80
  -6   4 -17    9.10    3.10
  -6   4 -17    4.80    3.00
  -7  -4 -17  131.99    7.10
  -7   4 -17  124.99    7.10
  -7   4 -17  127.29    6.50
  -8  -4 -17    3.10    3.10
  -8   4 -17    7.50    3.30
  -8   4 -17   -1.40    3.30
   0  -5 -17   -1.60    1.80
   0   5 -17   -0.90    1.90
   1   5 -17    3.30    2.10
  -1  -5 -17    2.60    2.10
  -1   5 -17    4.40    2.30
  -1   5 -17    3.30    1.60
  -2  -5 -17   -2.70    2.10
   2   5 -17    2.90    2.00
  -2   5 -17   -1.00    1.70
  -2   5 -17   -1.30    2.20
  -3  -5 -17   93.99    5.20
   3   5 -17   84.09    4.10
  -3   5 -17   97.89    4.50
  -3   5 -17   86.59    5.00
  -4  -5 -17    2.50    2.50
  -4   5 -17    3.20    2.80
  -4   5 -17    6.40    2.40
  -5  -5 -17   12.80    3.10
  -5   5 -17    9.10    3.10
  -5   5 -17    8.90    2.70
  -6  -5 -17    5.20    2.80
  -6   5 -17    5.50    3.00
  -6   5 -17    1.90    3.10
  -7  -5 -17    2.10    3.30
  -7   5 -17    3.30    3.00
  -7   5 -17    8.00    3.40
  -8  -5 -17  108.09    6.70
  -8   5 -17  122.29    7.20
  -8   5 -17  103.59    6.60
   0   6 -17    0.60    2.20
   1   6 -17  103.49    4.80
  -1  -6 -17   94.19    4.70
  -1   6 -17   95.89    5.20
   2   6 -17    4.50    2.10
  -2  -6 -17    7.30    2.60
  -2   6 -17    7.80    1.90
  -2   6 -17   13.20    2.90
  -3  -6 -17    3.70    2.60
   3   6 -17    4.80    2.10
  -3   6 -17    5.00    2.50
  -3   6 -17    1.60    2.00
   4   6 -17    0.20    2.20
  -4  -6 -17   -1.10    2.40
  -4   6 -17   -1.00    2.10
  -4   6 -17    1.10    2.70
  -5  -6 -17    8.40    2.80
  -5   6 -17    8.70    3.00
  -5   6 -17   10.00    2.80
  -6  -6 -17   16.20    3.50
  -6   6 -17   19.70    3.30
  -6   6 -17   24.10    4.00
  -7  -6 -17    5.60    3.40
  -7   6 -17   -1.00    3.20
  -7   6 -17   -1.10    3.10
   0   7 -17   -2.90    2.10
   1   7 -17   77.39    4.70
  -1   7 -17   81.89    5.00
  -2  -7 -17   41.80    3.70
   2   7 -17   54.09    4.00
  -2   7 -17   46.90    4.10
  -2   7 -17   48.20    3.30
  -3  -7 -17   17.70    3.10
   3   7 -17   16.10    2.60
  -3   7 -17   11.20    2.90
  -3   7 -17   16.80    2.50
   4   7 -17   34.40    3.20
  -4  -7 -17   27.00    3.40
  -4   7 -17   28.00    3.70
  -4   7 -17   29.70    3.10
  -5  -7 -17   13.60    3.20
  -5   7 -17   17.20    3.50
  -5   7 -17   13.60    3.00
  -6  -7 -17    1.10    2.80
  -6   7 -17   -1.80    2.80
  -6   7 -17    1.40    2.80
  -7  -7 -17    4.50    3.30
  -7   7 -17   -3.90    2.90
  -7   7 -17    0.10    3.30
   0   8 -17   11.70    2.60
   1   8 -17   47.20    3.90
  -1   8 -17   41.60    3.90
   2   8 -17   47.10    3.80
  -2   8 -17   40.80    3.20
  -2   8 -17   35.40    3.80
  -3  -8 -17   17.50    3.20
   3   8 -17   16.30    2.80
  -3   8 -17   16.30    3.50
  -3   8 -17   19.50    2.60
   4   8 -17    4.50    2.30
  -4  -8 -17    3.90    2.70
  -4   8 -17    1.40    2.30
  -4   8 -17    0.90    2.90
  -5  -8 -17   -4.80    2.50
  -5   8 -17    0.50    2.60
  -5   8 -17    2.20    2.90
  -6  -8 -17    0.30    2.90
  -6   8  17    0.40    2.70
  -6   8 -17    1.50    3.00
  -6   8 -17   -5.00    2.70
  -7  -8 -17   13.60    3.80
  -7   8 -17    8.20    3.70
  -7   8 -17   15.80    3.50
   0   9 -17   -5.20    2.40
   1   9 -17   51.79    4.10
  -1   9 -17   62.19    5.00
   2   9 -17   -2.10    2.30
  -2   9 -17    2.20    2.60
  -3  -9 -17    1.30    2.40
   3   9 -17    3.50    2.50
  -3   9 -17    4.10    2.10
  -3   9 -17   -2.70    2.50
  -4  -9 -17   27.50    3.80
   4   9 -17   35.40    3.50
  -4   9 -17   30.80    4.00
  -4   9 -17   35.70    3.30
  -5  -9 -17    9.70    3.40
  -5   9 -17   10.00    3.00
  -5   9 -17    6.30    3.30
  -6  -9 -17    3.60    3.30
  -6   9  17    2.60    2.70
  -6   9 -17    1.80    2.70
  -6   9 -17    5.70    3.30
   0  10 -17   46.00    4.10
   1  10 -17    3.30    2.50
  -1  10 -17   -0.10    2.70
   2  10 -17   14.80    3.10
  -2  10 -17   10.50    3.20
   3  10 -17    2.50    2.50
  -3  10 -17    3.40    2.20
  -3  10 -17    2.20    3.00
   4  10 -17   17.60    3.10
  -4 -10 -17   23.20    3.60
  -4  10 -17   19.30    3.00
  -4  10 -17   20.60    3.60
  -5 -10 -17   74.29    6.10
  -5  10 -17   55.29    4.40
  -5  10 -17   67.09    5.50
  -6  10  17   -1.30    2.70
  -6 -10 -17    2.70    3.30
  -6  10 -17    3.90    3.00
  -6  10 -17   -0.90    3.20
   0  11 -17   -1.80    2.50
   1  11 -17    6.00    2.80
  -1  11 -17   12.30    3.20
   2  11 -17    0.90    2.70
  -2  11 -17    2.10    3.10
   3  11 -17    2.80    2.70
  -3  11 -17    4.30    3.30
  -3  11 -17    2.30    2.30
   4  11 -17    4.20    2.80
  -4 -11 -17    0.20    2.80
  -4  11 -17    3.80    2.60
  -4  11 -17    0.90    3.00
  -5 -11 -17  136.49    7.60
  -5  11 -17  133.39    6.30
  -5  11 -17  139.19    7.70
   0  12 -17  232.38    8.50
   1  12 -17   73.99    5.70
  -1  12 -17   72.99    5.50
   2  12 -17   24.00    3.70
  -2  12 -17   22.20    4.00
   3  12 -17   17.70    3.40
  -3  12 -17   17.90    4.00
   4  12 -17   -2.80    2.70
  -4  12 -17   -0.80    2.50
  -4  12 -17   -0.40    3.10
   0  13 -17    2.50    3.10
   1  13 -17    3.50    3.30
  -1  13 -17    8.10    3.50
   2  13 -17   33.40    4.20
  -2  13 -17   24.10    4.20
   3  13 -17    0.60    3.00
  -3  13 -17    1.80    3.40
   0   0 -18 2865.71   55.29
   1   0 -18  129.19    4.80
  -1   0 -18  122.19    5.20
   2   0 -18    4.90    1.70
  -2   0 -18    2.60    2.10
  -3   0 -18  178.08    6.70
  -4   0 -18    2.70    2.40
  -5   0 -18    9.00    2.80
  -6   0 -18    2.50    2.80
  -7   0 -18   78.39    5.80
  -8   0 -18   11.60    3.80
   0   1 -18    3.00    2.10
   0  -1 -18    0.40    2.00
  -1  -1 -18    5.40    2.20
  -2  -1 -18   23.50    3.00
   2   1 -18   25.80    2.30
  -2   1 -18   24.50    3.10
  -3  -1 -18   58.19    4.50
  -3   1 -18   53.79    4.30
  -4  -1 -18    6.50    2.80
  -4   1 -18    8.80    2.70
  -5  -1 -18   10.60    3.20
  -5   1 -18   17.20    3.40
  -6  -1 -18   29.50    3.80
  -6   1 -18   27.20    3.70
  -7  -1 -18   43.50    4.80
  -7   1 -18   41.80    4.40
  -8  -1 -18   13.00    3.60
  -8   1 -18   12.90    4.00
  -8   1 -18   12.10    3.60
   0   2 -18    7.60    2.20
   0  -2 -18    8.90    2.20
  -1  -2 -18   -0.60    2.00
   1   2 -18   -0.30    1.80
   1  -2 -18    0.60    1.70
  -1   2 -18    6.40    2.20
  -2  -2 -18    0.50    2.10
   2   2 -18    1.30    1.70
  -2   2 -18   -0.20    2.30
  -3  -2 -18    7.20    2.50
  -3   2 -18   11.30    2.70
  -4  -2 -18   -1.50    2.20
  -4   2 -18    2.10    2.60
  -5  -2 -18   17.00    3.30
  -5   2 -18    7.20    3.10
  -6  -2 -18    8.10    3.00
  -6   2 -18    3.90    3.00
  -6   2 -18   -2.60    2.60
  -7  -2 -18   29.80    4.10
  -7   2 -18   25.60    3.90
  -7   2 -18   24.30    3.90
  -8  -2 -18    2.70    3.40
  -8   2 -18    3.20    3.50
  -8   2 -18    1.90    3.20
   0  -3 -18   -4.20    1.80
   0   3 -18   -1.10    2.00
  -1  -3 -18  115.69    5.10
   1   3 -18  130.69    5.10
  -1   3 -18  117.99    4.20
  -1   3 -18  119.39    5.30
   1  -3 -18  121.99    4.60
  -2  -3 -18   -1.70    2.10
   2   3 -18   -2.90    1.70
  -2   3 -18    0.70    2.30
  -2   3 -18   -1.30    1.80
  -3  -3 -18  132.49    5.90
  -3   3 -18  128.99    5.20
  -3   3 -18  129.49    6.10
  -4  -3 -18    5.90    2.70
  -4   3 -18    4.60    2.50
  -4   3 -18    3.20    2.90
  -5  -3 -18   10.30    3.10
  -5   3 -18    2.80    2.80
  -5   3 -18   11.00    2.90
  -6  -3 -18  165.68    7.50
  -6   3 -18  152.58    7.20
  -6   3 -18  172.98    7.20
  -7  -3 -18    3.80    3.30
  -7   3 -18    2.50    3.20
  -7   3 -18   -1.60    3.10
  -8  -3 -18  109.99    7.30
  -8   3 -18  133.39    7.70
  -8   3 -18  108.29    6.70
   0  -4 -18  122.59    5.00
   0   4 -18  127.19    5.30
  -1  -4 -18   64.69    4.20
   1   4 -18   54.69    3.80
   1  -4 -18   68.09    3.60
  -1   4 -18   70.39    4.50
  -2  -4 -18   26.10    3.10
   2   4 -18   24.20    2.60
  -2   4 -18   25.20    3.20
  -2   4 -18   29.00    2.70
  -3  -4 -18    1.30    2.40
   3   4 -18   -3.70    1.90
  -3   4 -18   -3.30    1.90
  -3   4 -18   -1.20    2.50
  -4  -4 -18  101.69    5.70
  -4   4 -18   99.19    5.50
  -4   4 -18  108.69    5.30
  -5  -4 -18   66.59    5.30
  -5   4 -18   59.39    4.90
  -5   4 -18   64.99    5.00
  -6  -4 -18   63.99    5.30
  -6   4 -18   64.99    5.30
  -6   4 -18   66.79    5.50
  -7  -4 -18   35.70    4.30
  -7   4 -18   38.50    4.60
  -7   4 -18   41.10    4.60
   0   5 -18   -1.40    2.10
   0  -5 -18   -0.60    1.80
  -1  -5 -18   38.20    3.30
   1   5 -18   40.50    3.30
   1  -5 -18   36.90    2.80
  -1   5 -18   31.90    3.30
  -2  -5 -18   44.10    3.80
   2   5 -18   36.20    3.10
  -2   5 -18   42.70    3.30
  -2   5 -18   38.70    3.80
   3   5 -18    1.20    1.90
  -3  -5 -18    3.00    2.60
  -3   5 -18   -1.80    1.90
  -3   5 -18    3.00    2.70
  -4  -5 -18   45.00    3.90
  -4   5 -18   45.90    3.60
  -4   5 -18   40.10    4.00
  -5  -5 -18    2.90    2.70
  -5   5 -18    1.20    2.80
  -5   5 -18    1.70    2.70
  -6  -5 -18    0.80    3.10
  -6   5 -18    4.70    2.80
  -6   5 -18    0.10    3.10
  -7  -5 -18   42.80    4.60
  -7   5 -18   48.00    4.80
  -7   5 -18   44.50    4.80
   0  -6 -18    1.10    1.90
   0   6 -18   -1.40    2.20
  -1  -6 -18    0.30    2.20
   1   6 -18    6.20    2.40
  -1   6 -18    5.00    2.50
  -2  -6 -18   -3.30    2.30
   2   6 -18   -0.30    2.00
  -2   6 -18   -1.90    1.70
  -2   6 -18   -1.30    2.50
   3   6 -18   55.59    4.00
  -3  -6 -18   58.29    4.70
  -3   6 -18   58.79    3.90
  -3   6 -18   62.79    4.70
  -4  -6 -18    9.80    3.00
  -4   6 -18   11.60    2.70
  -4   6 -18    4.80    3.10
  -5  -6 -18   23.70    3.60
  -5   6 -18   21.60    3.80
  -5   6 -18   27.80    3.50
  -6  -6 -18   11.00    3.50
  -6   6 -18   18.40    3.60
  -6   6 -18   15.60    3.50
  -7  -6 -18   -2.20    3.00
  -7   6 -18   -0.30    3.20
  -7   6 -18   -3.60    2.80
   0   7 -18   -0.90    2.20
  -1  -7 -18    2.00    2.20
   1   7 -18    5.70    2.30
  -1   7 -18   -0.20    2.50
   2   7 -18    1.50    2.20
  -2  -7 -18   -2.10    2.40
  -2   7 -18    3.40    2.80
   3   7 -18   24.60    3.00
  -3  -7 -18   25.00    3.50
  -3   7 -18   22.30    2.70
  -3   7 -18   23.80    3.40
  -4  -7 -18   14.50    3.10
  -4   7 -18    6.10    2.50
  -4   7 -18   11.00    3.10
  -5  -7 -18   55.59    4.70
  -5   7 -18   61.09    5.00
  -5   7 -18   59.09    4.80
  -6  -7 -18   41.50    4.60
  -6   7 -18   31.90    4.20
  -6   7 -18   24.10    3.70
   0   8 -18  214.98    7.60
   1   8 -18   -2.30    2.20
  -1   8 -18   -1.30    2.50
   2   8 -18    3.10    2.50
  -2  -8 -18    6.20    2.70
  -2   8 -18    5.00    2.80
   3   8 -18   13.70    2.80
  -3  -8 -18   18.10    3.40
  -3   8 -18   19.30    2.60
  -3   8 -18   13.50    3.40
  -4  -8 -18    2.10    2.80
  -4   8 -18    1.20    2.30
  -4   8 -18   -1.90    2.90
  -5  -8 -18    1.10    2.90
  -5   8 -18    0.70    2.90
  -5   8 -18    1.70    2.60
  -6  -8 -18   39.20    4.40
  -6   8 -18   39.30    4.20
  -6   8 -18   34.40    4.40
   0   9 -18   -1.40    2.60
   1   9 -18   26.40    3.50
  -1   9 -18   19.90    3.20
   2   9 -18   45.40    4.00
  -2   9 -18   41.70    4.30
  -3  -9 -18    6.30    3.00
   3   9 -18    8.10    2.80
  -3   9 -18   12.10    2.70
  -3   9 -18    9.10    3.10
  -4  -9 -18   51.79    4.70
  -4   9 -18   51.19    4.80
  -4   9 -18   45.70    3.80
  -5  -9 -18    8.00    3.50
  -5   9 -18    0.80    3.10
  -5   9 -18    5.30    2.70
   0  10 -18   -0.60    2.80
   1  10 -18   -2.00    2.60
  -1  10 -18    4.60    3.00
   2  10 -18    5.70    2.70
  -2  10 -18    0.50    2.80
  -3 -10 -18    8.40    3.10
   3  10 -18   11.90    3.00
  -3  10 -18    6.30    3.00
  -4 -10 -18    8.70    3.40
   4  10 -18    8.50    3.10
  -4  10 -18   10.70    2.80
  -4  10 -18    5.10    3.20
  -5 -10 -18   34.20    4.50
  -5  10 -18   36.80    3.90
  -5  10 -18   37.10    4.50
   0  11 -18   -0.30    2.80
   1  11 -18   10.00    3.20
  -1  11 -18   14.10    3.50
   2  11 -18   17.00    3.30
  -2  11 -18   12.30    3.40
   3  11 -18   -2.80    2.60
  -3  11 -18   -4.60    2.70
  -4 -11 -18   10.50    3.60
   4  11 -18   11.90    3.20
  -4  11 -18   15.50    3.00
  -4  11 -18   14.90    3.60
   0  12 -18  212.18    8.60
   1  12 -18   -1.70    2.80
  -1  12 -18   -0.70    3.10
   2  12 -18   -0.70    2.90
  -2  12 -18   -0.10    3.00
   3  12 -18   -3.40    2.80
  -3  12 -18    0.20    3.00
   0  13 -18    4.00    3.30
   1  13 -18   46.00    4.80
  -1  13 -18   42.80    4.70
  -1   0 -19    4.00    2.30
   1   0 -19    1.10    1.90
  -2   0 -19   -0.70    2.30
  -3   0 -19    0.00    2.50
  -4   0 -19   -0.80    2.60
  -5   0 -19   -0.70    2.60
  -6   0 -19    1.80    2.90
  -7   0 -19    3.40    3.10
   0  -1 -19    1.20    2.00
   0   1 -19    1.70    2.00
  -1  -1 -19   39.70    3.30
   1   1 -19   45.80    3.50
   1  -1 -19   41.20    3.40
  -1   1 -19   48.50    4.10
  -2  -1 -19  215.78    7.30
  -2   1 -19  202.68    7.20
  -3  -1 -19   54.69    4.30
  -3   1 -19   54.29    4.30
  -4  -1 -19    4.30    2.60
  -4   1 -19   10.50    2.90
  -5  -1 -19    3.10    2.70
  -5   1 -19    5.60    3.00
  -6  -1 -19   24.60    3.80
  -6   1 -19   20.50    3.60
  -7  -1 -19   43.20    4.90
  -7   1 -19   44.10    4.80
  -7   1 -19   45.80    4.60
   0   2 -19   13.80    2.50
   0  -2 -19   15.40    2.40
  -1  -2 -19   63.99    4.40
   1   2 -19   71.09    4.10
   1  -2 -19   66.19    3.70
  -1   2 -19   69.59    4.50
  -2  -2 -19   20.10    3.00
   2   2 -19   22.00    4.00
  -2   2 -19   25.40    3.20
  -3  -2 -19   60.39    4.70
  -3   2 -19   50.69    4.20
  -4  -2 -19   14.70    3.10
  -4   2 -19    7.60    3.10
  -5  -2 -19   -4.20    2.40
  -5   2 -19    2.10    2.80
  -5   2 -19   -0.90    2.90
  -6  -2 -19   -0.90    3.00
  -6   2 -19   -1.30    2.70
  -6   2 -19    2.50    2.90
  -7  -2 -19   18.20    3.70
  -7   2 -19   18.10    4.10
  -7   2 -19   20.30    3.70
   0   3 -19   -0.20    2.10
   0  -3 -19   -1.20    2.00
   1   3 -19   43.30    3.30
  -1  -3 -19   37.50    3.30
  -1   3 -19   39.20    3.40
   2   3 -19   -0.10    1.80
  -2  -3 -19   -0.30    2.30
  -2   3 -19   -4.90    1.70
  -2   3 -19    0.20    2.40
  -3  -3 -19    1.40    2.50
  -3   3 -19   -0.70    2.00
  -3   3 -19    1.70    2.60
  -4  -3 -19   30.00    3.70
  -4   3 -19   22.50    3.60
  -4   3 -19   29.10    3.30
  -5  -3 -19   23.50    3.50
  -5   3 -19   26.20    3.50
  -5   3 -19   24.60    3.60
  -6  -3 -19  216.28    8.60
  -6   3 -19  222.88    8.30
  -6   3 -19  221.38    8.60
  -7  -3 -19    7.30    3.70
  -7   3 -19    7.70    3.20
  -7   3 -19    5.40    3.50
   0   4 -19   28.40    3.00
   0  -4 -19   31.60    3.00
   1   4 -19    5.80    2.20
  -1  -4 -19    8.50    2.40
  -1   4 -19    3.40    2.50
  -2  -4 -19   34.30    3.50
   2   4 -19   34.70    3.00
  -2   4 -19   37.50    2.90
  -2   4 -19   34.20    3.60
  -3  -4 -19    0.10    2.30
  -3   4 -19    0.20    2.10
  -3   4 -19    3.40    2.50
  -4  -4 -19    5.80    2.90
  -4   4 -19    5.00    2.50
  -4   4 -19    1.70    2.70
  -5  -4 -19   21.00    3.60
  -5   4 -19   18.90    3.30
  -5   4 -19   13.40    3.30
  -6  -4 -19   31.40    4.30
  -6   4 -19   37.20    4.00
  -6   4 -19   33.80    4.30
  -7  -4 -19   28.90    4.40
  -7   4 -19   26.90    4.10
  -7   4 -19   28.40    4.20
   0  -5 -19   -3.30    1.90
   0   5 -19    2.40    2.30
   1   5 -19   24.30    2.90
  -1  -5 -19   24.70    3.00
  -1   5 -19   18.50    3.00
   2   5 -19   60.99    4.10
  -2  -5 -19   54.99    4.50
  -2   5 -19   46.20    3.90
  -3  -5 -19   66.59    4.60
  -3   5 -19   65.89    5.20
  -3   5 -19   66.89    4.30
  -4  -5 -19   26.70    3.50
  -4   5 -19   31.40    3.30
  -4   5 -19   27.80    3.90
  -5  -5 -19   18.50    3.40
  -5   5 -19   16.30    3.70
  -5   5 -19   16.40    3.30
  -6  -5 -19    5.80    3.00
  -6   5 -19   -0.20    3.00
  -6   5 -19    1.80    3.10
   0  -6 -19   20.10    2.80
   0   6 -19   18.60    2.90
   1   6 -19  112.39    5.40
  -1  -6 -19  102.69    5.40
  -1   6 -19  112.99    5.40
   2   6 -19   12.90    2.60
  -2  -6 -19   15.40    3.00
  -2   6 -19   11.40    2.90
  -3  -6 -19   28.10    3.50
  -3   6 -19   24.70    2.90
  -3   6 -19   23.80    3.60
  -4  -6 -19   38.20    4.10
  -4   6 -19   32.50    3.90
  -4   6 -19   32.80    3.40
  -5  -6 -19   57.99    4.90
  -5   6 -19   60.89    4.90
  -5   6 -19   51.69    4.90
  -6  -6 -19    6.60    3.20
  -6   6 -19    2.30    3.00
  -6   6 -19    2.50    3.10
   0  -7 -19   -1.60    2.10
   0   7 -19   -1.90    2.30
   1   7 -19   14.20    2.80
  -1  -7 -19   16.00    2.90
  -1   7 -19   13.40    3.00
   2   7 -19   45.50    3.70
  -2  -7 -19   52.59    4.20
  -2   7 -19   50.69    4.50
  -3  -7 -19   53.49    4.30
  -3   7 -19   52.09    3.80
  -3   7 -19   52.09    4.50
  -4  -7 -19    0.30    2.80
  -4   7 -19    3.20    3.10
  -4   7 -19    4.40    2.50
  -5  -7 -19   -1.70    2.90
  -5   7 -19    0.80    2.60
  -5   7 -19   -3.30    2.80
  -6  -7 -19    6.30    3.40
  -6   7 -19    1.40    3.20
  -6   7 -19    3.90    3.10
   0   8 -19   10.10    2.90
   1   8 -19    1.40    2.60
  -1  -8 -19    1.50    2.40
  -1   8 -19   -0.20    2.70
   2   8 -19   18.60    3.10
  -2  -8 -19   20.60    3.30
  -2   8 -19   24.30    3.50
   3   8 -19    8.40    2.80
  -3  -8 -19    6.80    2.90
  -3   8 -19    8.00    3.40
  -4  -8 -19   43.70    4.50
  -4   8 -19   42.80    3.70
  -4   8 -19   39.10    4.60
  -5  -8 -19   -1.10    2.70
  -5   8 -19   -2.00    3.00
  -5   8 -19    0.50    2.60
   0   9 -19   -2.30    2.40
   1   9 -19    7.90    2.70
  -1   9 -19    4.80    2.70
   2   9 -19    1.30    2.50
  -2  -9 -19    6.10    2.90
  -2   9 -19    1.10    3.00
  -3  -9 -19    4.20    3.00
   3   9 -19    3.60    2.70
  -3   9 -19   -1.50    2.90
  -4  -9 -19  128.59    6.50
  -4   9 -19  119.09    5.50
  -4   9 -19  111.09    7.00
  -5  -9 -19   23.50    4.10
  -5   9 -19   24.20    3.50
  -5   9 -19   17.40    3.80
   0  10 -19   14.40    3.40
   1  10 -19    4.40    2.80
  -1  10 -19    4.60    3.00
   2  10 -19    1.90    2.70
  -2  10 -19   -3.80    2.90
   3  10 -19   44.60    4.10
  -3 -10 -19   47.30    4.60
  -3  10 -19   39.60    4.40
  -4 -10 -19    3.90    3.40
  -4  10 -19    5.80    3.50
   0  11 -19    0.20    3.00
   1  11 -19   -3.20    2.50
  -1  11 -19   -6.20    2.80
   2  11 -19   36.60    4.30
  -2  11 -19   29.30    4.20
  -3 -11 -19   11.10    3.40
   3  11 -19    6.60    3.20
  -3  11 -19    5.30    3.30
   0  12 -19   18.20    3.70
   1  12 -19   13.00    3.60
  -1  12 -19   13.20    3.50
   0   0 -20    8.70    2.40
  -1   0 -20 1165.48   24.70
  -2   0 -20  129.89    6.00
  -3   0 -20   52.59    4.50
  -4   0 -20   33.90    3.70
  -5   0 -20   -1.10    2.90
  -6   0 -20    8.00    3.30
   0   1 -20    0.20    2.10
   0  -1 -20   -1.30    2.00
   1   1 -20   96.19    4.70
  -1  -1 -20   98.79    5.30
  -1   1 -20  104.49    5.40
  -2  -1 -20  223.48    7.60
  -2   1 -20  209.78    7.60
  -3  -1 -20   -0.90    2.50
  -3   1 -20    0.70    2.70
  -4  -1 -20    3.60    2.90
  -4   1 -20    3.00    2.90
  -5  -1 -20    6.80    3.20
  -5   1 -20    6.40    3.30
  -6  -1 -20   14.20    3.80
  -6   1 -20    9.50    3.40
   0   2 -20   82.19    4.50
   0  -2 -20   75.39    4.50
  -1  -2 -20   17.70    2.90
   1   2 -20   18.20    2.60
  -1   2 -20   17.40    2.90
  -2  -2 -20   44.00    3.90
  -2   2 -20   38.30    3.80
  -3  -2 -20  249.18    8.30
  -3   2 -20  236.08    8.40
  -4  -2 -20    0.90    2.80
  -4   2 -20   -0.70    2.50
  -4   2 -20   -5.70    2.50
  -5  -2 -20    0.60    3.00
  -5   2 -20    2.50    2.80
  -5   2 -20   -1.80    3.00
  -6  -2 -20   20.50    3.80
  -6   2 -20   17.40    3.50
  -6   2 -20   14.40    3.80
   0   3 -20   -2.00    2.10
   0  -3 -20   -3.20    1.90
   1   3 -20   57.09    4.20
  -1  -3 -20   58.49    4.40
  -1   3 -20   62.59    4.50
  -2  -3 -20   45.10    3.90
  -2   3 -20   48.70    5.00
  -2   3 -20   42.50    4.00
  -3  -3 -20   50.09    4.30
  -3   3 -20   43.50    3.50
  -3   3 -20   47.30    4.20
  -4  -3 -20    5.30    3.00
  -4   3 -20   -1.30    2.70
  -4   3 -20    3.20    2.50
  -5  -3 -20    1.00    2.90
  -5   3 -20    6.10    3.30
  -5   3 -20    2.20    2.70
  -6  -3 -20   85.69    6.40
  -6   3 -20   91.79    6.70
  -6   3 -20   93.19    6.10
   0   4 -20    3.10    2.30
   0  -4 -20   -0.10    2.10
  -1  -4 -20   23.50    3.10
   1   4 -20   21.80    2.90
  -1   4 -20   22.80    3.30
  -2  -4 -20   12.50    2.80
  -2   4 -20   18.80    3.30
  -3  -4 -20    7.30    2.80
  -3   4 -20    0.90    2.30
  -3   4 -20    5.40    2.80
  -4  -4 -20   -1.50    2.70
  -4   4 -20   -3.40    2.30
  -4   4 -20   -1.70    3.00
  -5  -4 -20   31.70    4.10
  -5   4 -20   35.00    3.90
  -5   4 -20   30.10    4.10
  -6  -4 -20    3.40    3.00
  -6   4 -20    0.20    3.00
  -6   4 -20   -3.70    3.10
   0   5 -20   -1.80    2.20
   1   5 -20    6.20    2.50
  -1  -5 -20    5.80    2.50
  -1   5 -20    4.00    2.60
  -2  -5 -20   28.00    3.40
  -2   5 -20   28.40    3.60
  -3  -5 -20   96.09    5.70
  -3   5 -20   90.39    4.80
  -3   5 -20   92.19    5.90
  -4  -5 -20  115.29    6.10
  -4   5 -20  131.19    6.60
  -4   5 -20  135.49    5.80
  -5  -5 -20   23.80    3.70
  -5   5 -20   19.30    3.70
  -5   5 -20   20.40    3.30
  -6  -5 -20   11.00    3.50
  -6   5 -20    9.80    3.90
  -6   5 -20   15.40    3.50
   0   6 -20    2.60    2.60
   1   6 -20    0.50    2.30
  -1  -6 -20    1.20    2.40
  -1   6 -20    0.20    2.60
  -2  -6 -20   39.70    3.90
   2   6 -20   41.20    3.60
  -2   6 -20   45.50    4.20
  -3  -6 -20    3.40    2.80
  -3   6 -20   12.10    3.10
  -4  -6 -20   -2.30    2.80
  -4   6 -20   -1.00    2.90
  -4   6 -20   -4.40    2.30
  -5  -6 -20   22.30    3.80
  -5   6 -20   19.60    3.30
  -5   6 -20   20.20    3.80
   0   7 -20   -2.70    2.40
   1   7 -20    1.00    2.50
  -1  -7 -20    0.70    2.40
  -1   7 -20    0.60    2.70
  -2  -7 -20    4.50    2.70
   2   7 -20    6.10    2.60
  -2   7 -20    1.80    2.70
  -3  -7 -20   -4.70    2.60
  -3   7 -20   -2.00    3.00
  -4  -7 -20   -0.60    2.90
  -4   7 -20   -3.50    3.00
  -4   7 -20    0.30    2.40
  -5  -7 -20   -1.80    3.00
  -5   7 -20    0.30    2.70
  -5   7 -20    0.80    3.30
   0   8 -20   29.20    3.70
   1   8 -20    7.30    2.80
  -1  -8 -20    4.90    2.70
  -1   8 -20    8.40    3.10
  -2  -8 -20   67.79    5.20
   2   8 -20   67.59    5.00
  -2   8 -20   70.99    5.70
  -3  -8 -20   31.80    4.00
  -3   8 -20   24.80    4.00
  -4  -8 -20   97.69    6.40
  -4   8 -20  111.19    7.90
  -4   8 -20  111.19    6.90
   0   9 -20    1.40    2.60
  -1  -9 -20    0.80    3.10
   1   9 -20    1.00    2.70
  -1   9 -20   -0.30    2.60
  -2  -9 -20   31.80    3.90
   2   9 -20   32.10    3.80
  -2   9 -20   33.00    4.20
  -3  -9 -20    6.30    3.10
  -3   9 -20    6.60    3.20
  -4  -9 -20   10.10    3.50
  -4   9 -20   12.70    3.70
   0  10 -20    4.80    3.10
   1  10 -20    4.10    2.80
  -1  10 -20    3.10    2.80
  -2 -10 -20    4.60    3.00
   2  10 -20    6.60    3.10
  -2  10 -20    9.30    3.50
   0  11 -20   -4.90    2.60
   0   0 -21    0.20    2.20
  -2   0 -21    1.40    2.50
  -3   0 -21   -0.40    2.70
  -4   0 -21    2.10    2.90
  -5   0 -21   -0.80    3.10
  -6   0 -21   -2.00    3.10
   0   1 -21    0.90    2.20
   0  -1 -21    2.60    2.40
  -1  -1 -21  113.79    5.50
  -1   1 -21  104.69    5.40
  -2  -1 -21   29.50    3.60
  -2   1 -21   36.60    3.70
  -3  -1 -21   37.00    3.80
  -3   1 -21   36.60    3.80
  -4  -1 -21   54.09    4.70
  -4   1 -21   57.59    4.80
  -5  -1 -21  104.79    6.60
  -5   1 -21  114.09    6.90
  -6  -1 -21   15.80    3.80
  -6   1 -21   18.00    3.70
  -6   1 -21   15.90    3.50
   0   2 -21   97.79    5.20
  -1  -2 -21  169.68    6.60
  -1   2 -21  173.78    6.80
  -2  -2 -21    6.40    2.70
  -2   2 -21    7.20    2.70
  -3  -2 -21    1.40    2.60
  -3   2 -21    2.90    2.90
  -3   2 -21    1.20    2.30
  -4  -2 -21   24.00    3.70
  -4   2 -21   28.60    3.80
  -4   2 -21   25.80    3.40
  -5  -2 -21   30.70    4.00
  -5   2 -21   29.60    3.80
  -5   2 -21   32.80    4.40
  -6  -2 -21   33.50    4.30
  -6   2 -21   40.20    4.20
  -6   2 -21   43.60    4.90
   0   3 -21   -0.30    2.30
  -1  -3 -21   34.10    3.40
  -1   3 -21   32.00    3.50
  -2  -3 -21   99.29    5.60
  -2   3 -21   98.39    5.70
  -3  -3 -21   23.20    3.60
  -3   3 -21   24.30    3.60
  -3   3 -21   22.10    3.00
  -4  -3 -21   17.70    3.50
  -4   3 -21   13.10    3.30
  -4   3 -21   15.80    3.00
  -5  -3 -21   88.39    6.30
  -5   3 -21   91.39    6.50
  -5   3 -21   84.49    5.60
   0   4 -21   68.89    4.70
  -1  -4 -21  125.29    5.80
   1   4 -21  114.49    5.80
  -1   4 -21  113.79    5.90
  -2  -4 -21   61.49    4.80
  -2   4 -21   58.09    4.60
  -3  -4 -21   15.20    3.30
  -3   4 -21   12.70    3.40
  -4  -4 -21    4.60    3.00
  -4   4 -21    0.20    2.50
  -4   4 -21    4.90    3.20
  -5  -4 -21    2.50    2.90
  -5   4 -21    7.90    3.00
  -5   4 -21    5.50    3.50
   0   5 -21    2.50    2.40
  -1  -5 -21    1.50    2.40
   1   5 -21    0.70    2.30
  -1   5 -21   -5.50    2.30
  -2  -5 -21   -2.90    2.40
  -2   5 -21    3.40    2.80
  -3  -5 -21   20.70    3.40
  -3   5 -21   20.00    3.60
  -4  -5 -21   -1.50    2.80
  -4   5 -21   -3.40    3.10
  -4   5 -21   -0.60    2.40
  -5  -5 -21   23.10    3.90
  -5   5 -21   19.20    4.10
  -5   5 -21   21.10    3.50
   0   6 -21    5.60    2.70
  -1  -6 -21   13.00    3.40
   1   6 -21   10.40    2.90
  -1   6 -21   12.90    3.10
  -2  -6 -21    4.80    2.80
  -2   6 -21    5.40    2.90
  -3  -6 -21   29.30    3.90
  -3   6 -21   42.20    4.40
  -4  -6 -21   21.30    3.50
  -4   6 -21   17.70    4.50
  -4   6 -21   17.40    3.50
   0   7 -21    1.90    2.70
   1   7 -21   17.00    3.20
  -1   7 -21   12.70    3.30
  -2  -7 -21    7.20    3.00
  -2   7 -21    3.50    3.10
  -3  -7 -21   24.30    3.60
  -3   7 -21   17.60    3.70
  -4  -7 -21    2.30    2.90
  -4   7 -21    5.70    3.30
   0   8 -21    3.20    2.70
   1   8 -21   62.69    5.10
  -1   8 -21   66.59    5.40
  -2  -8 -21    8.10    3.00
  -2   8 -21    7.80    3.30
  -3  -8 -21   -1.90    2.80
  -3   8 -21    1.70    3.10
   0   9 -21   -2.20    2.70
   1   9 -21    1.80    2.80
  -1   9 -21    4.00    2.90
  -2  -9 -21   17.00    3.40
  -2   9 -21   17.90    3.80
  -1   0 -22    5.40    2.70
  -2   0 -22    6.50    2.90
  -3   0 -22   94.59    6.00
  -4   0 -22   23.60    3.60
  -5   0 -22   37.40    4.40
  -1  -1 -22    6.30    2.70
  -1   1 -22    7.70    2.80
  -2  -1 -22    8.10    2.90
  -2   1 -22    1.20    2.70
  -3  -1 -22   44.20    4.20
  -3   1 -22   47.10    4.50
  -4  -1 -22    0.20    2.80
  -4   1 -22   -1.80    2.70
  -5  -1 -22   82.69    6.50
  -5   1 -22   91.19    6.50
   0   2 -22   20.20    3.60
  -1  -2 -22  173.18    6.70
  -1   2 -22  170.58    6.90
  -2  -2 -22   14.20    3.10
  -2   2 -22   12.60    3.20
  -3  -2 -22   -2.60    2.70
  -3   2 -22    2.90    2.90
  -4  -2 -22    1.40    2.80
  -4   2 -22    1.70    2.60
  -4   2 -22    2.50    2.90
  -5  -2 -22    0.40    3.20
  -5   2 -22   -1.30    3.30
  -5   2 -22    1.10    2.90
   0   3 -22    1.50    2.50
  -1  -3 -22   64.79    5.50
  -1   3 -22   50.99    4.30
  -2  -3 -22   82.89    5.40
  -2   3 -22   81.59    5.20
  -3  -3 -22    2.80    2.90
  -3   3 -22    2.30    3.00
  -4  -3 -22   57.59    4.90
  -4   3 -22   54.29    4.20
  -4   3 -22   43.40    4.60
   0   4 -22    8.70    2.80
  -1   4 -22   57.89    5.00
  -2  -4 -22    0.90    2.50
  -2   4 -22    1.70    2.90
  -3  -4 -22    6.90    3.00
  -3   4 -22    7.10    3.30
  -4  -4 -22    3.10    3.10
  -4   4 -22   -1.10    3.20
  -4   4 -22   -3.80    2.50
   0   5 -22   -0.30    2.50
  -1   5 -22   45.60    4.10
  -2  -5 -22    4.30    2.70
  -2   5 -22    4.40    2.90
  -3  -5 -22   -3.10    2.60
  -3   5 -22   -0.40    2.70
  -4  -5 -22   47.50    4.60
  -4   5 -22   45.00    4.80
   0   6 -22  360.16   10.60
  -1   6 -22   23.60    3.70
  -2  -6 -22    8.00    3.00
  -2   6 -22    0.40    3.10
  -3  -6 -22    5.80    3.10
  -3   6 -22    2.80    3.20
   0   7 -22   -1.20    2.60
  -1   7 -22    1.10    2.80
  -2  -7 -22    3.80    3.10
  -2   7 -22    2.60    3.10
   0   8 -22  176.98    7.60
   1   8 -22   -3.50    3.00
  -1   8 -22    1.30    2.90
  -2   0 -23   -4.30    2.50
  -3   0 -23   -2.20    2.70
  -1   1 -23   46.00    4.20
  -2  -1 -23   -0.40    2.80
  -2   1 -23    1.50    2.80
  -3  -1 -23   71.29    5.70
  -3   1 -23   69.99    5.30
  -1   2 -23   26.50    3.50
  -2  -2 -23  102.09    6.00
  -2   2 -23  100.89    6.10
  -3  -2 -23  156.88    7.40
  -3   2 -23  176.28    7.80
  -1   3 -23   25.00    3.70
  -2  -3 -23   13.20    3.20
  -2   3 -23   13.20    3.40
  -3  -3 -23  134.69    6.90
  -3   3 -23  144.39    7.30
  -1   4 -23   31.60    3.90
  -2  -4 -23    6.80    3.10
  -2   4 -23   -0.30    2.90
  -1   5 -23    1.10    2.70
  -2   5 -23    4.40    3.00
   0   6 -23    2.80    3.40
   0   0   0    0.00    0.00
_computing_structure_solution     'SHELXT 2014/5 (Sheldrick, 2014)'
;
_shelx_hkl_checksum     5792
_shelx_res_file
;
TITL d19221_a.res in Pbca
    d19221_a.res
    created by SHELXL-2018/3 at 11:12:15 on 14-Nov-2019
REM Old TITL d19221 in Pbca
REM SHELXT solution in Pbca
REM R1 0.126,  Rweak 0.001,  Alpha 0.015,  Orientation as input
REM Formula found by SHELXT:  C19 O
CELL  0.71073   9.4802  14.9824  18.6565   90.000   90.000   90.000
ZERR    8.000   0.0003   0.0007   0.0007    0.000    0.000    0.000
LATT  1
SYMM 1/2-X, -Y, 1/2+Z
SYMM -X, 1/2+Y, 1/2-Z
SYMM 1/2+X, 1/2-Y, -Z
SFAC C H O
UNIT 152 128 8
TEMP -123.140
SIZE 0.20 0.28 0.34
ACTA
L.S. 5
BOND $H
CONF
HTAB
FMAP 2
PLAN 20
WGHT    0.045000    0.903000
FVAR       0.58762
O1    3    0.147449    0.562004    0.527721    11.00000    0.01980    0.03271 =
         0.03393   -0.00433    0.00411   -0.00219
C1    1    0.195674    0.476621    0.502422    11.00000    0.02183    0.02625 =
         0.02788    0.00197    0.00158   -0.00311
AFIX  23
H1A   2    0.113259    0.440513    0.487550    11.00000   -1.20000
H1B   2    0.243243    0.444816    0.542161    11.00000   -1.20000
AFIX   0
C2    1    0.296009    0.484651    0.440349    11.00000    0.01664    0.02181 =
         0.02243    0.00437   -0.00302    0.00103
C3    1    0.385502    0.557356    0.438740    11.00000    0.01715    0.02011 =
         0.02133    0.00338   -0.00256    0.00220
C4    1    0.373372    0.624608    0.495986    11.00000    0.01985    0.02090 =
         0.02062    0.00383   -0.00344    0.00273
C5    1    0.473024    0.691355    0.508916    11.00000    0.02310    0.02232 =
         0.02448    0.00428   -0.00225    0.00055
AFIX  43
H5A   2    0.557021    0.692806    0.481172    11.00000   -1.20000
AFIX   0
C6    1    0.451983    0.755563    0.561390    11.00000    0.03069    0.02233 =
         0.02733    0.00186   -0.00767    0.00007
AFIX  43
H6A   2    0.520398    0.800926    0.568953    11.00000   -1.20000
AFIX   0
C7    1    0.330540    0.753164    0.602742    11.00000    0.03675    0.02717 =
         0.02498   -0.00331   -0.00469    0.00677
AFIX  43
H7A   2    0.315739    0.797104    0.638675    11.00000   -1.20000
AFIX   0
C8    1    0.230608    0.686994    0.591932    11.00000    0.02697    0.03409 =
         0.02553   -0.00131    0.00183    0.00513
AFIX  43
H8A   2    0.147770    0.685153    0.620547    11.00000   -1.20000
AFIX   0
C9    1    0.252505    0.623545    0.539046    11.00000    0.02138    0.02464 =
         0.02401    0.00253   -0.00312    0.00084
C10   1    0.305783    0.417274    0.386770    11.00000    0.02070    0.02075 =
         0.02240    0.00416   -0.00539   -0.00007
C11   1    0.218124    0.340256    0.387531    11.00000    0.02832    0.02605 =
         0.02700    0.00422   -0.00478   -0.00493
AFIX  43
H11A  2    0.148683    0.334068    0.423906    11.00000   -1.20000
AFIX   0
C12   1    0.232059    0.274871    0.336760    11.00000    0.03923    0.02443 =
         0.03254    0.00356   -0.00998   -0.00807
AFIX  43
H12A  2    0.172461    0.223924    0.338117    11.00000   -1.20000
AFIX   0
C13   1    0.334201    0.282968    0.282728    11.00000    0.04523    0.02302 =
         0.02703   -0.00167   -0.00843    0.00129
AFIX  43
H13A  2    0.343672    0.237217    0.247801    11.00000   -1.20000
AFIX   0
C14   1    0.420187    0.356097    0.279905    11.00000    0.03294    0.02486 =
         0.02271    0.00221   -0.00226    0.00464
AFIX  43
H14A  2    0.488670    0.360520    0.242901    11.00000   -1.20000
AFIX   0
C15   1    0.408893    0.425573    0.331344    11.00000    0.02279    0.02101 =
         0.02089    0.00366   -0.00452    0.00389
C16   1    0.497933    0.502631    0.329318    11.00000    0.01901    0.02300 =
         0.02354    0.00482   -0.00119    0.00300
C17   1    0.484066    0.565638    0.381891    11.00000    0.01818    0.01952 =
         0.02603    0.00347   -0.00109   -0.00080
AFIX  43
H17A  2    0.542758    0.616993    0.380285    11.00000   -1.20000
AFIX   0
C18   1    0.601962    0.516715    0.269045    11.00000    0.02587    0.02752 =
         0.03169   -0.00011    0.00719    0.00201
AFIX  23
H18A  2    0.651154    0.459737    0.259180    11.00000   -1.20000
H18B  2    0.673658    0.560771    0.284435    11.00000   -1.20000
AFIX   0
C19   1    0.532316    0.549656    0.200080    11.00000    0.04410    0.03370 =
         0.02924    0.00654    0.00938    0.00327
AFIX 137
H19A  2    0.604987    0.561189    0.163888    11.00000   -1.50000
H19B  2    0.480278    0.604847    0.209855    11.00000   -1.50000
H19C  2    0.467017    0.504057    0.182266    11.00000   -1.50000
AFIX   0
HKLF 4
REM  d19221_a.res in Pbca
REM wR2 = 0.100643, GooF = S = 1.04181, Restrained GooF = 1.04181 for all data
REM R1 = 0.038233 for 2504 Fo > 4sig(Fo) and 0.051050 for all 3052 data
REM 182 parameters refined using 0 restraints
END
WGHT      0.0441      0.9153
REM Instructions for potential hydrogen bonds
EQIV $1 -x, -y+1, -z+1
HTAB C1 O1_$1
REM Highest difference peak  0.216,  deepest hole -0.200,  1-sigma level  0.040
Q1    1   0.3406  0.4246  0.3535  11.00000  0.05    0.22
Q2    1   0.3810  0.5924  0.4667  11.00000  0.05    0.21
Q3    1   0.3115  0.4422  0.4237  11.00000  0.05    0.21
Q4    1   0.3197  0.6198  0.5226  11.00000  0.05    0.21
Q5    1   0.3370  0.5227  0.4390  11.00000  0.05    0.20
Q6    1   0.2513  0.4765  0.4708  11.00000  0.05    0.20
Q7    1   0.2939  0.6386  0.5067  11.00000  0.05    0.19
Q8    1   0.2512  0.3872  0.3808  11.00000  0.05    0.18
Q9    1   0.4076  0.5707  0.4015  11.00000  0.05    0.18
Q10   1   0.4018  0.4041  0.3023  11.00000  0.05    0.18
Q11   1   0.5410  0.5115  0.2976  11.00000  0.05    0.18
Q12   1   0.2683  0.6410  0.5800  11.00000  0.05    0.18
Q13   1   0.4563  0.4654  0.3323  11.00000  0.05    0.18
Q14   1   0.2028  0.3210  0.3492  11.00000  0.05    0.18
Q15   1   0.4381  0.6449  0.5177  11.00000  0.05    0.17
Q16   1   0.4332  0.4763  0.3223  11.00000  0.05    0.16
Q17   1   0.4779  0.7084  0.5507  11.00000  0.05    0.16
Q18   1   0.2559  0.2976  0.3729  11.00000  0.05    0.15
[truncated: 147 more chars]
