# Supplementary material for: 12-Ethyl-6a,10a-di­hydro-5H-6-oxachrysene
Source: IUCrdata. 2020 Mar 5;5(Pt 3):x200286. doi: 10.1107/S2414314620002862 (PMC9462205; doi:10.1107/S2414314620002862)
Supplement: Supplementary file 2 [file x-05-x200286-Isup2.hkl]

data_I                                                                          
_shelx_title ' d19221_a.res in Pbca'                                            
_shelx_refln_list_code          4                                               
_shelx_F_calc_maximum      175.77                                               
_exptl_crystal_F_000      1104.00                                               
_reflns_d_resolution_high  0.7681                                               
                                                                                
loop_                                                                           
 _space_group_symop_operation_xyz                                               
 'x, y, z'                                                                      
 '-x+1/2, -y, z+1/2'                                                            
 '-x, y+1/2, -z+1/2'                                                            
 'x+1/2, -y+1/2, -z'                                                            
 '-x, -y, -z'                                                                   
 'x-1/2, y, -z-1/2'                                                             
 'x, -y-1/2, z-1/2'                                                             
 '-x-1/2, y-1/2, z'                                                             
                                                                                
_cell_length_a     9.4802                                                       
_cell_length_b    14.9824                                                       
_cell_length_c    18.6565                                                       
_cell_angle_alpha  90.000                                                       
_cell_angle_beta   90.000                                                       
_cell_angle_gamma  90.000                                                       
                                                                                
_shelx_F_squared_multiplier     1.000                                           
                                                                                
loop_                                                                           
 _refln_index_h                                                                 
 _refln_index_k                                                                 
 _refln_index_l                                                                 
 _refln_F_squared_calc                                                          
 _refln_F_squared_meas                                                          
 _refln_F_squared_sigma                                                         
 _refln_observed_status                                                         
   2   0   0       2843.03       2725.55        63.70 o                         
   4   0   0       1697.14       1654.13        32.15 o                         
   6   0   0        625.10        495.85         9.80 o                         
   8   0   0        592.62        573.58        12.21 o                         
  10   0   0        447.30        448.84        14.48 o                         
  12   0   0          9.85         16.51         9.27 o                         
   2   1   0         34.79         31.84         2.88 o                         
   4   1   0          1.05          1.80         1.57 o                         
   6   1   0        572.37        616.58         9.33 o                         
   8   1   0        182.47        182.66         5.06 o                         
  10   1   0        769.05        772.20        11.12 o                         
  12   1   0         18.57         27.36         6.86 o                         
   0   2   0       9510.65       8380.67       160.12 o                         
   2   2   0       6035.68       5714.61        78.11 o                         
   4   2   0       1573.08       1590.03        16.36 o                         
   6   2   0        440.89        487.87         7.99 o                         
   8   2   0        316.37        318.28         8.06 o                         
  10   2   0       2612.52       2639.01        28.41 o                         
  12   2   0         28.81         36.35        14.19 o                         
   2   3   0       8656.29       8381.03        97.35 o                         
   4   3   0         72.15         68.81         2.66 o                         
   6   3   0       1573.46       1635.40        20.27 o                         
   8   3   0         57.86         52.29         3.59 o                         
  10   3   0        382.29        372.41         9.29 o                         
  12   3   0         29.71         37.50         6.96 o                         
   0   4   0      14961.81      13917.88       187.03 o                         
   2   4   0         82.89         98.18         2.68 o                         
   4   4   0        412.79        476.00         6.47 o                         
   6   4   0       2770.98       2870.39        33.59 o                         
   8   4   0        430.60        457.54         8.74 o                         
  10   4   0        219.11        226.60        11.29 o                         
  12   4   0          0.47         -1.91         6.04 o                         
   2   5   0        801.28        823.58        10.87 o                         
   4   5   0       1223.58       1387.81        25.56 o                         
   6   5   0        344.57        303.40         6.46 o                         
   8   5   0          6.91          6.17         2.91 o                         
  10   5   0         46.16         38.85         5.50 o                         
   0   6   0       1588.03       1503.16        22.22 o                         
   2   6   0         40.71         49.50         2.42 o                         
   4   6   0       2924.40       3324.40        46.68 o                         
   6   6   0        362.94        383.75         7.57 o                         
   8   6   0         38.82         38.84         5.45 o                         
  10   6   0        608.30        630.56        15.05 o                         
   2   7   0       1609.24       1684.90        66.18 o                         
   4   7   0         73.91         67.78         4.16 o                         
   6   7   0         16.68         16.56         3.53 o                         
   8   7   0         43.83         57.40         4.01 o                         
  10   7   0          7.38         12.96         5.21 o                         
   0   8   0        276.62        250.08         6.76 o                         
   2   8   0        438.47        404.77         9.00 o                         
   4   8   0        132.28        156.43        16.35 o                         
   6   8   0        167.62        163.71         6.89 o                         
   8   8   0        108.85        104.49         5.23 o                         
  10   8   0          0.25         -0.09         5.14 o                         
   2   9   0       1922.30       2095.54        31.33 o                         
   4   9   0       2711.62       2881.69        42.27 o                         
   6   9   0         26.10         15.39         3.90 o                         
   8   9   0         18.89         19.04         3.64 o                         
  10   9   0         54.02         70.45         6.96 o                         
   0  10   0       1348.02       1320.95        21.60 o                         
   2  10   0        106.83        123.29         4.95 o                         
   4  10   0       1087.89       1136.44        22.88 o                         
   6  10   0         69.39         74.00         5.46 o                         
   8  10   0         22.24         30.48         3.98 o                         
  10  10   0        261.00        306.47        12.45 o                         
   2  11   0          0.81         -2.13         4.12 o                         
   4  11   0          0.01          8.38         3.96 o                         
   6  11   0        241.97        259.20         9.39 o                         
   8  11   0          5.94         14.10         4.18 o                         
  10  11   0         84.12         80.86         7.92 o                         
   0  12   0        236.45        206.58         8.16 o                         
   2  12   0         60.07         52.80         4.23 o                         
   4  12   0        113.23         76.06         5.94 o                         
   6  12   0        108.09        121.46         7.22 o                         
   8  12   0        468.29        445.91        14.20 o                         
   2  13   0        107.34        110.05         7.82 o                         
   4  13   0          4.49          1.47         4.44 o                         
   6  13   0        205.43        197.76         9.05 o                         
   8  13   0        772.48        797.49        27.80 o                         
   0  14   0       1313.19       1356.08        34.17 o                         
   2  14   0        121.84        134.80         8.07 o                         
   4  14   0        110.90        107.02         7.37 o                         
   6  14   0         11.21          6.50         4.87 o                         
   8  14   0         79.97         67.77        11.58 o                         
   2  15   0       1990.37       2119.81        34.90 o                         
   4  15   0         84.68         73.88         6.54 o                         
   6  15   0         80.92         79.93         9.27 o                         
   0  16   0       2263.77       2263.04        53.00 o                         
   2  16   0       1088.65       1213.34        33.88 o                         
   4  16   0         19.08         17.88         5.43 o                         
   6  16   0         54.36         29.25        10.43 o                         
   2  17   0         14.24         24.91         9.27 o                         
   4  17   0         83.69        100.78        12.45 o                         
   6  17   0          1.35          9.27         9.56 o                         
   0  18   0          4.32          0.58         8.11 o                         
   2  18   0          0.10         -6.95         9.27 o                         
   4  18   0          4.85          0.58        10.14 o                         
   2  19   0         52.62         47.21        11.01 o                         
   1   1   1       7323.49       6671.10        56.23 o                         
   2   1   1       1414.60       1448.78         9.49 o                         
   3   1   1       2029.22       1798.65        11.28 o                         
   4   1   1        127.05        128.88         1.93 o                         
   5   1   1         60.12         48.88         1.68 o                         
   6   1   1         57.23         46.45         1.94 o                         
   7   1   1          0.11         -0.29         1.45 o                         
   8   1   1         25.10         27.69         1.94 o                         
   9   1   1        815.61        805.06         7.80 o                         
  10   1   1         44.04         46.86         2.87 o                         
  11   1   1        203.92        223.20        10.83 o                         
  12   1   1         23.60         27.71         4.73 o                         
   0   2   1      11406.32      10489.85       141.48 o                         
   1   2   1       1883.47       1823.00        13.28 o                         
   2   2   1       8072.82       7761.28        59.15 o                         
   3   2   1       1322.86       1357.15         9.23 o                         
   4   2   1         78.82         71.14         1.70 o                         
   5   2   1         92.39         85.10         2.30 o                         
   6   2   1        900.00        957.03         9.14 o                         
   7   2   1        451.50        442.46         5.60 o                         
   8   2   1        184.80        189.64         3.68 o                         
   9   2   1       2991.40       3007.73        22.12 o                         
  10   2   1         11.11         17.92         2.40 o                         
  11   2   1          3.49          4.14         3.43 o                         
  12   2   1         49.43         47.37         5.13 o                         
   1   3   1        477.34        460.13         3.82 o                         
   2   3   1       3445.03       3196.13        23.17 o                         
   3   3   1         51.87         50.71         2.06 o                         
   4   3   1        956.64        954.65         7.08 o                         
   5   3   1        630.72        683.17         7.27 o                         
   6   3   1        233.11        249.74         4.30 o                         
   7   3   1        597.83        540.35         5.87 o                         
   8   3   1          0.10          3.64         1.93 o                         
   9   3   1        658.78        642.75         7.16 o                         
  10   3   1        133.78        124.68         3.91 o                         
  11   3   1          0.49         -3.06         3.06 o                         
  12   3   1          3.57          3.21         4.23 o                         
   0   4   1      14713.36      13666.96       129.54 o                         
   1   4   1         30.53         31.87         1.05 o                         
   2   4   1        267.28        270.45         2.90 o                         
   3   4   1       2255.11       2350.39        17.65 o                         
   4   4   1       1618.97       1668.60        17.60 o                         
   5   4   1       1659.01       1779.77        14.14 o                         
   6   4   1          0.58          3.71         1.44 o                         
   7   4   1        126.17        119.98         4.51 o                         
   8   4   1        370.04        382.21         7.61 o                         
   9   4   1        640.33        661.32         7.85 o                         
  10   4   1         12.13          7.04         2.51 o                         
  11   4   1         70.64         66.75         4.33 o                         
  12   4   1          0.58         -4.16         4.16 o                         
   1   5   1         37.81         33.66         1.22 o                         
   2   5   1        693.08        762.09         6.67 o                         
   3   5   1       2172.26       2342.40        18.60 o                         
   4   5   1        874.28        970.46         9.17 o                         
   5   5   1          5.40         10.09         1.53 o                         
   6   5   1         29.92         25.12         1.93 o                         
   7   5   1        439.13        437.11         5.80 o                         
   8   5   1        386.05        393.85         5.70 o                         
   9   5   1        120.52        120.69         4.61 o                         
  10   5   1          5.63         -2.46         3.21 o                         
  11   5   1         11.37          8.29         3.99 o                         
   0   6   1        929.30        939.51         9.43 o                         
   1   6   1       1408.59       1468.40        10.27 o                         
   2   6   1       4658.15       4795.54        30.83 o                         
   3   6   1       2245.12       2436.85        24.81 o                         
   4   6   1          6.40          6.12         1.90 o                         
   5   6   1         36.15         31.59         2.31 o                         
   6   6   1         55.05         65.28         2.89 o                         
   7   6   1        230.08        237.96         5.02 o                         
   8   6   1         22.00         20.30         2.40 o                         
   9   6   1        257.52        240.64         7.79 o                         
  10   6   1         71.39         64.07         4.39 o                         
  11   6   1         22.39         19.10         4.09 o                         
   1   7   1          1.34         -0.51         1.33 o                         
   2   7   1       1948.74       2110.03        19.48 o                         
   3   7   1        476.42        475.32         6.87 o                         
   4   7   1        434.11        416.50         8.73 o                         
   5   7   1         82.82         76.74         3.31 o                         
   6   7   1        159.95        138.58         3.98 o                         
   7   7   1        218.57        206.21         4.41 o                         
   8   7   1          2.57         -0.38         1.99 o                         
   9   7   1         18.88         23.65         3.01 o                         
  10   7   1          0.07         -2.42         3.35 o                         
  11   7   1        279.29        311.62         9.90 o                         
   0   8   1       1077.70       1113.78        12.71 o                         
   1   8   1        192.29        206.63         3.37 o                         
   2   8   1         73.04         59.32         2.76 o                         
   3   8   1        403.42        373.74         6.21 o                         
   4   8   1         41.62         37.44         3.15 o                         
   5   8   1         22.77         27.55         2.64 o                         
   6   8   1          8.16          1.99         2.33 o                         
   7   8   1         22.49         20.04         2.40 o                         
   8   8   1         33.41         26.25         2.49 o                         
   9   8   1         49.38         53.18         5.51 o                         
  10   8   1         13.08         15.40         3.88 o                         
  11   8   1         76.14         88.76         6.55 o                         
   1   9   1         80.27        100.27         2.89 o                         
   2   9   1          5.61         13.14         1.86 o                         
   3   9   1       1262.54       1353.61        17.51 o                         
   4   9   1        346.47        374.66         6.66 o                         
   5   9   1        217.98        225.92         5.45 o                         
   6   9   1        242.61        222.32         5.66 o                         
   7   9   1         42.72         44.43         2.81 o                         
   8   9   1        346.87        345.18         5.97 o                         
   9   9   1          1.32         -1.92         3.02 o                         
  10   9   1         13.97         20.78         4.13 o                         
   0  10   1         43.96         53.12         3.60 o                         
   1  10   1        347.09        365.10         4.97 o                         
   2  10   1         56.75         67.89         3.01 o                         
   3  10   1          2.63          2.40         3.33 o                         
   4  10   1        364.70        388.25         7.14 o                         
   5  10   1          0.44          2.77         3.10 o                         
   6  10   1        120.20        103.28         4.58 o                         
   7  10   1        711.56        655.62        10.07 o                         
   8  10   1         12.09         10.08         2.98 o                         
   9  10   1          0.11         -0.61         4.90 o                         
  10  10   1        126.20        148.64         6.93 o                         
   1  11   1        339.01        335.69         5.32 o                         
   2  11   1         62.12         58.93         3.04 o                         
   3  11   1        122.40        122.21         4.70 o                         
   4  11   1        112.08        107.14         4.51 o                         
   5  11   1        772.31        660.37        12.46 o                         
   6  11   1        381.00        362.72         9.78 o                         
   7  11   1          7.70          1.17         2.83 o                         
   8  11   1         24.30         27.83         3.59 o                         
   9  11   1         67.26         72.04         5.23 o                         
  10  11   1        112.26        120.71         6.30 o                         
   0  12   1        422.56        426.93         9.08 o                         
   1  12   1        117.46        126.40         3.99 o                         
   2  12   1         28.27         21.36         3.96 o                         
   3  12   1         89.07         88.01         4.21 o                         
   4  12   1        304.69        284.03         6.81 o                         
   5  12   1        897.69        772.03        11.57 o                         
   6  12   1        344.01        318.51         7.40 o                         
   7  12   1         33.82         22.47         3.42 o                         
   8  12   1         16.14         16.03         3.48 o                         
   9  12   1         49.37         53.99         5.22 o                         
   1  13   1         15.07         15.46         3.93 o                         
   2  13   1        447.13        459.76         7.73 o                         
   3  13   1          0.76          3.80         3.12 o                         
   4  13   1        208.73        182.83         8.57 o                         
   5  13   1        103.02         79.24         4.45 o                         
   6  13   1          5.38          2.58         3.19 o                         
   7  13   1         94.00         98.61         6.03 o                         
   8  13   1         60.86         70.66         8.09 o                         
   9  13   1         28.18         36.30         5.00 o                         
   0  14   1        404.75        426.68        10.24 o                         
   1  14   1       4907.36       4967.61        45.15 o                         
   2  14   1         72.73         82.26         5.57 o                         
   3  14   1         30.22         18.37         4.33 o                         
   4  14   1        154.92        123.55         6.19 o                         
   5  14   1         58.99         58.91         4.30 o                         
   6  14   1         14.47          8.76         4.14 o                         
   7  14   1          0.06          2.92         4.48 o                         
   8  14   1         19.51         36.09         7.57 o                         
   1  15   1        937.79       1014.06        15.86 o                         
   2  15   1        194.59        200.65         7.93 o                         
   3  15   1         66.52         67.96         6.78 o                         
   4  15   1         21.31         22.92         4.65 o                         
   5  15   1        121.20        139.76        12.32 o                         
   6  15   1         21.64         16.63         4.83 o                         
   7  15   1          9.87         12.49         4.77 o                         
   0  16   1        276.61        322.55        11.67 o                         
   1  16   1        310.35        316.06         9.28 o                         
   2  16   1         46.20         59.52         5.82 o                         
   3  16   1          8.50          7.54         4.37 o                         
   4  16   1         35.29         51.75         7.94 o                         
   5  16   1         58.03         52.58         5.65 o                         
   6  16   1          0.00         -1.77         5.59 o                         
   7  16   1          0.41         -4.20         6.55 o                         
   1  17   1         28.52         32.19         5.20 o                         
   2  17   1         12.08         10.86         7.96 o                         
   3  17   1         24.46         25.60         5.24 o                         
   4  17   1          0.45          6.13         4.81 o                         
   5  17   1          2.72          2.49         4.77 o                         
   6  17   1         17.67         31.06         5.57 o                         
   0  18   1         64.70         70.72         7.77 o                         
   1  18   1         67.19         71.29         5.53 o                         
   2  18   1         66.41         81.29         8.48 o                         
   3  18   1          1.00         -6.13         6.45 o                         
   4  18   1         27.60         18.50         7.06 o                         
   1  19   1          3.22          1.93         5.46 o                         
   2  19   1         19.61         38.82         7.58 o                         
   0   0   2      16766.98      15232.07       284.94 o                         
   1   0   2       7140.34       6606.29        88.66 o                         
   2   0   2      14577.83      13608.30       269.16 o                         
   3   0   2        125.20        133.35         1.90 o                         
   4   0   2        106.85        105.89         2.37 o                         
   5   0   2        352.37        363.12         5.17 o                         
   6   0   2        418.26        384.24         5.44 o                         
   7   0   2          1.88          1.87         1.54 o                         
   8   0   2        207.49        199.35         4.23 o                         
   9   0   2        566.62        544.06         8.45 o                         
  10   0   2        290.72        299.71         9.83 o                         
  11   0   2       1244.50       1269.57        19.25 o                         
  12   0   2        892.01        897.57        20.26 o                         
   1   1   2       2282.63       2097.38        19.91 o                         
   2   1   2      14036.22      13080.78        93.30 o                         
   3   1   2          8.49          5.80         0.65 o                         
   4   1   2       1571.00       1606.87         9.90 o                         
   5   1   2        184.23        169.96         2.19 o                         
   6   1   2         56.04         50.91         1.67 o                         
   7   1   2         31.40         29.54         1.55 o                         
   8   1   2        195.35        191.44         4.27 o                         
   9   1   2       1175.51       1215.27        10.94 o                         
  10   1   2          7.20          9.76         2.77 o                         
  11   1   2        308.47        334.87         6.90 o                         
  12   1   2        109.86        123.65         7.90 o                         
   0   2   2         10.22         13.52         1.34 o                         
   1   2   2       3648.51       3445.31        29.14 o                         
   2   2   2      30895.76      28051.36       199.44 o                         
   3   2   2       1815.15       1818.15        12.00 o                         
   4   2   2       2255.59       2274.53        15.04 o                         
   5   2   2        216.87        222.17         2.81 o                         
   6   2   2        401.33        426.43         5.97 o                         
   7   2   2        634.88        664.23         6.11 o                         
   8   2   2        127.17        113.97         3.67 o                         
   9   2   2         22.45         22.23         2.47 o                         
  10   2   2          2.35          1.07         2.98 o                         
  11   2   2        259.84        273.81         7.43 o                         
  12   2   2         46.62         55.34         7.48 o                         
   1   3   2       2375.43       2309.55        18.25 o                         
   2   3   2        195.22        191.23         2.22 o                         
   3   3   2        217.07        222.92         2.71 o                         
   4   3   2       1708.12       1731.61        12.49 o                         
   5   3   2          2.56          3.59         1.08 o                         
   6   3   2         86.64        111.32         3.66 o                         
   7   3   2       1969.91       1974.06        17.08 o                         
   8   3   2       1710.52       1689.85        15.18 o                         
   9   3   2        156.36        162.40         4.48 o                         
  10   3   2        118.04        119.03         4.64 o                         
  11   3   2         12.36          7.91         3.41 o                         
  12   3   2        112.97        126.76         7.19 o                         
   0   4   2       1592.85       1503.04        15.71 o                         
   1   4   2        241.82        230.76         2.76 o                         
   2   4   2        573.93        574.16         4.80 o                         
   3   4   2       2039.21       2160.88        17.17 o                         
   4   4   2        121.32        124.70         2.55 o                         
   5   4   2        167.39        179.61         3.21 o                         
   6   4   2         12.19         11.55         1.40 o                         
   7   4   2        241.45        228.27         4.59 o                         
   8   4   2       2457.13       2423.53        20.80 o                         
   9   4   2        158.33        164.99         6.64 o                         
  10   4   2         81.22         69.60         3.89 o                         
  11   4   2          0.12         -3.38         3.38 o                         
  12   4   2         89.77         85.36         5.90 o                         
   1   5   2        524.62        517.96         4.56 o                         
   2   5   2         54.34         49.84         2.82 o                         
   3   5   2       1301.95       1436.87        13.51 o                         
   4   5   2        423.87        471.44        10.81 o                         
   5   5   2        902.29        938.76         8.37 o                         
   6   5   2        377.18        361.33         4.56 o                         
   7   5   2       1047.18       1073.01        10.51 o                         
   8   5   2          6.32          6.89         2.74 o                         
   9   5   2        173.31        169.69         5.06 o                         
  10   5   2          6.24          2.22         2.58 o                         
  11   5   2          4.18         -1.54         3.64 o                         
   0   6   2        378.81        388.51         5.61 o                         
   1   6   2         54.26         60.83         1.98 o                         
   2   6   2       2304.77       2419.38        18.39 o                         
   3   6   2         99.97        120.60         2.61 o                         
   4   6   2       1530.54       1587.06        21.38 o                         
   5   6   2        146.88        153.54         3.91 o                         
   6   6   2          1.62         -0.68         1.65 o                         
   7   6   2        359.25        356.82         5.72 o                         
   8   6   2        255.39        242.04         4.46 o                         
   9   6   2          0.56          0.53         2.55 o                         
  10   6   2         42.18         40.77         3.34 o                         
  11   6   2        115.06        118.78         5.80 o                         
   1   7   2       1353.77       1478.27        12.96 o                         
   2   7   2         27.80         34.57         2.08 o                         
   3   7   2       1243.00       1296.87        12.89 o                         
   4   7   2        270.98        310.64         5.45 o                         
   5   7   2        116.25        131.14         4.05 o                         
   6   7   2        150.34        148.35         5.62 o                         
   7   7   2         10.60         12.46         2.04 o                         
   8   7   2         31.35         30.01         3.03 o                         
   9   7   2          9.70          7.12         2.87 o                         
  10   7   2         12.01          4.59         3.66 o                         
  11   7   2          4.31         -2.14         4.62 o                         
   0   8   2        589.84        612.38         9.47 o                         
   1   8   2        319.93        375.56         4.97 o                         
   2   8   2       1127.99       1275.02        11.73 o                         
   3   8   2       1858.03       1965.29        20.84 o                         
   4   8   2        141.48        132.10         4.13 o                         
   5   8   2         66.65         72.84         3.41 o                         
   6   8   2        154.76        168.65         4.73 o                         
   7   8   2        122.87        133.66         3.84 o                         
   8   8   2        253.02        236.07         6.00 o                         
   9   8   2          0.58         -2.27         2.81 o                         
  10   8   2         34.39         36.14         5.85 o                         
  11   8   2         65.98         69.15         6.20 o                         
   1   9   2        210.60        189.70         3.73 o                         
   2   9   2       1951.89       2089.16        18.08 o                         
   3   9   2         37.68         38.31         2.79 o                         
   4   9   2          0.00          3.74         2.33 o                         
   5   9   2        138.52        145.70         4.64 o                         
   6   9   2         10.85          2.30         2.40 o                         
   7   9   2         19.65         12.54         2.83 o                         
   8   9   2         67.53         74.88         3.94 o                         
   9   9   2         42.15         38.36         3.53 o                         
  10   9   2          3.92          7.52         3.89 o                         
   0  10   2         89.61        107.68         9.36 o                         
   1  10   2          1.59         -1.36         1.83 o                         
   2  10   2         66.69         65.08         2.73 o                         
   3  10   2         17.28         25.39         2.83 o                         
   4  10   2        840.73        837.19        11.26 o                         
   5  10   2        510.00        523.79         8.52 o                         
   6  10   2        127.29        104.71         4.39 o                         
   7  10   2        503.62        436.13         7.84 o                         
   8  10   2        148.80        138.18         5.17 o                         
   9  10   2         76.91         73.10         4.47 o                         
  10  10   2          1.89         -0.18         3.89 o                         
   1  11   2         15.57         11.31         2.16 o                         
   2  11   2        216.24        219.69         5.15 o                         
   3  11   2          0.75         -0.85         2.65 o                         
   4  11   2        478.35        462.57         7.98 o                         
   5  11   2        293.11        295.29         6.67 o                         
   6  11   2        242.60        238.68         6.98 o                         
   7  11   2         96.79         75.04         5.32 o                         
   8  11   2        188.30        197.96         6.30 o                         
   9  11   2        226.19        245.75         8.19 o                         
  10  11   2         20.25         24.23         4.70 o                         
   0  12   2         90.10         92.06         4.95 o                         
   1  12   2        172.69        144.54         4.32 o                         
   2  12   2          0.00         -2.55         2.55 o                         
   3  12   2        368.25        366.89         8.96 o                         
   4  12   2         26.57         22.26         4.01 o                         
   5  12   2         91.39         66.00         3.93 o                         
   6  12   2        186.13        155.41         7.20 o                         
   7  12   2         91.06         89.94         5.79 o                         
   8  12   2        734.41        757.69        11.23 o                         
   9  12   2         75.72         83.56         5.76 o                         
   1  13   2        267.09        271.00         5.75 o                         
   2  13   2         14.91          7.82         3.41 o                         
   3  13   2        142.07        111.17         5.68 o                         
   4  13   2         24.49         13.24         4.39 o                         
   5  13   2        152.67        108.96         6.03 o                         
   6  13   2          6.92         -0.90         4.24 o                         
   7  13   2         24.60         23.49         4.74 o                         
   8  13   2         39.34         40.27         5.23 o                         
   9  13   2          0.15         -1.59         4.37 o                         
   0  14   2       1217.73       1248.79        23.85 o                         
   1  14   2       1227.85       1231.01        13.14 o                         
   2  14   2         60.36         49.59         4.23 o                         
   3  14   2         27.96         29.07         4.74 o                         
   4  14   2         74.84         73.80         6.88 o                         
   5  14   2        115.90        109.26         6.48 o                         
   6  14   2         20.90         21.41         4.68 o                         
   7  14   2         54.44         54.96         5.57 o                         
   8  14   2         58.44         67.49         8.45 o                         
   1  15   2          3.30          9.11         3.46 o                         
   2  15   2         27.24         27.05         4.83 o                         
   3  15   2        285.92        295.60         9.46 o                         
   4  15   2         35.62         28.34         4.78 o                         
   5  15   2         18.59         11.22         4.54 o                         
   6  15   2         93.48         80.07         6.30 o                         
   7  15   2         33.74         49.31        10.32 o                         
   0  16   2       1973.58       1951.95        27.03 o                         
   1  16   2        955.11        976.51        14.73 o                         
   2  16   2         30.11         27.63         7.06 o                         
   3  16   2        579.12        592.48        13.02 o                         
   4  16   2        140.93        136.95         7.19 o                         
   5  16   2         24.44         19.13         4.89 o                         
   6  16   2          4.42         -2.97         5.27 o                         
   1  17   2         38.17         36.36         4.94 o                         
   2  17   2        133.06        124.01         7.12 o                         
   3  17   2        373.99        387.79        11.09 o                         
   4  17   2        332.07        352.96        10.78 o                         
   5  17   2         17.59         19.31         5.32 o                         
   0  18   2        187.71        188.94        10.65 o                         
   1  18   2        157.68        151.15         7.91 o                         
   2  18   2          1.41         -5.83         5.83 o                         
   3  18   2          5.44          5.63         5.02 o                         
   4  18   2        519.59        579.92        14.06 o                         
   1  19   2        306.41        317.08        10.95 o                         
   2  19   2          3.21         10.91         7.16 o                         
   1   1   3       5407.84       5203.08        49.02 o                         
   2   1   3      12534.44      12166.88       133.20 o                         
   3   1   3        979.81        867.41         6.81 o                         
   4   1   3        850.81        927.41         6.71 o                         
   5   1   3        223.55        253.21         2.86 o                         
   6   1   3          1.18          3.70         0.76 o                         
   7   1   3        120.87        110.08         1.99 o                         
   8   1   3          9.57          8.14         1.81 o                         
   9   1   3          0.23         -3.37         3.37 o                         
  10   1   3        297.04        325.79         6.26 o                         
  11   1   3        815.13        822.60        13.47 o                         
  12   1   3        294.04        335.00         9.55 o                         
   0   2   3       3558.29       3345.82        36.62 o                         
   1   2   3      20286.93      19465.89       198.85 o                         
   2   2   3      15410.94      14676.25       113.10 o                         
   3   2   3        931.22        967.72         7.22 o                         
   4   2   3       1794.56       1976.51        15.00 o                         
   5   2   3         93.14         84.35         2.12 o                         
   6   2   3         15.76         19.70         1.47 o                         
   7   2   3        649.32        668.37         6.66 o                         
   8   2   3          0.00         -1.75         1.86 o                         
   9   2   3         90.30         83.98         3.86 o                         
  10   2   3         51.36         53.46         3.51 o                         
  11   2   3          7.40          4.69         3.00 o                         
  12   2   3         25.05         25.74         4.86 o                         
   1   3   3       7167.87       6967.70        53.40 o                         
   2   3   3      11992.77      11855.70       118.99 o                         
   3   3   3        114.76        104.91         2.05 o                         
   4   3   3          6.98          7.00         1.30 o                         
   5   3   3       1437.58       1527.92        12.30 o                         
   6   3   3        110.60        140.11         3.11 o                         
   7   3   3        287.94        270.72         4.40 o                         
   8   3   3        136.03        130.95         3.83 o                         
   9   3   3        581.08        571.00         7.36 o                         
  10   3   3         13.82          9.85         3.04 o                         
  11   3   3          0.54         -2.93         2.93 o                         
  12   3   3        111.73        104.85         9.53 o                         
   0   4   3        129.51        116.95         2.77 o                         
   1   4   3          4.43          2.13         1.04 o                         
   2   4   3        120.10        118.69         2.34 o                         
   3   4   3       1392.30       1471.27        11.61 o                         
   4   4   3       1272.06       1311.53        12.62 o                         
   5   4   3       2885.40       3115.54        23.48 o                         
   6   4   3        565.28        609.65         6.84 o                         
   7   4   3        887.95        858.14        10.03 o                         
   8   4   3        937.18        957.62        11.12 o                         
   9   4   3        113.68        112.08         3.71 o                         
  10   4   3         20.12         21.53         3.23 o                         
  11   4   3        225.71        228.98         8.44 o                         
   1   5   3        201.22        180.26         2.60 o                         
   2   5   3          5.15          0.24         0.83 o                         
   3   5   3         22.75         21.27         1.55 o                         
   4   5   3        147.82        134.00         3.68 o                         
   5   5   3         33.13         25.99         2.82 o                         
   6   5   3         15.83         16.45         1.92 o                         
   7   5   3        528.39        533.72         6.79 o                         
   8   5   3        552.81        559.58         8.08 o                         
   9   5   3         13.57         10.52         2.71 o                         
  10   5   3          9.49          8.90         3.15 o                         
  11   5   3         58.16         54.56         4.75 o                         
   0   6   3         91.56         93.38         2.66 o                         
   1   6   3        201.77        208.56         2.53 o                         
   2   6   3        101.55        106.94         2.73 o                         
   3   6   3         46.65         40.97         1.99 o                         
   4   6   3         11.68         13.86         2.11 o                         
   5   6   3        494.87        498.44         6.25 o                         
   6   6   3        105.65         98.94         3.64 o                         
   7   6   3         11.07          8.38         2.48 o                         
   8   6   3        134.88        123.19         4.62 o                         
   9   6   3          8.39          8.54         2.80 o                         
  10   6   3         13.47         12.56         3.60 o                         
  11   6   3         45.87         40.61         4.59 o                         
   1   7   3         44.10         55.69         2.30 o                         
   2   7   3       1370.71       1446.08        14.05 o                         
   3   7   3       3580.96       3941.28        39.10 o                         
   4   7   3         61.57         56.98         3.56 o                         
   5   7   3        200.81        192.52         5.91 o                         
   6   7   3        111.68         90.80         3.55 o                         
   7   7   3         48.77         40.99         3.08 o                         
   8   7   3          9.18         -0.86         3.45 o                         
   9   7   3         68.82         65.24         3.71 o                         
  10   7   3        103.83         94.26         5.04 o                         
  11   7   3         26.32         33.62         4.57 o                         
   0   8   3       1394.68       1330.16        17.10 o                         
   1   8   3       2258.50       2443.22        20.49 o                         
   2   8   3        138.25        150.78         3.69 o                         
   3   8   3        434.82        439.78         7.10 o                         
   4   8   3         20.59         19.85         3.05 o                         
   5   8   3          5.26          6.72         4.49 o                         
   6   8   3         51.97         36.20         3.94 o                         
   7   8   3        184.68        164.44         5.17 o                         
   8   8   3          0.30         -2.12         2.70 o                         
   9   8   3         37.87         37.52         3.48 o                         
  10   8   3          0.00         -3.53         3.53 o                         
  11   8   3         30.59         35.43         5.70 o                         
   1   9   3         18.12         16.66         1.90 o                         
   2   9   3        274.93        307.57         5.17 o                         
   3   9   3        993.87        981.92        12.38 o                         
   4   9   3          1.44          3.01         2.88 o                         
   5   9   3        320.90        304.82        12.67 o                         
   6   9   3        120.16         96.63         5.82 o                         
   7   9   3          0.41          6.62         2.83 o                         
   8   9   3        426.43        409.86         7.68 o                         
   9   9   3          0.77          2.80         3.09 o                         
  10   9   3         60.58         59.32         5.94 o                         
   0  10   3        204.71        176.38         5.57 o                         
   1  10   3          1.11          0.60         1.87 o                         
   2  10   3        304.40        312.10         5.52 o                         
   3  10   3        108.39        105.85         4.33 o                         
   4  10   3         35.52         52.26         4.82 o                         
   5  10   3         99.79        106.45         5.31 o                         
   6  10   3        188.99        234.76        12.47 o                         
   7  10   3        468.95        456.08        12.07 o                         
   8  10   3        256.19        283.72        10.46 o                         
   9  10   3        623.76        652.18        10.14 o                         
  10  10   3        138.76        135.33         8.57 o                         
   1  11   3        110.06        101.64         3.48 o                         
   2  11   3         57.12         52.78         3.16 o                         
   3  11   3          6.35          0.28         4.18 o                         
   4  11   3        375.31        371.78        13.57 o                         
   5  11   3          0.64          2.31         3.65 o                         
   6  11   3        221.41        208.64         7.72 o                         
   7  11   3         17.09         10.79         4.32 o                         
   8  11   3        360.77        381.34         7.66 o                         
   9  11   3        375.26        369.50         9.09 o                         
  10  11   3         54.42         68.84         6.63 o                         
   0  12   3       2866.11       2800.13        40.22 o                         
   1  12   3       1925.46       1897.74        17.53 o                         
   2  12   3         35.91         38.37         3.12 o                         
   3  12   3        172.04        190.86         7.08 o                         
   4  12   3          0.12         -1.91         5.28 o                         
   5  12   3        242.22        248.14         8.18 o                         
   6  12   3        157.01        141.25         7.76 o                         
   7  12   3        163.67        165.25         7.61 o                         
   8  12   3         28.78         25.72         3.74 o                         
   9  12   3        300.85        303.52         9.39 o                         
   1  13   3       2433.59       2423.44        21.85 o                         
   2  13   3          0.68          2.10         2.84 o                         
   3  13   3        239.53        218.11        15.10 o                         
   4  13   3          0.83          1.82         4.39 o                         
   5  13   3          1.51         -0.92         4.12 o                         
   6  13   3          6.02          2.38         4.05 o                         
   7  13   3        335.73        375.30        10.54 o                         
   8  13   3        126.64        119.06         6.07 o                         
   9  13   3         25.66         31.02         7.45 o                         
   0  14   3        231.40        216.19         7.80 o                         
   1  14   3        112.31         94.75         4.03 o                         
   2  14   3         39.96         32.22         3.49 o                         
   3  14   3         43.53         39.27         6.05 o                         
   4  14   3         90.55         86.74         5.77 o                         
   5  14   3        150.40        149.34         7.24 o                         
   6  14   3          0.03         -1.64         5.37 o                         
   7  14   3          4.40          1.15         4.47 o                         
   8  14   3          9.73          4.48         5.22 o                         
   1  15   3        141.51        132.65         5.22 o                         
   2  15   3         36.42         40.94         4.47 o                         
   3  15   3         48.86         46.39         5.11 o                         
   4  15   3         74.26         81.13         6.01 o                         
   5  15   3         27.10         25.42         5.58 o                         
   6  15   3          1.18         -5.25         5.25 o                         
   7  15   3         19.96         26.36         5.37 o                         
   0  16   3        159.35        176.18        10.55 o                         
   1  16   3          8.41         10.93         3.20 o                         
   2  16   3        108.27        104.20         6.40 o                         
   3  16   3        582.33        616.12        13.13 o                         
   4  16   3         56.65         61.23         5.95 o                         
   5  16   3         21.29         20.14         7.95 o                         
   6  16   3          3.55         18.29         5.06 o                         
   1  17   3          0.26         -3.88         3.88 o                         
   2  17   3        351.62        374.80        12.68 o                         
   3  17   3        345.49        356.41        10.75 o                         
   4  17   3         93.76        110.24         7.60 o                         
   5  17   3         64.75         66.34         6.47 o                         
   0  18   3         83.81         85.06         8.37 o                         
   1  18   3         72.87         76.23         6.69 o                         
   2  18   3        282.23        272.81        10.14 o                         
   3  18   3        115.01        117.59         7.59 o                         
   4  18   3         26.61          9.65         5.36 o                         
   1  19   3          0.83          4.84         5.29 o                         
   2  19   3         54.10         59.91         8.40 o                         
   0   0   4       4899.21       4494.52        84.28 o                         
   1   0   4      12590.30      11836.27       158.56 o                         
   2   0   4       2947.48       2909.88        59.51 o                         
   3   0   4        158.05        177.75         2.58 o                         
   4   0   4       8680.99       9155.43       101.39 o                         
   5   0   4       2790.19       3069.02        34.93 o                         
   6   0   4          6.14          7.77         2.84 o                         
   7   0   4         84.49         80.76         4.99 o                         
   8   0   4         86.48         76.58         4.53 o                         
   9   0   4        794.07        811.82        27.55 o                         
  10   0   4        339.61        353.13        11.78 o                         
  11   0   4       1393.34       1388.86        20.91 o                         
  12   0   4         76.16         93.13        17.67 o                         
   1   1   4        514.02        510.85         5.54 o                         
   2   1   4       1619.89       1501.21        13.43 o                         
   3   1   4       1229.86       1237.53        11.92 o                         
   4   1   4       1194.88       1307.20        12.24 o                         
   5   1   4        604.24        666.26         7.33 o                         
   6   1   4         14.20         13.63         2.84 o                         
   7   1   4         19.91         22.00         2.37 o                         
   8   1   4          4.85          1.08         2.41 o                         
   9   1   4        105.32        102.21         3.79 o                         
  10   1   4        225.00        243.90         5.75 o                         
  11   1   4         31.95         32.48         3.41 o                         
  12   1   4         75.23         89.45         5.70 o                         
   0   2   4       6561.66       5998.54       147.83 o                         
   1   2   4      14302.10      13770.04       106.12 o                         
   2   2   4      15828.56      15489.23       159.27 o                         
   3   2   4        422.30        436.38         3.69 o                         
   4   2   4       1216.60       1258.73         9.93 o                         
   5   2   4        225.02        252.83         3.61 o                         
   6   2   4        280.78        304.41         3.65 o                         
   7   2   4          2.01          0.90         1.70 o                         
   8   2   4         22.60         21.08         2.18 o                         
   9   2   4         46.51         35.99         3.30 o                         
  10   2   4         29.41         28.35         3.09 o                         
  11   2   4         94.86         92.21         5.46 o                         
  12   2   4         27.27         27.93         4.23 o                         
   1   3   4      18200.47      17497.24       173.84 o                         
   2   3   4       2786.16       2856.67        24.81 o                         
   3   3   4        135.91        157.07         2.47 o                         
   4   3   4       3525.98       3667.71        26.90 o                         
   5   3   4        853.26       1004.97         8.59 o                         
   6   3   4          6.51          5.18         1.46 o                         
   7   3   4         44.06         36.72         1.79 o                         
   8   3   4        363.59        366.31         5.45 o                         
   9   3   4          0.33         -2.92         2.92 o                         
  10   3   4        243.46        250.08         6.41 o                         
  11   3   4         42.21         45.03         3.80 o                         
  12   3   4         13.21         21.70         4.76 o                         
   0   4   4         24.64         29.10         1.69 o                         
   1   4   4          0.40          1.43         1.05 o                         
   2   4   4        348.32        375.74         4.17 o                         
   3   4   4         17.50         26.01         2.10 o                         
   4   4   4          1.48          1.08         1.20 o                         
   5   4   4         33.95         40.87         2.15 o                         
   6   4   4         35.27         24.94         2.19 o                         
   7   4   4       1042.35       1034.35        10.27 o                         
   8   4   4        642.61        628.51         7.67 o                         
   9   4   4        206.65        213.32         5.79 o                         
  10   4   4        355.98        374.62         7.50 o                         
  11   4   4         15.15          4.49         3.27 o                         
   1   5   4        298.79        318.32         3.35 o                         
   2   5   4       1574.42       1614.36        12.71 o                         
   3   5   4          7.43          4.34         1.35 o                         
   4   5   4         30.60         23.11         1.64 o                         
   5   5   4        817.91        789.62        11.34 o                         
   6   5   4        588.92        555.65         7.40 o                         
   7   5   4       1256.52       1244.85        13.47 o                         
   8   5   4       1488.32       1507.77        15.88 o                         
   9   5   4         19.07         11.12         2.54 o                         
  10   5   4        243.75        236.78         6.33 o                         
  11   5   4          8.44         12.90         3.63 o                         
   0   6   4       3319.68       3470.96        30.38 o                         
   1   6   4       3424.17       3615.92        26.67 o                         
   2   6   4        730.41        693.53        10.06 o                         
   3   6   4        159.51        187.42         5.47 o                         
   4   6   4          3.13          6.43         1.51 o                         
   5   6   4          7.63          6.99         2.20 o                         
   6   6   4          5.68          5.80         1.91 o                         
   7   6   4        159.18        172.30         4.88 o                         
   8   6   4        425.26        428.30         7.14 o                         
   9   6   4          8.66          5.12         2.67 o                         
  10   6   4        499.14        510.47        10.33 o                         
  11   6   4         20.05         12.39         4.81 o                         
   1   7   4       1512.85       1606.87        14.02 o                         
   2   7   4        110.14        132.96         3.30 o                         
   3   7   4         32.24         45.26         2.77 o                         
   4   7   4        274.09        264.47         5.47 o                         
   5   7   4         22.76         23.43         3.29 o                         
   6   7   4        428.62        401.41         6.71 o                         
   7   7   4          0.08         -1.70         2.48 o                         
   8   7   4         77.57         62.19         3.57 o                         
   9   7   4         28.84         25.81         5.01 o                         
  10   7   4         47.77         51.14         4.60 o                         
  11   7   4        179.57        161.95         8.33 o                         
   0   8   4       1002.62       1125.66        15.04 o                         
   1   8   4          5.68          9.32         1.90 o                         
   2   8   4        359.91        398.70         5.75 o                         
   3   8   4          0.35          1.48         2.13 o                         
   4   8   4         27.16         31.20         3.01 o                         
   5   8   4         99.80         89.25         6.91 o                         
   6   8   4       1097.37       1109.39        16.61 o                         
   7   8   4         27.41         24.19         3.10 o                         
   8   8   4         76.79         61.70         3.75 o                         
   9   8   4         51.79         45.38         4.15 o                         
  10   8   4        284.23        284.14        11.33 o                         
  11   8   4         22.53         26.78         5.54 o                         
   1   9   4        753.31        781.90         8.28 o                         
   2   9   4        505.45        473.57         6.55 o                         
   3   9   4        430.93        446.54         7.53 o                         
   4   9   4         86.88         93.56         4.04 o                         
   5   9   4         15.23          5.96         3.40 o                         
   6   9   4        288.33        262.35         7.95 o                         
   7   9   4         59.28         69.09         3.84 o                         
   8   9   4        156.07        144.93         9.42 o                         
   9   9   4         18.84         35.67         3.55 o                         
  10   9   4         32.64         30.92         5.10 o                         
   0  10   4         34.89         32.09         3.34 o                         
   1  10   4        138.07        136.48         3.67 o                         
   2  10   4          3.48          3.10         2.15 o                         
   3  10   4        354.93        385.62         7.40 o                         
   4  10   4        102.01         94.10         6.69 o                         
   5  10   4        113.61        113.30         5.92 o                         
   6  10   4         59.67         69.09         5.17 o                         
   7  10   4        464.13        453.75        15.69 o                         
   8  10   4          0.44          5.01         3.11 o                         
   9  10   4         18.04         11.17         3.35 o                         
  10  10   4         10.43         23.57         5.55 o                         
   1  11   4        573.97        547.13         8.66 o                         
   2  11   4        646.89        669.77        13.00 o                         
   3  11   4        170.88        156.85         5.68 o                         
   4  11   4        253.43        243.88         7.46 o                         
   5  11   4        116.41        106.71         5.63 o                         
   6  11   4        250.67        236.52         8.22 o                         
   7  11   4         25.83         11.90         4.30 o                         
   8  11   4        269.74        298.39         7.13 o                         
   9  11   4        506.48        538.59         9.45 o                         
   0  12   4       4363.79       4265.21        73.17 o                         
   1  12   4        233.58        227.71         7.21 o                         
   2  12   4        268.52        257.57         5.87 o                         
   3  12   4        794.27        757.10        21.11 o                         
   4  12   4         15.85         10.36         3.93 o                         
   5  12   4         54.81         65.15         5.87 o                         
   6  12   4        167.66        192.71         8.57 o                         
   7  12   4          5.01          7.09         4.22 o                         
   8  12   4          7.68          3.42         3.57 o                         
   9  12   4         15.60         20.65         3.77 o                         
   1  13   4       2121.90       2098.41        24.91 o                         
   2  13   4         44.19         37.07         3.42 o                         
   3  13   4        245.40        210.01         7.69 o                         
   4  13   4         99.62         86.55         5.74 o                         
   5  13   4          6.08          5.98         4.17 o                         
   6  13   4        408.10        391.29        10.35 o                         
   7  13   4          4.12         -2.43         4.48 o                         
   8  13   4        118.00        106.51         5.16 o                         
   0  14   4         13.57         19.70         4.31 o                         
   1  14   4          7.79         11.55         2.86 o                         
   2  14   4        187.55        171.39         5.64 o                         
   3  14   4         59.96         57.73         5.29 o                         
   4  14   4        571.54        548.97        12.14 o                         
   5  14   4         80.84         90.75         6.15 o                         
   6  14   4         21.30         29.90         5.05 o                         
   7  14   4         90.97         83.66         6.32 o                         
   8  14   4         21.88         17.37         5.26 o                         
   1  15   4          1.41          1.66         2.87 o                         
   2  15   4         70.08         62.72         4.09 o                         
   3  15   4         56.38         42.42         5.18 o                         
   4  15   4        222.50        217.52         8.90 o                         
   5  15   4        111.46        111.95         6.72 o                         
   6  15   4         37.45         26.67         5.16 o                         
   7  15   4          0.56         -4.11         4.64 o                         
   0  16   4         37.20         37.41         4.98 o                         
   1  16   4         72.20         77.39         4.58 o                         
   2  16   4         81.77         68.73         5.88 o                         
   3  16   4         20.42         22.66         4.92 o                         
   4  16   4          9.46          9.22         5.86 o                         
   5  16   4        192.11        170.14         8.23 o                         
   6  16   4         82.21         79.24         6.67 o                         
   1  17   4        161.29        169.40         7.87 o                         
   2  17   4         95.86         99.54         6.83 o                         
   3  17   4         13.48         12.10         5.01 o                         
   4  17   4        102.24        135.18         7.57 o                         
   5  17   4        247.63        254.28        10.50 o                         
   0  18   4         26.15         25.25         5.33 o                         
   1  18   4          0.39         -4.10         4.10 o                         
   2  18   4        194.45        179.76        10.59 o                         
   3  18   4        249.17        256.88        10.35 o                         
   4  18   4        245.75        296.46        23.16 o                         
   1  19   4         41.06         41.02         7.15 o                         
   1   1   5        218.78        204.29         2.81 o                         
   2   1   5        828.90        848.02         8.15 o                         
   3   1   5        139.86        142.44         2.67 o                         
   4   1   5       1789.58       1963.56        16.01 o                         
   5   1   5       2718.04       2869.89        27.53 o                         
   6   1   5         11.04         14.52         1.78 o                         
   7   1   5         25.69         25.92         2.45 o                         
   8   1   5          1.03         -2.37         2.37 o                         
   9   1   5        204.82        193.24         5.53 o                         
  10   1   5         73.89         83.89         3.90 o                         
  11   1   5          1.62         -1.63         2.96 o                         
  12   1   5        159.13        163.67         5.73 o                         
   0   2   5       1278.46       1200.55        17.30 o                         
   1   2   5       1259.78       1247.93        10.34 o                         
   2   2   5         24.30         22.38         1.27 o                         
   3   2   5        290.79        329.65         4.39 o                         
   4   2   5        659.02        773.47         6.70 o                         
   5   2   5        339.57        348.04         4.38 o                         
   6   2   5        212.46        212.66         5.83 o                         
   7   2   5        236.81        259.64         9.98 o                         
   8   2   5         65.42         47.87         3.10 o                         
   9   2   5        362.88        369.38         6.97 o                         
  10   2   5        420.20        439.77        12.11 o                         
  11   2   5         85.87         82.14         4.15 o                         
  12   2   5        118.32        130.53         7.00 o                         
   1   3   5      10152.54      10006.47       114.54 o                         
   2   3   5         56.46         49.71         1.98 o                         
   3   3   5       2864.77       2918.68        21.50 o                         
   4   3   5        988.82        984.59         7.63 o                         
   5   3   5       1503.39       1432.83        11.44 o                         
   6   3   5          0.96          3.05         1.04 o                         
   7   3   5        308.91        320.34         4.30 o                         
   8   3   5        122.45        118.61         4.17 o                         
   9   3   5         30.65         31.53         3.67 o                         
  10   3   5          9.87         11.58         3.17 o                         
  11   3   5        246.21        239.13         6.17 o                         
   0   4   5        160.80        184.80         3.39 o                         
   1   4   5       1419.58       1464.63        13.54 o                         
   2   4   5        197.01        191.39         3.04 o                         
   3   4   5        598.42        659.91         6.44 o                         
   4   4   5       1037.15       1055.94         8.29 o                         
   5   4   5        249.48        280.27         3.61 o                         
   6   4   5        758.66        750.82         7.74 o                         
   7   4   5          8.85         12.08         1.53 o                         
   8   4   5         24.56         17.58         1.98 o                         
   9   4   5          4.37          2.30         2.80 o                         
  10   4   5        247.69        254.25         6.42 o                         
  11   4   5        394.26        383.78         8.48 o                         
   1   5   5       4081.64       4185.58        30.72 o                         
   2   5   5          2.82          2.04         1.26 o                         
   3   5   5        271.71        298.62         3.99 o                         
   4   5   5       1065.04       1162.39        10.59 o                         
   5   5   5       1491.35       1519.64        12.50 o                         
   6   5   5        957.97        904.59         9.18 o                         
   7   5   5        213.82        215.89         4.91 o                         
   8   5   5        245.42        222.38         5.14 o                         
   9   5   5         27.45         27.45         3.42 o                         
  10   5   5          0.00          1.99         3.02 o                         
  11   5   5          1.19         -3.03         3.77 o                         
   0   6   5        574.24        587.43         7.62 o                         
   1   6   5       3774.93       4169.89        30.55 o                         
   2   6   5          8.81          5.31         1.25 o                         
   3   6   5        942.67        874.60         9.33 o                         
   4   6   5         89.90         82.18         2.96 o                         
   5   6   5        128.79        104.96         4.83 o                         
   6   6   5       2635.13       2616.26        24.63 o                         
   7   6   5        638.40        648.70         8.70 o                         
   8   6   5        134.56        132.10         4.40 o                         
   9   6   5          4.08          4.93         2.91 o                         
  10   6   5          0.00         -0.96         3.41 o                         
  11   6   5         41.38         42.24         4.57 o                         
   1   7   5       2489.00       2657.48        27.89 o                         
   2   7   5        134.35        123.19         2.97 o                         
   3   7   5          3.12         -1.06         1.73 o                         
   4   7   5         88.18         87.83         3.59 o                         
   5   7   5          0.61          1.01         2.22 o                         
   6   7   5        863.52        869.10         9.88 o                         
   7   7   5        125.57        109.55         4.23 o                         
   8   7   5        115.91         97.50         4.24 o                         
   9   7   5        494.42        473.01         9.67 o                         
  10   7   5         88.80         84.14         5.20 o                         
  11   7   5          6.20          4.58         4.97 o                         
   0   8   5        670.51        776.09        11.29 o                         
   1   8   5          0.01         -1.69         1.69 o                         
   2   8   5         23.08         29.76         2.54 o                         
   3   8   5        160.91        169.55         5.85 o                         
   4   8   5        240.56        233.11         7.78 o                         
   5   8   5         53.56         55.92         4.17 o                         
   6   8   5         44.95         50.62         4.63 o                         
   7   8   5          4.72          2.12         2.70 o                         
   8   8   5         74.70         70.23         5.02 o                         
   9   8   5        215.06        216.88         7.65 o                         
  10   8   5         21.57         13.05         4.04 o                         
   1   9   5       2215.96       2299.79        19.78 o                         
   2   9   5        198.14        221.45         4.87 o                         
   3   9   5         10.33         12.28         2.67 o                         
   4   9   5         13.99          6.73         2.75 o                         
   5   9   5         20.39         18.76         4.63 o                         
   6   9   5        745.15        718.77        12.97 o                         
   7   9   5       1786.32       1830.55        19.21 o                         
   8   9   5          0.07          7.29         2.98 o                         
   9   9   5          4.64         11.97         4.00 o                         
  10   9   5         12.74          8.58         4.11 o                         
   0  10   5        215.32        246.84         6.44 o                         
   1  10   5        396.70        418.84         6.30 o                         
   2  10   5        264.06        261.10         5.24 o                         
   3  10   5        214.57        212.38         6.00 o                         
   4  10   5          7.90          3.62         2.93 o                         
   5  10   5         62.59         51.64         4.66 o                         
   6  10   5         75.71         68.20         5.17 o                         
   7  10   5        440.93        438.01        12.04 o                         
   8  10   5         56.72         55.11         3.86 o                         
   9  10   5        239.57        270.04         8.43 o                         
  10  10   5         70.90         72.51         5.36 o                         
   1  11   5        249.33        283.41         5.33 o                         
   2  11   5       1038.69        981.53        13.30 o                         
   3  11   5       1108.13       1080.66        14.19 o                         
   4  11   5         97.74         91.67         4.60 o                         
   5  11   5        138.62        127.15         6.17 o                         
   6  11   5         25.23         27.03         4.54 o                         
   7  11   5         42.24         33.92         5.02 o                         
   8  11   5          1.75         -1.13         3.27 o                         
   9  11   5        221.48        266.49         8.54 o                         
   0  12   5        140.86        143.52         7.67 o                         
   1  12   5        197.81        201.16         4.88 o                         
   2  12   5        294.93        307.74         6.42 o                         
   3  12   5        318.15        293.33         7.19 o                         
   4  12   5        380.22        355.28         7.85 o                         
   5  12   5        118.16        107.14         9.89 o                         
   6  12   5        219.58        206.28         8.12 o                         
   7  12   5          3.13         -4.02         4.04 o                         
   8  12   5          0.05         -0.32         3.30 o                         
   9  12   5         10.45         17.64         4.56 o                         
   1  13   5          3.97         -1.64         2.54 o                         
   2  13   5          3.36          2.94         2.77 o                         
   3  13   5          5.82         -0.20         3.76 o                         
   4  13   5         33.43         25.09         4.44 o                         
   5  13   5         71.20         66.96         5.78 o                         
   6  13   5         85.69         81.58         6.03 o                         
   7  13   5         69.37         68.20         6.59 o                         
   8  13   5          4.35          5.08         5.28 o                         
   0  14   5        612.25        593.65        12.00 o                         
   1  14   5         17.71         18.60         3.18 o                         
   2  14   5         62.62         55.31         3.88 o                         
   3  14   5        449.34        451.49         9.33 o                         
   4  14   5        200.68        184.80         7.97 o                         
   5  14   5         12.46         11.91         4.57 o                         
   6  14   5         87.62         97.15         6.59 o                         
   7  14   5          0.48         -1.89         4.85 o                         
   8  14   5         36.13         41.39         5.12 o                         
   1  15   5         39.57         35.04         3.68 o                         
   2  15   5         14.03         14.28         3.41 o                         
   3  15   5         27.87         37.64         5.60 o                         
   4  15   5         60.49         46.99         5.46 o                         
   5  15   5         10.63         12.52         4.84 o                         
   6  15   5        254.03        238.80         9.52 o                         
   7  15   5         23.08         16.98         5.28 o                         
   0  16   5        159.39        178.04        11.61 o                         
   1  16   5         48.82         54.74         4.28 o                         
   2  16   5          7.84          8.32         3.44 o                         
   3  16   5        285.04        292.60         9.86 o                         
   4  16   5        165.61        185.82        10.33 o                         
   5  16   5         34.69         39.56         5.81 o                         
   6  16   5          9.25         -1.17         7.24 o                         
   1  17   5         21.60         20.48         3.90 o                         
   2  17   5        138.20        135.88         7.47 o                         
   3  17   5         83.40         86.35         6.68 o                         
   4  17   5          8.16          6.41         5.11 o                         
   5  17   5        140.86        151.44         9.62 o                         
   0  18   5          0.70          2.43         5.00 o                         
   1  18   5          4.06         -0.69         3.74 o                         
   2  18   5        152.89        145.11         7.95 o                         
   3  18   5         35.72         27.27         7.98 o                         
   4  18   5        303.86        311.88        19.11 o                         
   1  19   5         90.80         88.45         8.29 o                         
   0   0   6        421.50        445.94        10.43 o                         
   1   0   6       1077.18       1116.37        15.94 o                         
   2   0   6       2743.53       3032.53        68.91 o                         
   3   0   6       1755.69       1925.72        22.49 o                         
   4   0   6        165.10        151.56         2.63 o                         
   5   0   6        632.98        795.96        10.68 o                         
   6   0   6        360.06        367.60         6.66 o                         
   7   0   6          0.29         -3.32         3.32 o                         
   8   0   6        687.37        661.94        17.09 o                         
   9   0   6        542.33        539.29        11.17 o                         
  10   0   6          0.97         -3.74         3.74 o                         
  11   0   6          0.68          9.37         4.42 o                         
   1   1   6       3776.21       3782.81        36.12 o                         
   2   1   6         81.57        110.64         4.01 o                         
   3   1   6       1724.81       1793.72        25.19 o                         
   4   1   6        288.95        299.65         3.00 o                         
   5   1   6        394.13        381.19         4.94 o                         
   6   1   6        193.42        196.32         3.79 o                         
   7   1   6        410.95        424.30         7.61 o                         
   8   1   6         72.91         78.53         3.77 o                         
   9   1   6         12.61         11.17         2.88 o                         
  10   1   6        358.11        351.98         6.69 o                         
  11   1   6         69.63         72.34         6.03 o                         
   0   2   6       4963.42       4831.21        56.08 o                         
   1   2   6       2531.85       2477.07        21.52 o                         
   2   2   6        279.67        345.43         4.79 o                         
   3   2   6          1.43         -0.12         1.45 o                         
   4   2   6          7.97         10.07         1.12 o                         
   5   2   6       2890.98       2992.49        24.36 o                         
   6   2   6        836.73        826.74         8.39 o                         
   7   2   6         16.04         23.89         2.59 o                         
   8   2   6         61.94         54.67         3.73 o                         
   9   2   6          0.27          2.57         3.30 o                         
  10   2   6         28.12         33.64         3.48 o                         
  11   2   6        203.47        228.18         6.38 o                         
   1   3   6        136.51        128.20         2.34 o                         
   2   3   6        195.17        210.81         3.61 o                         
   3   3   6       5833.46       5740.29        44.64 o                         
   4   3   6        212.03        234.18         2.95 o                         
   5   3   6        290.86        296.53         4.01 o                         
   6   3   6        132.22        132.74         3.18 o                         
   7   3   6         57.18         63.23         3.11 o                         
   8   3   6         26.81         19.29         2.75 o                         
   9   3   6         28.01         25.20         4.72 o                         
  10   3   6        144.97        141.24         5.80 o                         
  11   3   6         65.73         87.47         5.27 o                         
   0   4   6         86.71        116.81         3.57 o                         
   1   4   6       3893.47       4023.39        34.68 o                         
   2   4   6          0.16         -0.26         1.25 o                         
   3   4   6       6262.18       6498.29        50.36 o                         
   4   4   6       4936.07       5165.86        35.03 o                         
   5   4   6         76.63         71.63         1.86 o                         
   6   4   6        104.33        100.33         2.57 o                         
   7   4   6        116.70        108.17         3.90 o                         
   8   4   6          1.43         -0.44         2.48 o                         
   9   4   6         12.93          8.21         2.89 o                         
  10   4   6        123.94        111.62         6.76 o                         
  11   4   6          0.00          7.82         3.93 o                         
   1   5   6         35.99         49.02         1.67 o                         
   2   5   6       3026.16       3204.69        28.28 o                         
   3   5   6       6741.75       6739.22        52.45 o                         
   4   5   6       2014.21       1874.56        15.92 o                         
   5   5   6        710.35        693.19         6.26 o                         
   6   5   6        584.03        551.13         7.45 o                         
   7   5   6         32.99         30.29         2.35 o                         
   8   5   6        338.22        334.06         7.66 o                         
   9   5   6         44.46         40.57         3.50 o                         
  10   5   6         28.46         18.34         4.11 o                         
  11   5   6          0.46         -1.80         5.43 o                         
   0   6   6          9.95          6.56         3.25 o                         
   1   6   6        330.60        414.35         4.87 o                         
   2   6   6       2201.75       2271.98        18.78 o                         
   3   6   6          0.70          0.18         1.55 o                         
   4   6   6        560.38        571.21         6.80 o                         
   5   6   6         55.76         46.05         2.37 o                         
   6   6   6       2559.93       2466.18        21.41 o                         
   7   6   6        343.92        356.03         6.25 o                         
   8   6   6         41.83         33.01         3.26 o                         
   9   6   6          0.12          0.31         3.55 o                         
  10   6   6          3.65          1.17         3.78 o                         
  11   6   6          1.79          2.09         3.99 o                         
   1   7   6          4.94          0.45         1.53 o                         
   2   7   6        132.61        153.93         4.10 o                         
   3   7   6         38.60         31.92         2.24 o                         
   4   7   6          5.18          6.11         1.99 o                         
   5   7   6       1475.28       1466.16        15.05 o                         
   6   7   6       1149.54       1140.15        12.75 o                         
   7   7   6         95.23         94.85         3.99 o                         
   8   7   6          4.01          5.36         2.63 o                         
   9   7   6         30.37         33.00         4.21 o                         
  10   7   6         33.51         33.21         4.41 o                         
  11   7   6          8.13          5.53         4.10 o                         
   0   8   6         74.35         77.09         3.65 o                         
   1   8   6        165.80        170.28         3.86 o                         
   2   8   6        783.98        754.41         9.56 o                         
   3   8   6          1.09         -1.41         2.31 o                         
   4   8   6        450.97        457.64         7.74 o                         
   5   8   6        834.84        845.96        12.58 o                         
   6   8   6          3.70          4.28         3.17 o                         
   7   8   6        812.30        816.67        10.59 o                         
   8   8   6        943.51        900.24        11.49 o                         
   9   8   6         67.10         55.20         6.56 o                         
  10   8   6         71.70         73.98         7.02 o                         
   1   9   6        127.51        130.26         3.91 o                         
   2   9   6        533.32        553.17         7.32 o                         
   3   9   6        132.96        136.22         4.77 o                         
   4   9   6         16.66         13.77         3.03 o                         
   5   9   6         57.49         49.21         3.83 o                         
   6   9   6        618.50        618.95        12.04 o                         
   7   9   6        583.73        612.83         9.19 o                         
   8   9   6        571.28        604.12         9.39 o                         
   9   9   6          8.79         12.11         4.14 o                         
  10   9   6         33.40         30.43         4.59 o                         
   0  10   6       1097.80       1206.20        16.79 o                         
   1  10   6         59.88         63.55         3.06 o                         
   2  10   6       1032.68        988.16        11.24 o                         
   3  10   6        560.17        542.88         9.04 o                         
   4  10   6         96.91        103.53         4.81 o                         
   5  10   6         10.21          6.06         3.67 o                         
   6  10   6        216.11        208.88         7.68 o                         
   7  10   6         54.15         47.32         3.74 o                         
   8  10   6          7.85         10.12         3.25 o                         
   9  10   6         65.55         60.63         4.98 o                         
  10  10   6         29.86         36.88         5.03 o                         
   1  11   6         29.98         26.49         2.80 o                         
   2  11   6       3840.02       3864.29        35.34 o                         
   3  11   6       1849.54       1791.79        20.85 o                         
   4  11   6         69.13         57.85         4.30 o                         
   5  11   6         67.53         68.02         5.18 o                         
   6  11   6         56.79         46.99         5.58 o                         
   7  11   6         84.98         80.24         5.83 o                         
   8  11   6         33.14         41.85         3.94 o                         
   9  11   6         80.13         83.94         5.57 o                         
   0  12   6        611.10        594.66        11.05 o                         
   1  12   6        103.09        105.22         4.15 o                         
   2  12   6        414.92        407.95         7.12 o                         
   3  12   6        283.08        278.09         7.34 o                         
   4  12   6          0.84          1.22         3.21 o                         
   5  12   6          2.45         -3.28         4.05 o                         
   6  12   6          5.67          4.17         4.27 o                         
   7  12   6        201.66        198.40         8.40 o                         
   8  12   6         86.24         61.08         4.42 o                         
   9  12   6         12.35         28.14         4.77 o                         
   1  13   6        100.27         97.39         4.89 o                         
   2  13   6         67.64         58.91         3.98 o                         
   3  13   6        115.43         99.69         9.26 o                         
   4  13   6         36.88         26.00         3.79 o                         
   5  13   6         36.75         31.41         4.84 o                         
   6  13   6          4.87          3.50         4.39 o                         
   7  13   6          8.18          8.24         4.66 o                         
   8  13   6        139.09        148.22         6.01 o                         
   0  14   6        335.60        308.56        10.00 o                         
   1  14   6          1.63          2.28         3.01 o                         
   2  14   6          0.83         -2.83         2.88 o                         
   3  14   6        113.56         96.12         5.28 o                         
   4  14   6          5.11          5.42         4.37 o                         
   5  14   6         52.71         69.41         9.94 o                         
   6  14   6         10.84         10.25         4.92 o                         
   7  14   6         41.18         37.25         5.83 o                         
   8  14   6         50.74         46.16         4.57 o                         
   1  15   6          0.38         -3.16         3.16 o                         
   2  15   6        313.03        306.73         7.31 o                         
   3  15   6        667.68        637.76        16.04 o                         
   4  15   6        167.27        139.01         7.24 o                         
   5  15   6          4.54          3.90         5.36 o                         
   6  15   6         81.89        101.10         7.93 o                         
   7  15   6          0.78         -4.68         4.68 o                         
   0  16   6         43.60         46.51         5.38 o                         
   1  16   6          1.09          0.01         3.27 o                         
   2  16   6        359.94        374.04         8.50 o                         
   3  16   6         36.49         33.64         5.39 o                         
   4  16   6         42.26         32.22         5.65 o                         
   5  16   6         30.60         29.09         5.57 o                         
   6  16   6        101.90        128.15         7.73 o                         
   1  17   6          0.00         -3.58         3.58 o                         
   2  17   6         17.98          6.54         4.43 o                         
   3  17   6        333.61        340.62        10.78 o                         
   4  17   6         35.63         32.86         5.96 o                         
   5  17   6          0.05         -5.27         5.27 o                         
   0  18   6         93.09         90.16         8.18 o                         
   1  18   6          0.40          0.55         3.73 o                         
   2  18   6         19.08         21.53         5.80 o                         
   3  18   6         51.37         50.64         6.34 o                         
   1   1   7          7.93          5.95         1.38 o                         
   2   1   7       3860.45       4062.28        38.86 o                         
   3   1   7       7969.09       8391.09        79.07 o                         
   4   1   7         43.46         26.80         1.42 o                         
   5   1   7        198.46        193.73         3.27 o                         
   6   1   7       1297.30       1322.76        13.13 o                         
   7   1   7        672.13        712.81         9.80 o                         
   8   1   7        231.80        229.40         6.27 o                         
   9   1   7         26.78         19.82         3.26 o                         
  10   1   7          4.39          4.64         2.84 o                         
  11   1   7         38.10         35.75         3.99 o                         
   0   2   7         44.42         32.09         2.35 o                         
   1   2   7         35.67         47.42         2.05 o                         
   2   2   7        707.65        802.86         8.16 o                         
   3   2   7       2040.31       2202.15        22.20 o                         
   4   2   7         57.80         46.11         2.23 o                         
   5   2   7        385.65        432.01         4.80 o                         
   6   2   7          3.75          4.47         1.52 o                         
   7   2   7         68.00         77.49         3.26 o                         
   8   2   7        366.44        333.53         6.80 o                         
   9   2   7         90.16         82.04         3.92 o                         
  10   2   7        203.15        218.74         6.59 o                         
  11   2   7          1.93         -3.41         3.41 o                         
   1   3   7       1031.34       1127.78        10.72 o                         
   2   3   7       1924.37       2003.71        16.44 o                         
   3   3   7       1667.12       1729.06        16.15 o                         
   4   3   7          3.29          2.95         1.38 o                         
   5   3   7         68.53         68.93         1.93 o                         
   6   3   7         24.66         24.36         1.80 o                         
   7   3   7          6.60          7.29         2.21 o                         
   8   3   7         44.72         36.99         3.35 o                         
   9   3   7        291.33        298.52         6.47 o                         
  10   3   7          0.82          2.81         3.56 o                         
  11   3   7         52.83         48.81         4.73 o                         
   0   4   7       3779.08       3775.59        42.24 o                         
   1   4   7        164.34        177.20         3.01 o                         
   2   4   7         14.25         10.28         1.55 o                         
   3   4   7       2897.50       3046.63        26.90 o                         
   4   4   7        178.61        180.50         2.39 o                         
   5   4   7         11.61         21.39         1.41 o                         
   6   4   7         35.02         37.64         2.06 o                         
   7   4   7        221.09        220.41         5.04 o                         
   8   4   7        155.26        143.64         4.59 o                         
   9   4   7         20.18         14.15         3.71 o                         
  10   4   7         14.10         15.70         4.01 o                         
  11   4   7         84.40         84.07         7.15 o                         
   1   5   7        108.06        135.44         2.80 o                         
   2   5   7         31.80         19.60         1.81 o                         
   3   5   7       4291.04       4302.85        34.08 o                         
   4   5   7        172.96        203.21         3.29 o                         
   5   5   7         32.71         39.02         1.53 o                         
   6   5   7        271.19        269.92         3.89 o                         
   7   5   7        154.86        138.59         4.64 o                         
   8   5   7         24.83         26.22         4.85 o                         
   9   5   7         29.69         20.69         3.93 o                         
  10   5   7         12.33         11.77         4.00 o                         
  11   5   7         53.81         58.35         5.10 o                         
   0   6   7        339.88        381.85         5.95 o                         
   1   6   7        464.24        500.76         6.99 o                         
   2   6   7        212.36        227.24         3.80 o                         
   3   6   7        191.43        214.96         3.78 o                         
   4   6   7        522.59        493.80         7.21 o                         
   5   6   7         72.44         72.33         2.41 o                         
   6   6   7        242.89        243.80         4.36 o                         
   7   6   7        586.86        578.07         7.96 o                         
   8   6   7         30.09         19.02         3.93 o                         
   9   6   7         20.07         21.11         3.94 o                         
  10   6   7         75.58         71.25         5.21 o                         
  11   6   7         29.70         35.31         4.69 o                         
   1   7   7        472.70        472.99         6.09 o                         
   2   7   7          5.49          7.80         1.48 o                         
   3   7   7       1079.43       1050.37        11.28 o                         
   4   7   7        354.47        324.32         8.19 o                         
   5   7   7        164.70        168.19         6.81 o                         
   6   7   7       1831.85       1816.26        18.41 o                         
   7   7   7       1103.62       1079.30        12.49 o                         
   8   7   7         33.54         25.14         3.94 o                         
   9   7   7          1.34          1.53         4.26 o                         
  10   7   7        235.78        225.06         7.95 o                         
   0   8   7        784.13        777.32        11.54 o                         
   1   8   7          0.71         -0.01         1.72 o                         
   2   8   7          0.18         -0.09         1.73 o                         
   3   8   7         20.70         24.71         2.84 o                         
   4   8   7        334.46        327.07         6.82 o                         
   5   8   7        129.96        131.29         5.17 o                         
   6   8   7        128.71        108.80         6.29 o                         
   7   8   7        492.43        508.56         8.18 o                         
   8   8   7        128.39        117.79         5.52 o                         
   9   8   7        117.55         99.79         5.53 o                         
  10   8   7         14.68          7.62         4.14 o                         
   1   9   7          0.18          0.83         1.90 o                         
   2   9   7        258.83        219.42         4.73 o                         
   3   9   7          6.01          6.70         2.71 o                         
   4   9   7        484.36        458.20         8.30 o                         
   5   9   7        880.04        844.18        12.16 o                         
   6   9   7        203.97        197.26        14.62 o                         
   7   9   7        227.83        239.61         6.62 o                         
   8   9   7         43.95         38.86         4.30 o                         
   9   9   7         32.03         22.07         4.36 o                         
  10   9   7          2.00          0.36         5.10 o                         
   0  10   7        371.37        387.10         8.31 o                         
   1  10   7        575.00        578.28         7.79 o                         
   2  10   7       3301.68       3256.73        30.00 o                         
   3  10   7        625.70        621.08        10.72 o                         
   4  10   7        650.21        639.84        10.42 o                         
   5  10   7        140.91        141.48         5.68 o                         
   6  10   7        535.23        535.78        11.53 o                         
   7  10   7        233.89        227.50         6.22 o                         
   8  10   7          0.00          3.46         3.89 o                         
   9  10   7         56.80         51.92         4.98 o                         
   1  11   7        183.33        166.84         5.53 o                         
   2  11   7         12.10          9.30         2.62 o                         
   3  11   7         48.92         57.39         5.35 o                         
   4  11   7        198.77        191.10         7.86 o                         
   5  11   7         24.24         22.72         3.53 o                         
   6  11   7          0.24         -3.86         3.86 o                         
   7  11   7         14.66          2.71         3.80 o                         
   8  11   7         16.18         13.59         4.20 o                         
   9  11   7         18.62         18.60         4.64 o                         
   0  12   7        204.50        205.60         6.94 o                         
   1  12   7          7.37          8.92         2.67 o                         
   2  12   7         36.76         36.37         3.19 o                         
   3  12   7         40.69         38.44         3.96 o                         
   4  12   7         24.82         20.36         3.90 o                         
   5  12   7         33.35         30.21         6.51 o                         
   6  12   7         71.75         72.44         5.79 o                         
   7  12   7        146.01        160.07         7.73 o                         
   8  12   7        123.44        140.30         8.18 o                         
   9  12   7         24.17         31.33         5.06 o                         
   1  13   7        202.85        199.35         5.74 o                         
   2  13   7         76.69         88.08         4.09 o                         
   3  13   7         32.08         27.39         4.39 o                         
   4  13   7         75.48         58.63         4.67 o                         
   5  13   7          0.28         -4.20         4.20 o                         
   6  13   7          9.74          4.88         4.84 o                         
   7  13   7          1.21         -0.34         4.78 o                         
   8  13   7         53.34         55.66         5.48 o                         
   0  14   7         83.30         66.65         5.36 o                         
   1  14   7          2.47          0.62         3.00 o                         
   2  14   7         37.47         25.71         3.39 o                         
   3  14   7         65.40         68.23         4.78 o                         
   4  14   7        235.13        214.97         7.52 o                         
   5  14   7         25.49         22.68         5.06 o                         
   6  14   7        136.61        146.22         7.78 o                         
   7  14   7         54.59         49.67         7.34 o                         
   1  15   7         39.73         34.28         3.65 o                         
   2  15   7         99.43        104.86         4.70 o                         
   3  15   7         23.35         12.23         4.12 o                         
   4  15   7          3.37          5.31         3.89 o                         
   5  15   7        183.68        208.68        21.41 o                         
   6  15   7        249.17        311.42        10.80 o                         
   7  15   7          8.61          3.77         5.17 o                         
   0  16   7         82.74         76.75         6.42 o                         
   1  16   7        102.95         97.17         4.77 o                         
   2  16   7        187.68        198.62         6.51 o                         
   3  16   7         50.65         55.31         5.07 o                         
   4  16   7         17.87         14.79         5.38 o                         
   5  16   7         37.93         59.50         6.38 o                         
   6  16   7         53.23         67.20         7.92 o                         
   1  17   7        254.36        256.07         7.53 o                         
   2  17   7         86.22         84.51         6.69 o                         
   3  17   7         12.00         13.05         4.60 o                         
   4  17   7          9.52         -4.84         4.84 o                         
   0  18   7        763.56        841.11        19.61 o                         
   1  18   7         18.31         20.96         4.28 o                         
   2  18   7         11.68         13.31         4.72 o                         
   3  18   7         53.44         56.41         6.52 o                         
   0   0   8        961.20        845.28        18.53 o                         
   1   0   8        402.11        350.04        10.72 o                         
   2   0   8        940.36        948.55        14.25 o                         
   3   0   8         49.85         41.99         2.76 o                         
   4   0   8        360.60        364.06         4.33 o                         
   5   0   8          3.57          1.21         1.08 o                         
   6   0   8       1258.34       1293.73        21.71 o                         
   7   0   8       1201.12       1304.45        21.57 o                         
   8   0   8         25.16         22.61         4.17 o                         
   9   0   8        237.91        232.78         7.81 o                         
  10   0   8         61.57         63.74         5.32 o                         
  11   0   8         54.95         54.26         7.34 o                         
   1   1   8       1033.92       1045.57        11.25 o                         
   2   1   8        108.62        119.39         2.57 o                         
   3   1   8       2138.55       2342.87        23.37 o                         
   4   1   8        156.14        150.72         3.98 o                         
   5   1   8          2.16          1.27         1.42 o                         
   6   1   8         32.28         43.70         3.15 o                         
   7   1   8        138.80        128.45         4.89 o                         
   8   1   8          3.66          5.09         2.97 o                         
   9   1   8        445.22        431.94         8.21 o                         
  10   1   8        148.93        133.34         5.37 o                         
  11   1   8         43.99         37.97         4.84 o                         
   0   2   8        504.71        566.82         9.62 o                         
   1   2   8       1157.20       1138.14        11.96 o                         
   2   2   8        171.38        165.97         3.15 o                         
   3   2   8       2520.59       2718.63        27.08 o                         
   4   2   8         23.66         19.31         2.23 o                         
   5   2   8          0.28          3.24         1.43 o                         
   6   2   8         57.59         62.89         2.60 o                         
   7   2   8         90.28         85.79         6.96 o                         
   8   2   8        186.77        164.65         4.81 o                         
   9   2   8        254.12        230.75         7.07 o                         
  10   2   8         81.70         74.74         4.88 o                         
  11   2   8         96.38         82.81         5.07 o                         
   1   3   8          2.20          1.18         1.17 o                         
   2   3   8        136.32        141.74         2.73 o                         
   3   3   8        152.93        162.56         3.46 o                         
   4   3   8        862.22        882.19         9.58 o                         
   5   3   8          2.87          2.31         0.95 o                         
   6   3   8        342.27        332.94         4.64 o                         
   7   3   8        109.39        103.65         3.65 o                         
   8   3   8         41.16         42.96         4.43 o                         
   9   3   8         15.08          9.16         3.55 o                         
  10   3   8         77.32         87.00         5.17 o                         
  11   3   8        153.47        166.33         9.82 o                         
   0   4   8       4097.40       4480.97        83.60 o                         
   1   4   8       3975.02       4231.92        33.42 o                         
   2   4   8        554.90        531.54         6.19 o                         
   3   4   8        359.66        383.13         4.99 o                         
   4   4   8        558.53        548.39         6.04 o                         
   5   4   8        502.74        510.97         6.46 o                         
   6   4   8         77.60         78.81         2.67 o                         
   7   4   8        324.81        343.79         7.39 o                         
   8   4   8         45.60         41.91         4.03 o                         
   9   4   8          8.52          9.57         4.26 o                         
  10   4   8          4.10          2.10         3.68 o                         
  11   4   8         36.33         42.51         4.75 o                         
   1   5   8        105.40         86.97         2.28 o                         
   2   5   8        422.60        467.09         5.93 o                         
   3   5   8       2510.03       2508.81        22.80 o                         
   4   5   8         58.75         62.67         1.98 o                         
   5   5   8       2105.12       2115.91        14.43 o                         
   6   5   8        470.25        448.92         6.02 o                         
   7   5   8        230.73        216.59         8.61 o                         
   8   5   8         99.09        109.58         5.43 o                         
   9   5   8         71.59         65.39         4.62 o                         
  10   5   8        181.95        194.31         7.53 o                         
  11   5   8        292.32        286.63         8.91 o                         
   0   6   8        360.70        389.47         8.00 o                         
   1   6   8          0.13         -0.27         1.26 o                         
   2   6   8        166.16        164.75         4.43 o                         
   3   6   8         91.75        110.19         2.81 o                         
   4   6   8        160.01        166.57         3.35 o                         
   5   6   8        110.26        102.25         3.49 o                         
   6   6   8       1534.58       1560.90        14.36 o                         
   7   6   8         25.42         24.69         5.79 o                         
   8   6   8          2.60         -2.48         3.41 o                         
   9   6   8        159.26        155.59        13.11 o                         
  10   6   8         96.36         81.60         5.36 o                         
  11   6   8         30.45         32.05         6.68 o                         
   1   7   8        127.86        122.90         3.19 o                         
   2   7   8         34.88         42.39         1.91 o                         
   3   7   8        631.62        575.88        12.18 o                         
   4   7   8         18.63         16.55         3.47 o                         
   5   7   8        244.33        247.51         5.12 o                         
   6   7   8       3749.25       3652.59        33.57 o                         
   7   7   8        187.33        204.01         6.89 o                         
   8   7   8         41.43         39.84         4.20 o                         
   9   7   8         87.06         93.06         7.97 o                         
  10   7   8         36.15         41.89         5.14 o                         
   0   8   8        290.69        293.03         6.52 o                         
   1   8   8        146.01        162.46         3.84 o                         
   2   8   8        222.06        244.95         4.56 o                         
   3   8   8        374.64        389.08         7.08 o                         
   4   8   8       3791.78       3737.62        33.95 o                         
   5   8   8       1011.25        993.94        13.34 o                         
   6   8   8        375.53        374.17         6.70 o                         
   7   8   8        939.42        900.20        12.72 o                         
   8   8   8         21.38         13.55         4.49 o                         
   9   8   8         99.01        108.54         5.66 o                         
  10   8   8          9.69          5.40         4.11 o                         
   1   9   8        362.00        356.20         5.76 o                         
   2   9   8        198.47        194.90         4.46 o                         
   3   9   8        161.80        162.08         5.49 o                         
   4   9   8       3111.92       3100.50        35.74 o                         
   5   9   8         19.49         13.46         3.38 o                         
   6   9   8          6.27          1.18         3.84 o                         
   7   9   8         23.18         19.20         3.01 o                         
   8   9   8        166.57        139.22         6.04 o                         
   9   9   8          0.88         -3.70         4.47 o                         
  10   9   8         10.95         10.69         4.58 o                         
   0  10   8        126.52        109.12         5.05 o                         
   1  10   8        179.17        191.07         4.71 o                         
   2  10   8        433.16        374.49         6.30 o                         
   3  10   8         78.23         79.99         4.27 o                         
   4  10   8        164.23        167.32         6.04 o                         
   5  10   8        200.51        185.63         6.11 o                         
   6  10   8        122.73        113.81         9.28 o                         
   7  10   8        146.89        142.85         5.22 o                         
   8  10   8         12.81         18.16         4.43 o                         
   9  10   8          6.38         -0.37         4.07 o                         
   1  11   8         80.84         75.04         3.52 o                         
   2  11   8        436.58        435.56         7.06 o                         
   3  11   8        250.46        257.48         7.12 o                         
   4  11   8        164.78        150.08         7.99 o                         
   5  11   8         11.39         11.19         4.01 o                         
   6  11   8         35.02         31.83         7.57 o                         
   7  11   8         14.70         13.82         3.25 o                         
   8  11   8          4.61          1.88         5.18 o                         
   9  11   8         41.39         46.01         5.09 o                         
   0  12   8          3.73         -1.13         3.47 o                         
   1  12   8        273.85        276.37         8.24 o                         
   2  12   8        576.53        559.92         8.47 o                         
   3  12   8         77.84         79.20         4.55 o                         
   4  12   8         64.88         54.86         4.38 o                         
   5  12   8          1.12         -2.08         3.40 o                         
   6  12   8          0.20          0.79         4.32 o                         
   7  12   8          0.14         -4.03         4.40 o                         
   8  12   8         19.36         21.62         5.77 o                         
   1  13   8        310.25        292.75         6.47 o                         
   2  13   8          5.79          5.30         3.28 o                         
   3  13   8        253.05        245.07         7.21 o                         
   4  13   8        726.32        708.63        11.94 o                         
   5  13   8         48.83         44.40         4.51 o                         
   6  13   8          2.11         -4.50         4.50 o                         
   7  13   8         11.99         13.68         5.07 o                         
   8  13   8        206.82        232.32         8.43 o                         
   0  14   8         19.67         11.55         4.06 o                         
   1  14   8        343.91        347.09         8.19 o                         
   2  14   8         67.79         64.69         3.94 o                         
   3  14   8          0.13          1.22         3.54 o                         
   4  14   8         27.67         24.74         4.25 o                         
   5  14   8        179.15        173.41         8.18 o                         
   6  14   8          1.60          1.13         4.98 o                         
   7  14   8        130.26        132.30         7.97 o                         
   1  15   8          5.15          3.44         3.18 o                         
   2  15   8          4.98         -0.60         3.14 o                         
   3  15   8          3.71          1.10         3.89 o                         
   4  15   8         15.02         10.07         5.77 o                         
   5  15   8        146.95        164.42        11.79 o                         
   6  15   8         31.47         45.53         7.11 o                         
   0  16   8         74.55         85.90        15.93 o                         
   1  16   8         56.58         61.14         4.55 o                         
   2  16   8         88.45         89.56         7.98 o                         
   3  16   8          2.39         -0.03         3.95 o                         
   4  16   8         17.51         13.50         4.56 o                         
   5  16   8         72.52         58.55         6.52 o                         
   1  17   8        107.99        111.51         6.86 o                         
   2  17   8         65.96         63.77         5.51 o                         
   3  17   8          3.14          1.86         4.57 o                         
   4  17   8         24.77         29.58         8.41 o                         
   0  18   8        323.18        398.51        13.85 o                         
   1  18   8         46.97         65.98         4.95 o                         
   2  18   8          3.12         -4.54         4.54 o                         
   1   1   9          2.05         -0.96         1.52 o                         
   2   1   9        196.14        159.00         3.54 o                         
   3   1   9        136.76        120.96         2.99 o                         
   4   1   9         99.70        122.77         3.07 o                         
   5   1   9        433.96        421.18         4.02 o                         
   6   1   9          9.90         17.10         2.08 o                         
   7   1   9        256.20        232.99         7.61 o                         
   8   1   9        792.66        829.65        10.60 o                         
   9   1   9        260.48        230.43         6.79 o                         
  10   1   9          8.52         19.51         5.73 o                         
  11   1   9         12.33         11.16         5.60 o                         
   0   2   9       1176.11       1177.05        17.71 o                         
   1   2   9       1337.76       1360.85        16.77 o                         
   2   2   9          2.14          1.00         1.43 o                         
   3   2   9        619.92        666.70         8.63 o                         
   4   2   9          0.33          3.34         1.68 o                         
   5   2   9          0.59         -1.30         1.30 o                         
   6   2   9         78.34         85.50         3.60 o                         
   7   2   9          3.10          5.80         2.49 o                         
   8   2   9         69.02         53.17         3.99 o                         
   9   2   9        535.11        490.22        11.54 o                         
  10   2   9        183.90        212.30         7.33 o                         
  11   2   9         46.45         49.91         5.37 o                         
   1   3   9       4309.92       4645.17        44.52 o                         
   2   3   9         58.09         56.60         1.68 o                         
   3   3   9          0.70          7.71         1.68 o                         
   4   3   9         15.72         10.41         2.03 o                         
   5   3   9        353.03        347.06         4.37 o                         
   6   3   9        398.56        416.92         5.38 o                         
   7   3   9         27.89         24.63         3.51 o                         
   8   3   9         84.50         97.47         4.76 o                         
   9   3   9          3.91          3.31         3.47 o                         
  10   3   9         92.85         82.70         5.10 o                         
  11   3   9         73.15         66.20         6.26 o                         
   0   4   9       2515.96       2690.02        37.65 o                         
   1   4   9        239.52        255.78         4.80 o                         
   2   4   9        548.55        591.92         6.71 o                         
   3   4   9        201.76        180.88         2.91 o                         
   4   4   9        379.95        371.94         5.66 o                         
   5   4   9         29.31         39.17         2.00 o                         
   6   4   9         47.67         44.95         3.92 o                         
   7   4   9         15.91         15.09         3.76 o                         
   8   4   9         39.71         39.64         4.00 o                         
   9   4   9         16.82         15.08         3.79 o                         
  10   4   9        162.74        180.26         7.18 o                         
  11   4   9        119.65        149.88         7.39 o                         
   1   5   9          0.01         -1.38         1.38 o                         
   2   5   9        727.30        793.65         8.67 o                         
   3   5   9        272.24        261.13         4.25 o                         
   4   5   9         44.56         45.19         1.74 o                         
   5   5   9       2279.73       2249.31        19.46 o                         
   6   5   9         48.44         39.28         5.72 o                         
   7   5   9         10.77          9.17         3.52 o                         
   8   5   9          2.73         -1.22         3.85 o                         
   9   5   9        136.38        140.56        11.78 o                         
  10   5   9         70.51         89.03         5.38 o                         
  11   5   9         14.65         25.62         6.68 o                         
   0   6   9        128.40        107.41         4.92 o                         
   1   6   9          0.04          1.37         1.28 o                         
   2   6   9       1136.19       1137.16        13.27 o                         
   3   6   9        584.42        609.41         7.48 o                         
   4   6   9        673.21        676.78         7.21 o                         
   5   6   9       4046.19       4036.35        28.21 o                         
   6   6   9        379.08        382.25        10.14 o                         
   7   6   9         32.33         35.48         3.77 o                         
   8   6   9          1.13         -3.34         3.34 o                         
   9   6   9         36.80         38.25         4.39 o                         
  10   6   9         14.64         22.94         4.47 o                         
   1   7   9         27.30         28.14         3.34 o                         
   2   7   9        195.22        210.09         3.73 o                         
   3   7   9         13.73          4.62         1.63 o                         
   4   7   9          2.68          2.89         2.34 o                         
   5   7   9       9693.58       9377.58        73.78 o                         
   6   7   9         16.34         25.19         2.22 o                         
   7   7   9          1.67          7.83         3.62 o                         
   8   7   9        100.48         94.72         5.11 o                         
   9   7   9          7.60          0.70         5.27 o                         
  10   7   9          0.23         -1.53         3.98 o                         
   0   8   9          1.90         -2.36         3.19 o                         
   1   8   9        349.13        366.16         5.56 o                         
   2   8   9         51.09         45.72         2.40 o                         
   3   8   9        170.64        151.83         4.75 o                         
   4   8   9          0.31          0.55         2.36 o                         
   5   8   9        635.09        610.68        11.70 o                         
   6   8   9         21.35         21.88         2.53 o                         
   7   8   9        608.88        611.13        11.02 o                         
   8   8   9          6.43          9.19         3.85 o                         
   9   8   9          5.02          4.36         4.08 o                         
  10   8   9         19.66         10.16         4.41 o                         
   1   9   9         98.84         84.00         3.22 o                         
   2   9   9        406.40        414.15         6.25 o                         
   3   9   9       1398.49       1374.86        16.57 o                         
   4   9   9          3.87          8.90         3.32 o                         
   5   9   9        903.27        901.49        12.88 o                         
   6   9   9         21.72         16.03         3.23 o                         
   7   9   9        173.09        149.48         9.27 o                         
   8   9   9        254.57        266.48         8.39 o                         
   9   9   9         34.68         35.44         4.87 o                         
   0  10   9         22.85         22.11         5.07 o                         
   1  10   9          3.07         -0.87         2.14 o                         
   2  10   9         40.37         40.54         3.16 o                         
   3  10   9        505.22        487.00        11.18 o                         
   4  10   9        739.55        733.70        11.21 o                         
   5  10   9         38.95         34.81         3.90 o                         
   6  10   9        170.10        157.83         7.98 o                         
   7  10   9         18.62         14.32         3.99 o                         
   8  10   9         32.85         36.37         4.80 o                         
   9  10   9          0.02          2.01         4.22 o                         
   1  11   9        258.75        231.07         7.85 o                         
   2  11   9         24.00         16.76         2.65 o                         
   3  11   9          2.84          0.92         3.26 o                         
   4  11   9         39.31         38.96         4.01 o                         
   5  11   9         14.68         17.36         3.69 o                         
   6  11   9         56.30         52.78         5.34 o                         
   7  11   9          2.90          3.30         3.92 o                         
   8  11   9         18.09         15.54         4.49 o                         
   9  11   9         51.65         51.10         5.18 o                         
   0  12   9        637.41        595.75        14.91 o                         
   1  12   9         79.48         72.69         3.70 o                         
   2  12   9        159.02        120.28         4.48 o                         
   3  12   9          1.03          0.03         3.39 o                         
   4  12   9        106.80        111.27         5.42 o                         
   5  12   9         85.15         80.65         4.99 o                         
   6  12   9         10.51          9.43         4.66 o                         
   7  12   9          4.87         -1.43         4.10 o                         
   8  12   9         11.29         12.28         4.61 o                         
   1  13   9         98.76         75.76         3.91 o                         
   2  13   9          1.31         -1.11         2.73 o                         
   3  13   9         65.92         61.50         4.54 o                         
   4  13   9         14.42         22.68         4.16 o                         
   5  13   9         22.09         13.69         3.94 o                         
   6  13   9          3.65          0.01         4.74 o                         
   7  13   9        162.22        176.72         8.47 o                         
   0  14   9        387.28        357.57        11.17 o                         
   1  14   9        113.64        118.30         4.71 o                         
   2  14   9          9.93         10.71         3.14 o                         
   3  14   9         37.51         31.88         4.22 o                         
   4  14   9          3.81         -0.60         3.84 o                         
   5  14   9         56.91         78.34         8.44 o                         
   6  14   9          0.74          4.32         5.33 o                         
   7  14   9        169.97        213.52        10.55 o                         
   1  15   9          3.00         -2.36         3.03 o                         
   2  15   9         46.06         47.67         4.13 o                         
   3  15   9         13.57         10.98         4.22 o                         
   4  15   9         24.23         24.20         4.47 o                         
   5  15   9         94.64        100.41         6.80 o                         
   6  15   9         16.67         10.17         5.51 o                         
   0  16   9        237.78        239.89        10.92 o                         
   1  16   9         28.59         30.86         3.94 o                         
   2  16   9          4.01          1.37         4.47 o                         
   3  16   9          0.01         -0.20         4.18 o                         
   4  16   9          0.07          1.70         4.17 o                         
   5  16   9         11.58         13.12         7.32 o                         
   1  17   9         60.39         63.19         4.75 o                         
   2  17   9         18.57         20.60         4.68 o                         
   3  17   9          7.38          9.00         4.59 o                         
   0  18   9          5.47          4.25         8.11 o                         
   1  18   9        210.34        272.95        11.56 o                         
   0   0  10       2925.27       2980.34        58.50 o                         
   1   0  10       1605.86       1606.68        23.43 o                         
   2   0  10          1.39         -1.74         2.61 o                         
   3   0  10        240.90        291.27         5.81 o                         
   4   0  10        125.76        106.59         2.65 o                         
   5   0  10        321.37        322.77         5.35 o                         
   6   0  10       1531.60       1418.65        27.08 o                         
   7   0  10        828.84        658.55        13.08 o                         
   8   0  10        205.40        212.83        14.77 o                         
   9   0  10         97.22         77.04         9.85 o                         
  10   0  10         12.33         17.98         6.22 o                         
  11   0  10          3.08          6.34         6.39 o                         
   1   1  10         13.84         11.37         1.61 o                         
   2   1  10         69.56         65.67         2.78 o                         
   3   1  10        386.84        392.29         7.19 o                         
   4   1  10         41.38         39.04         2.00 o                         
   5   1  10        121.07        128.98         2.81 o                         
   6   1  10        214.13        214.28         3.32 o                         
   7   1  10         44.00         45.75         7.99 o                         
   8   1  10        151.02        151.84         6.52 o                         
   9   1  10          2.53          0.41         4.56 o                         
  10   1  10          1.66         -4.37         4.37 o                         
  11   1  10         15.15          8.80         5.70 o                         
   0   2  10        778.13        851.84        13.70 o                         
   1   2  10       2712.63       2801.21        32.26 o                         
   2   2  10        466.62        492.52         8.00 o                         
   3   2  10       1157.52       1148.28        12.84 o                         
   4   2  10        548.89        571.42         7.67 o                         
   5   2  10        347.13        376.29         6.21 o                         
   6   2  10          0.14         -2.30         2.30 o                         
   7   2  10        190.28        163.30         5.56 o                         
   8   2  10        130.47        129.22         5.33 o                         
   9   2  10         86.90         76.25         4.76 o                         
  10   2  10         39.28         35.07         5.39 o                         
  11   2  10          0.55         -0.90         4.66 o                         
   1   3  10       1256.33       1259.87        13.33 o                         
   2   3  10         39.55         38.25         2.08 o                         
   3   3  10        482.76        452.12         6.00 o                         
   4   3  10          3.24          4.58         1.95 o                         
   5   3  10         35.82         40.10         2.51 o                         
   6   3  10          5.57          3.74         3.97 o                         
   7   3  10        447.72        449.18         8.48 o                         
   8   3  10         87.50         88.23         4.80 o                         
   9   3  10         43.80         35.36         4.69 o                         
  10   3  10         43.03         43.19         5.79 o                         
  11   3  10          0.22         -3.60         5.06 o                         
   0   4  10        900.58        983.47        15.50 o                         
   1   4  10        936.43        930.68         9.79 o                         
   2   4  10        186.46        195.15         3.54 o                         
   3   4  10          1.22         -1.19         1.74 o                         
   4   4  10         36.40         40.03         2.77 o                         
   5   4  10          1.53          1.04         1.65 o                         
   6   4  10        137.97        139.00         7.03 o                         
   7   4  10         49.65         40.36         3.88 o                         
   8   4  10         32.01         40.25         4.01 o                         
   9   4  10        239.52        263.40         7.63 o                         
  10   4  10         95.21        106.79         5.68 o                         
   1   5  10       2072.38       2088.12        19.01 o                         
   2   5  10         65.04         58.01         2.40 o                         
   3   5  10        244.58        225.92         3.98 o                         
   4   5  10        420.36        384.41         6.20 o                         
   5   5  10        277.41        267.18         5.15 o                         
   6   5  10          9.43         12.68         4.58 o                         
   7   5  10         13.01         17.05         3.59 o                         
   8   5  10         30.46         32.11         5.35 o                         
   9   5  10         38.56         40.55         4.53 o                         
  10   5  10        425.86        493.55        20.52 o                         
   0   6  10        234.72        224.51         6.16 o                         
   1   6  10        261.33        272.86         4.24 o                         
   2   6  10          0.65         -0.06         1.68 o                         
   3   6  10          5.73          7.56         2.03 o                         
   4   6  10         46.79         42.62         1.90 o                         
   5   6  10          8.61         10.59         2.18 o                         
   6   6  10        732.79        737.02         9.90 o                         
   7   6  10        868.51        861.47        15.30 o                         
   8   6  10         73.06         68.56         4.76 o                         
   9   6  10          0.84          4.26         3.95 o                         
  10   6  10         60.28         59.31         5.26 o                         
   1   7  10          2.61          3.37         2.21 o                         
   2   7  10         16.46         13.33         1.60 o                         
   3   7  10        456.25        414.67        15.90 o                         
   4   7  10          1.77         -2.07         2.07 o                         
   5   7  10        147.33        160.77         6.17 o                         
   6   7  10        910.71        891.48        11.36 o                         
   7   7  10          1.94         -1.24         3.47 o                         
   8   7  10         42.25         42.26         4.54 o                         
   9   7  10          9.11          5.70         4.17 o                         
  10   7  10          2.87          6.07         4.84 o                         
   0   8  10        759.03        737.57        19.10 o                         
   1   8  10          0.17         -1.70         1.70 o                         
   2   8  10         73.50         75.22         4.86 o                         
   3   8  10       2361.02       2311.52        27.52 o                         
   4   8  10       4471.03       4460.59        45.17 o                         
   5   8  10        295.06        294.05         7.15 o                         
   6   8  10         45.40         49.40         3.68 o                         
   7   8  10          0.80          3.61         3.58 o                         
   8   8  10          0.01          5.34         3.82 o                         
   9   8  10          0.38         -1.22         4.06 o                         
  10   8  10         25.48         18.73         4.75 o                         
   1   9  10          3.57          1.72         2.02 o                         
   2   9  10        608.97        622.29         8.69 o                         
   3   9  10         73.39         71.85         4.02 o                         
   4   9  10       2693.52       2653.81        28.74 o                         
   5   9  10        326.43        328.99         8.99 o                         
   6   9  10          9.62         12.71         2.58 o                         
   7   9  10         50.04         48.08         4.46 o                         
   8   9  10        350.64        360.49         9.32 o                         
   9   9  10          3.14          3.96         4.09 o                         
   0  10  10          2.77          7.41         3.37 o                         
   1  10  10         26.25         29.16         2.68 o                         
   2  10  10         25.90         31.33         2.71 o                         
   3  10  10        147.76        155.14         5.84 o                         
   4  10  10         21.16         18.60         3.59 o                         
   5  10  10        927.71        915.03        17.04 o                         
   6  10  10         46.93         46.83         3.87 o                         
   7  10  10         24.39         24.71         4.25 o                         
   8  10  10         43.48         29.55         4.55 o                         
   9  10  10         20.15         24.13         4.78 o                         
   1  11  10        315.17        290.06         5.89 o                         
   2  11  10        197.00        167.36         4.86 o                         
   3  11  10         52.89         40.29         4.06 o                         
   4  11  10         63.05         63.71         4.39 o                         
   5  11  10        275.01        262.15         7.52 o                         
   6  11  10         25.82         20.09         4.19 o                         
   7  11  10         75.14         68.19         5.32 o                         
   8  11  10         11.11         13.16         4.56 o                         
   0  12  10         14.15         23.18         4.44 o                         
   1  12  10         63.17         66.45         3.56 o                         
   2  12  10        972.81        874.44        11.60 o                         
   3  12  10        272.64        262.02         7.38 o                         
   4  12  10         64.32         57.16         4.61 o                         
   5  12  10        240.60        252.10         7.71 o                         
   6  12  10          3.94          0.94         4.01 o                         
   7  12  10         17.96         25.25         4.73 o                         
   8  12  10          3.92          0.43         4.60 o                         
   1  13  10         50.56         53.41         3.64 o                         
   2  13  10        302.66        278.99         7.65 o                         
   3  13  10         55.71         45.75         4.36 o                         
   4  13  10        283.50        280.65         8.24 o                         
   5  13  10        170.52        175.20         7.01 o                         
   6  13  10        100.00         99.33         6.73 o                         
   7  13  10        283.74        357.09        10.16 o                         
   0  14  10        197.10        201.37         9.31 o                         
   1  14  10          2.29          0.26         2.90 o                         
   2  14  10         75.53         78.89         4.97 o                         
   3  14  10          5.65          2.22         3.87 o                         
   4  14  10          2.43          0.38         3.94 o                         
   5  14  10          2.26         -3.06         4.04 o                         
   6  14  10          0.23          0.24         4.90 o                         
   1  15  10         12.31          7.64         3.25 o                         
   2  15  10          0.34          0.45         4.64 o                         
   3  15  10          2.52         -1.71         3.92 o                         
   4  15  10         51.33         41.24         4.81 o                         
   5  15  10         80.26         75.57         9.61 o                         
   6  15  10        111.50        152.32         8.36 o                         
   0  16  10          2.93          2.86         5.29 o                         
   1  16  10        252.59        277.97         9.70 o                         
   2  16  10         50.77         51.36         4.98 o                         
   3  16  10          5.04          1.96         4.23 o                         
   4  16  10          0.00          2.36         4.37 o                         
   1  17  10        166.76        166.63         8.36 o                         
   2  17  10        285.02        314.50         9.56 o                         
   3  17  10         42.43         32.70         5.12 o                         
   1   1  11        127.32        116.89         3.40 o                         
   2   1  11         29.73         24.57         1.65 o                         
   3   1  11        598.55        641.39         9.54 o                         
   4   1  11        418.20        417.32         6.93 o                         
   5   1  11         46.21         42.81         3.76 o                         
   6   1  11        109.69        124.99         3.84 o                         
   7   1  11        703.02        571.67        24.56 o                         
   8   1  11        338.33        294.98        14.99 o                         
   9   1  11         40.96         35.91         5.39 o                         
  10   1  11         68.52         53.32         7.79 o                         
   0   2  11       1285.59       1357.85        20.68 o                         
   1   2  11         28.02         38.15         4.35 o                         
   2   2  11       1842.89       1927.48        34.27 o                         
   3   2  11        446.87        440.31         6.39 o                         
   4   2  11        156.71        152.13         3.97 o                         
   5   2  11          0.49          1.92         1.94 o                         
   6   2  11          0.08         -3.54         3.54 o                         
   7   2  11         24.15         18.34         4.14 o                         
   8   2  11         10.13          3.33         3.67 o                         
   9   2  11          5.30          5.57         4.89 o                         
  10   2  11         12.82         13.82         5.18 o                         
   1   3  11        276.81        288.84         3.74 o                         
   2   3  11        132.70        172.99         4.22 o                         
   3   3  11        129.31        151.07         3.61 o                         
   4   3  11          0.13         -1.75         1.75 o                         
   5   3  11          3.53         -3.03         3.03 o                         
   6   3  11         24.36         19.19         2.70 o                         
   7   3  11          5.23          5.03         3.10 o                         
   8   3  11         40.81         45.53         4.11 o                         
   9   3  11         38.93         42.91         5.67 o                         
  10   3  11         17.99         12.22         5.47 o                         
   0   4  11        451.85        507.49         9.46 o                         
   1   4  11       1592.13       1685.98        15.61 o                         
   2   4  11       1444.36       1501.65        16.04 o                         
   3   4  11         90.95         83.84         3.05 o                         
   4   4  11       1673.28       1620.32        16.25 o                         
   5   4  11         34.70         37.34         2.76 o                         
   6   4  11          0.15         -0.98         2.94 o                         
   7   4  11         10.73         10.16         3.26 o                         
   8   4  11         39.58         32.96         3.91 o                         
   9   4  11         14.55          7.79         3.81 o                         
  10   4  11         31.82         33.10         5.67 o                         
   1   5  11         66.48         66.75         2.25 o                         
   2   5  11         51.64         65.27         2.61 o                         
   3   5  11       2961.94       2892.73        23.91 o                         
   4   5  11         81.50         67.43         3.25 o                         
   5   5  11         75.08         67.19         4.34 o                         
   6   5  11        387.72        384.35         6.97 o                         
   7   5  11        306.61        295.85         9.11 o                         
   8   5  11        101.56        101.86         8.74 o                         
   9   5  11         41.25         44.17         4.56 o                         
  10   5  11         66.91         86.04         6.87 o                         
   0   6  11          5.12          4.56         2.50 o                         
   1   6  11         25.34         26.69         1.74 o                         
   2   6  11         79.52         82.97         4.24 o                         
   3   6  11        794.58        804.79         9.25 o                         
   4   6  11       1606.49       1595.62        14.52 o                         
   5   6  11        558.10        534.89         9.84 o                         
   6   6  11        249.12        228.69         5.90 o                         
   7   6  11          1.52          3.66         3.47 o                         
   8   6  11         45.63         52.66         8.15 o                         
   9   6  11        108.68        126.82         6.00 o                         
  10   6  11         25.57         47.31         5.36 o                         
   1   7  11         42.57         38.48         2.55 o                         
   2   7  11         55.20         60.54         2.86 o                         
   3   7  11         29.73         25.07         2.42 o                         
   4   7  11       2901.56       2807.20        29.71 o                         
   5   7  11        107.89        113.60         4.37 o                         
   6   7  11        556.81        566.21         8.94 o                         
   7   7  11        930.42        923.22        18.39 o                         
   8   7  11         69.27         57.51         4.79 o                         
   9   7  11         29.75         23.78         4.47 o                         
  10   7  11         50.34         37.79         5.43 o                         
   0   8  11          0.34         -0.42         2.76 o                         
   1   8  11          0.79          3.45         1.98 o                         
   2   8  11          0.06         -2.08         3.55 o                         
   3   8  11        230.08        212.18        10.35 o                         
   4   8  11          0.02         -1.91         5.27 o                         
   5   8  11        215.74        212.20         6.37 o                         
   6   8  11        581.22        590.22         9.58 o                         
   7   8  11        377.83        343.23         8.41 o                         
   8   8  11        296.13        278.51        11.94 o                         
   9   8  11         14.87          8.04         4.70 o                         
   1   9  11         67.85         52.77         2.94 o                         
   2   9  11        157.23        150.70         5.38 o                         
   3   9  11        381.06        390.27         7.75 o                         
   4   9  11          2.12         -1.75         3.39 o                         
   5   9  11          0.19         -2.48         3.22 o                         
   6   9  11          0.91          1.46         3.06 o                         
   7   9  11        113.21        103.41         5.61 o                         
   8   9  11        295.57        297.86         8.87 o                         
   9   9  11        181.73        169.94         7.19 o                         
   0  10  11        288.16        223.71        16.65 o                         
   1  10  11          5.96          7.13         2.48 o                         
   2  10  11       1269.95       1223.45        15.61 o                         
   3  10  11       1752.50       1693.79        20.18 o                         
   4  10  11          0.20          1.13         3.29 o                         
   5  10  11        457.70        476.47         9.48 o                         
   6  10  11         20.07         20.91         3.63 o                         
   7  10  11         33.99         35.37         4.58 o                         
   8  10  11          6.64         -2.37         4.08 o                         
   1  11  11        364.23        360.36         6.65 o                         
   2  11  11         15.55          3.77         3.35 o                         
   3  11  11        275.32        299.89         7.94 o                         
   4  11  11         23.79         29.62         4.37 o                         
   5  11  11         32.72         29.28         4.17 o                         
   6  11  11          3.15          7.91         3.75 o                         
   7  11  11         40.07         38.56         4.71 o                         
   8  11  11          0.45         -4.31         4.31 o                         
   0  12  11         43.87         36.70         4.87 o                         
   1  12  11        180.65        175.90         5.79 o                         
   2  12  11        416.76        381.51         8.34 o                         
   3  12  11          2.01          3.36         3.55 o                         
   4  12  11        726.03        711.60        11.93 o                         
   5  12  11         29.94         20.08         4.18 o                         
   6  12  11          3.44         -2.43         3.96 o                         
   7  12  11         94.17        100.81         6.03 o                         
   1  13  11         29.62         25.78         3.96 o                         
   2  13  11         25.36         29.39         4.09 o                         
   3  13  11         50.13         43.65         4.50 o                         
   4  13  11         23.62         18.36         4.09 o                         
   5  13  11         50.26         51.90         4.81 o                         
   6  13  11         63.22         62.74         5.26 o                         
   7  13  11         27.07         35.57         5.34 o                         
   0  14  11          2.71          0.34         5.94 o                         
   1  14  11          0.88          1.05         3.92 o                         
   2  14  11        141.28        141.91         6.19 o                         
   3  14  11          1.10          2.25         5.39 o                         
   4  14  11         87.10         63.65         5.09 o                         
   5  14  11          0.53         -0.49         4.13 o                         
   6  14  11         35.26         36.97         6.07 o                         
   1  15  11        100.54        100.89         6.35 o                         
   2  15  11          0.59          3.75         3.92 o                         
   3  15  11          8.17          8.95         4.24 o                         
   4  15  11          6.25         -2.74         4.22 o                         
   5  15  11         36.08         41.42         5.60 o                         
   0  16  11          1.02          7.19         5.61 o                         
   1  16  11         47.56         60.30         5.79 o                         
   2  16  11          6.26          1.09         4.17 o                         
   3  16  11         18.29         18.86         5.02 o                         
   4  16  11         18.89         13.20         4.64 o                         
   1  17  11        107.83        141.89         7.79 o                         
   2  17  11         33.64         36.46         5.14 o                         
   0   0  12         43.19         47.50         4.92 o                         
   1   0  12       1846.74       1959.88        28.65 o                         
   2   0  12        110.30        120.05         4.55 o                         
   3   0  12         40.78         24.44         2.46 o                         
   4   0  12         41.56         48.41         2.93 o                         
   5   0  12        779.79        848.93        14.14 o                         
   6   0  12         82.42         70.95         8.98 o                         
   7   0  12          1.47         -4.05         6.66 o                         
   8   0  12        155.33        133.22        12.45 o                         
   9   0  12         31.99         18.25         8.69 o                         
  10   0  12        265.37        287.67        13.10 o                         
   1   1  12        256.39        240.06         4.59 o                         
   2   1  12        954.74       1028.59        11.64 o                         
   3   1  12          4.12          5.88         1.35 o                         
   4   1  12         50.93         51.67         3.34 o                         
   5   1  12         26.96         33.03         2.20 o                         
   6   1  12          8.04          7.97         3.51 o                         
   7   1  12         89.98         66.62         6.75 o                         
   8   1  12        227.86        214.67         8.52 o                         
   9   1  12          1.26         -4.39         4.39 o                         
  10   1  12          5.68         -1.88         5.17 o                         
   0   2  12        159.08        173.88         5.93 o                         
   1   2  12         36.16         24.53         3.72 o                         
   2   2  12         68.45         86.02         3.86 o                         
   3   2  12         14.94          7.39         2.41 o                         
   4   2  12        427.97        421.94         6.55 o                         
   5   2  12          0.49          1.22         2.52 o                         
   6   2  12         15.87         16.48         2.45 o                         
   7   2  12         19.85          3.36         4.33 o                         
   8   2  12        109.09        117.36         7.53 o                         
   9   2  12          1.39         -2.08         4.68 o                         
  10   2  12        315.23        263.22        10.36 o                         
   1   3  12         39.22         44.07         2.04 o                         
   2   3  12         67.68         55.84         3.62 o                         
   3   3  12        178.63        175.30         4.69 o                         
   4   3  12        226.70        206.72        11.44 o                         
   5   3  12         73.89         74.36         4.29 o                         
   6   3  12          1.56         -2.77         2.77 o                         
   7   3  12        270.59        246.31         6.72 o                         
   8   3  12         38.43         34.41         5.23 o                         
   9   3  12         22.43         16.30         5.35 o                         
  10   3  12          0.14         -3.52         5.17 o                         
   0   4  12       1690.51       1804.33        26.56 o                         
   1   4  12        895.18        896.81         9.16 o                         
   2   4  12        288.60        315.94         5.84 o                         
   3   4  12       1426.75       1331.10        13.72 o                         
   4   4  12       1851.79       1834.71        18.14 o                         
   5   4  12        579.60        568.45         7.94 o                         
   6   4  12         81.08         73.19         4.76 o                         
   7   4  12        214.95        212.39         6.79 o                         
   8   4  12          5.48          5.54         3.52 o                         
   9   4  12         52.05         68.16         6.37 o                         
  10   4  12         32.20         24.21         7.81 o                         
   1   5  12        132.63        129.14         4.12 o                         
   2   5  12          2.48         -1.76         1.76 o                         
   3   5  12        383.35        382.22         6.29 o                         
   4   5  12       1610.28       1555.99        16.56 o                         
   5   5  12         64.66         64.79         3.34 o                         
   6   5  12        490.32        461.92         7.53 o                         
   7   5  12        255.81        263.30         6.74 o                         
   8   5  12          0.53          6.44         3.56 o                         
   9   5  12        277.19        311.02         9.53 o                         
  10   5  12          0.00         -4.43         5.29 o                         
   0   6  12        947.77        938.59        18.82 o                         
   1   6  12         27.50         27.68         1.74 o                         
   2   6  12        298.94        320.08         5.82 o                         
   3   6  12          6.24         -1.75         1.75 o                         
   4   6  12        648.20        644.22         8.85 o                         
   5   6  12       1212.99       1203.44        17.09 o                         
   6   6  12       1516.40       1542.00        16.72 o                         
   7   6  12        374.11        374.56         7.35 o                         
   8   6  12         24.23         36.34         4.27 o                         
   9   6  12         51.10         56.12         5.06 o                         
  10   6  12         29.54         28.61         7.84 o                         
   1   7  12        311.90        305.54         5.52 o                         
   2   7  12          0.13         -2.79         3.40 o                         
   3   7  12       1120.73       1098.07        13.85 o                         
   4   7  12         63.68         61.00         3.48 o                         
   5   7  12        648.58        643.56         9.28 o                         
   6   7  12         66.69         79.34         4.03 o                         
   7   7  12         87.19         85.87         4.76 o                         
   8   7  12        142.49        160.28         6.79 o                         
   9   7  12          0.01          2.58         4.27 o                         
   0   8  12        298.19        297.19         8.04 o                         
   1   8  12         15.73         22.52         2.42 o                         
   2   8  12        222.41        194.73         5.69 o                         
   3   8  12        825.18        783.22        11.29 o                         
   4   8  12         63.92         53.94         3.89 o                         
   5   8  12         10.32         16.81         3.14 o                         
   6   8  12       1428.26       1375.82        15.85 o                         
   7   8  12        323.09        298.11         7.18 o                         
   8   8  12         74.73         73.28         5.27 o                         
   9   8  12        341.11        388.08         9.93 o                         
   1   9  12         62.58         57.64         4.68 o                         
   2   9  12        353.27        361.64         7.59 o                         
   3   9  12         87.84         77.69         4.35 o                         
   4   9  12         30.60         32.46         3.89 o                         
   5   9  12         28.18         22.31         3.30 o                         
   6   9  12         24.51         23.26         3.51 o                         
   7   9  12        450.38        448.10         8.69 o                         
   8   9  12        235.55        217.28        10.91 o                         
   9   9  12          1.78          6.57         4.56 o                         
   0  10  12       1295.90       1083.88        19.17 o                         
   1  10  12         26.62         21.72         5.32 o                         
   2  10  12        576.70        607.51        10.14 o                         
   3  10  12        276.09        311.21         7.43 o                         
   4  10  12        450.09        419.99         8.73 o                         
   5  10  12        888.31        871.69        13.13 o                         
   6  10  12         42.87         47.91         3.98 o                         
   7  10  12        278.41        301.19         8.74 o                         
   8  10  12        149.55        133.40         7.73 o                         
   1  11  12        169.87        174.69         6.73 o                         
   2  11  12        304.93        303.09         7.50 o                         
   3  11  12        449.75        455.12         9.24 o                         
   4  11  12          6.30          6.91         3.58 o                         
   5  11  12         24.65         19.34         4.12 o                         
   6  11  12         62.70         64.33         4.55 o                         
   7  11  12          0.02         -2.55         4.18 o                         
   8  11  12         12.19          8.34         4.62 o                         
   0  12  12         66.17         53.58         5.94 o                         
   1  12  12        132.74        126.99        10.82 o                         
   2  12  12        152.32        141.93         6.64 o                         
   3  12  12          9.14          7.86         3.83 o                         
   4  12  12         62.55         70.38         4.98 o                         
   5  12  12        152.76        145.01         6.25 o                         
   6  12  12         12.87         19.36         4.26 o                         
   7  12  12          0.16          1.19         4.48 o                         
   1  13  12         33.43         39.14         4.60 o                         
   2  13  12        108.45        100.29         5.30 o                         
   3  13  12        147.44        138.19         6.19 o                         
   4  13  12         10.28         22.33         4.36 o                         
   5  13  12         25.60         24.63         4.85 o                         
   6  13  12         51.93         62.51         8.65 o                         
   0  14  12        100.70        111.21        11.87 o                         
   1  14  12          3.42          4.11         4.21 o                         
   2  14  12         73.99         61.81         6.93 o                         
   3  14  12        226.59        239.80        12.21 o                         
   4  14  12          7.06         -0.38         4.14 o                         
   5  14  12          0.00         -2.66         4.23 o                         
   6  14  12         84.49         84.94         5.92 o                         
   1  15  12         16.46         21.70         5.67 o                         
   2  15  12          0.01          0.42         4.20 o                         
   3  15  12         30.01         27.99         4.75 o                         
   4  15  12        373.80        401.07        12.95 o                         
   5  15  12         45.10         48.36         7.68 o                         
   0  16  12         56.87         66.90        12.16 o                         
   1  16  12        190.16        252.10        11.92 o                         
   2  16  12         60.36         67.76         6.27 o                         
   3  16  12         32.19         36.55         5.16 o                         
   1   1  13        985.89        958.77        11.31 o                         
   2   1  13          6.02          6.51         1.82 o                         
   3   1  13         45.83         48.55         2.22 o                         
   4   1  13         17.64         22.38         1.61 o                         
   5   1  13       1362.22       1217.71        16.71 o                         
   6   1  13         44.24         20.54         5.52 o                         
   7   1  13        127.21        123.09        11.15 o                         
   8   1  13         97.37         90.19         7.14 o                         
   9   1  13         35.49         27.31         5.28 o                         
  10   1  13          4.84         -2.51         5.25 o                         
   0   2  13       1571.15       1554.95        23.75 o                         
   1   2  13          3.51          0.77         1.89 o                         
   2   2  13          0.64          0.41         2.38 o                         
   3   2  13         60.96         65.51         7.32 o                         
   4   2  13         43.41         67.47         3.93 o                         
   5   2  13        140.67        101.85         3.72 o                         
   6   2  13          3.41          1.66         5.22 o                         
   7   2  13         15.43          7.82         7.78 o                         
   8   2  13        122.89        109.72         9.07 o                         
   9   2  13         40.82         37.43         5.95 o                         
  10   2  13          0.00          2.56         6.22 o                         
   1   3  13         31.56         36.36         1.99 o                         
   2   3  13        107.73        124.91         4.25 o                         
   3   3  13         55.43         49.68         3.15 o                         
   4   3  13        249.78        268.13         5.16 o                         
   5   3  13        195.73        183.25         4.67 o                         
   6   3  13         15.00         24.18         3.34 o                         
   7   3  13         14.00         11.15         4.45 o                         
   8   3  13        239.54        268.97        12.35 o                         
   9   3  13          1.96          3.82         4.89 o                         
  10   3  13         49.56         41.17         6.12 o                         
   0   4  13       1007.95       1021.77        16.58 o                         
   1   4  13        191.18        194.40         4.01 o                         
   2   4  13        326.27        307.31         6.05 o                         
   3   4  13         96.60         85.02         3.79 o                         
   4   4  13       2228.88       2112.64        20.55 o                         
   5   4  13        190.37        180.60         4.92 o                         
   6   4  13         21.83         27.73         2.91 o                         
   7   4  13         93.10         79.96         4.55 o                         
   8   4  13          5.91         12.47         4.84 o                         
   9   4  13        266.26        261.98        10.18 o                         
  10   4  13          5.23          1.98         6.77 o                         
   1   5  13        280.46        276.26         4.45 o                         
   2   5  13        660.97        670.43         8.78 o                         
   3   5  13        196.91        190.43         4.72 o                         
   4   5  13         29.65         29.93         2.89 o                         
   5   5  13        150.46        146.09         4.64 o                         
   6   5  13         50.11         47.83         3.51 o                         
   7   5  13         13.44         13.20         3.72 o                         
   8   5  13          7.09          6.95         3.89 o                         
   9   5  13          1.49          1.09         7.39 o                         
   0   6  13       1680.29       1702.50        25.89 o                         
   1   6  13        507.70        520.16         9.11 o                         
   2   6  13        195.94        177.95         4.60 o                         
   3   6  13        216.67        206.35         3.93 o                         
   4   6  13          5.97          8.39         2.75 o                         
   5   6  13        415.20        462.25         7.67 o                         
   6   6  13        294.44        302.30         6.63 o                         
   7   6  13        128.58        129.40         5.73 o                         
   8   6  13        287.50        309.10         8.65 o                         
   9   6  13          0.68          2.35         5.35 o                         
   1   7  13        192.38        194.74         6.01 o                         
   2   7  13        117.28        108.69         4.89 o                         
   3   7  13          3.15         -2.77         2.77 o                         
   4   7  13          0.35         -2.78         3.02 o                         
   5   7  13         49.87         47.04         3.50 o                         
   6   7  13         42.02         40.83         3.56 o                         
   7   7  13        169.03        175.99         8.40 o                         
   8   7  13        181.23        179.90         7.21 o                         
   9   7  13        275.86        365.90        10.62 o                         
   0   8  13        214.07        172.14         7.67 o                         
   1   8  13         24.89         11.87         3.19 o                         
   2   8  13          1.46         -1.39         3.13 o                         
   3   8  13        180.51        171.03         5.87 o                         
   4   8  13        121.04        121.82         5.98 o                         
   5   8  13         19.98         19.53         3.31 o                         
   6   8  13        289.24        263.01         6.76 o                         
   7   8  13        121.24        106.07         5.62 o                         
   8   8  13          7.70         21.77         4.64 o                         
   9   8  13        170.66        167.17         7.44 o                         
   1   9  13          0.79          3.39         3.15 o                         
   2   9  13         94.74        120.37         5.93 o                         
   3   9  13         45.19         45.82         5.02 o                         
   4   9  13        155.95        140.36         5.74 o                         
   5   9  13         52.98         60.10         4.01 o                         
   6   9  13        297.44        261.34         6.80 o                         
   7   9  13        257.60        233.97         7.20 o                         
   8   9  13          7.97          1.59         4.76 o                         
   0  10  13       2324.81       2021.60        31.58 o                         
   1  10  13       1102.51       1035.54        18.14 o                         
   2  10  13         41.02         35.95         4.22 o                         
   3  10  13        784.58        782.63        11.98 o                         
   4  10  13        161.86        157.28         6.21 o                         
   5  10  13        409.04        393.80         8.95 o                         
   6  10  13          8.49         16.39         3.67 o                         
   7  10  13          0.14         -0.41         3.51 o                         
   8  10  13          1.74         -1.61         4.47 o                         
   1  11  13         68.93         78.17         5.09 o                         
   2  11  13        152.97        169.72         7.33 o                         
   3  11  13        284.10        299.73         7.95 o                         
   4  11  13          1.88         -0.48         3.42 o                         
   5  11  13          7.01          4.26         3.67 o                         
   6  11  13          2.47         -3.48         3.48 o                         
   7  11  13          5.40          8.21         4.42 o                         
   0  12  13        444.00        414.98        18.25 o                         
   1  12  13          0.66         -1.25         3.68 o                         
   2  12  13          4.98         10.36         4.09 o                         
   3  12  13         93.24        102.87         5.29 o                         
   4  12  13         23.92         19.43         4.13 o                         
   5  12  13        121.84        122.22         5.86 o                         
   6  12  13          0.01         -1.85         3.64 o                         
   7  12  13         66.95         71.94         5.77 o                         
   1  13  13         96.43         98.58         8.51 o                         
   2  13  13          0.10         -0.30         3.95 o                         
   3  13  13         60.26         80.90         5.21 o                         
   4  13  13         40.61         38.01         4.80 o                         
   5  13  13         84.48         76.67         5.47 o                         
   6  13  13         47.47         73.39         5.66 o                         
   0  14  13        509.69        542.38        22.88 o                         
   1  14  13          0.25         -4.70         4.70 o                         
   2  14  13          0.26          5.46         4.34 o                         
   3  14  13        294.92        315.53        13.92 o                         
   4  14  13          0.10          2.04         4.16 o                         
   5  14  13         53.20         47.37         5.12 o                         
   1  15  13         45.13         56.72         9.99 o                         
   2  15  13          6.17          9.45         4.74 o                         
   3  15  13         70.24         82.10         5.74 o                         
   4  15  13          1.67          0.95         4.43 o                         
   0  16  13        155.83        197.77        16.51 o                         
   1  16  13         16.50          0.80         6.43 o                         
   2  16  13          6.70          3.58         4.83 o                         
   0   0  14         46.41         34.17         5.21 o                         
   1   0  14       1049.88       1103.49        18.19 o                         
   2   0  14        780.27        814.46        15.20 o                         
   3   0  14         18.45         26.96         3.62 o                         
   4   0  14       1134.66       1175.92        22.88 o                         
   5   0  14         40.09         61.40         8.69 o                         
   6   0  14         12.18          4.34         7.53 o                         
   7   0  14        228.13        188.51        14.19 o                         
   8   0  14        246.80        209.65        15.35 o                         
   9   0  14         35.12         29.25         9.56 o                         
  10   0  14         12.98          0.08         7.04 o                         
   1   1  14         13.12         16.98         2.31 o                         
   2   1  14          5.05          6.57         2.19 o                         
   3   1  14         43.83         41.63         2.34 o                         
   4   1  14        307.11        298.52         5.07 o                         
   5   1  14         93.76         74.44         6.35 o                         
   6   1  14         39.56         25.91         8.40 o                         
   7   1  14         97.25         89.14        17.52 o                         
   8   1  14          9.87          8.92         4.83 o                         
   9   1  14          5.93          4.16         5.09 o                         
  10   1  14        115.62        144.52        10.78 o                         
   0   2  14        240.42        254.08         7.57 o                         
   1   2  14       1037.57        973.90        14.55 o                         
   2   2  14       1615.30       1607.71        17.60 o                         
   3   2  14        168.41        162.72         4.11 o                         
   4   2  14         30.40         29.93         3.23 o                         
   5   2  14          0.00          5.42         3.19 o                         
   6   2  14        141.93        103.91         7.58 o                         
   7   2  14         23.28         19.69         6.01 o                         
   8   2  14         46.29         55.84         6.07 o                         
   9   2  14          0.40         -2.43         4.77 o                         
   1   3  14         40.25         38.68         1.92 o                         
   2   3  14       1695.90       1673.83        18.62 o                         
   3   3  14        263.78        278.62         7.09 o                         
   4   3  14       1232.34       1207.52        14.93 o                         
   5   3  14         75.23         55.42         2.99 o                         
   6   3  14        393.51        356.92         9.85 o                         
   7   3  14        223.81        229.62         8.96 o                         
   8   3  14          1.35         -2.86         4.87 o                         
   9   3  14        172.50        156.77         8.35 o                         
   0   4  14        198.90        213.39         6.37 o                         
   1   4  14        175.19        154.51         4.58 o                         
   2   4  14        973.15        966.87        12.32 o                         
   3   4  14        231.83        212.88         5.70 o                         
   4   4  14        448.68        456.21         8.10 o                         
   5   4  14         58.70         77.68         3.60 o                         
   6   4  14         91.15         83.16         4.47 o                         
   7   4  14         90.16         87.69         6.19 o                         
   8   4  14        226.04        220.80        12.18 o                         
   9   4  14         84.69         94.64         7.10 o                         
   1   5  14        148.97        136.80         4.18 o                         
   2   5  14        293.20        272.96         6.10 o                         
   3   5  14         11.16          8.73         2.86 o                         
   4   5  14         34.54         36.02         2.98 o                         
   5   5  14        149.78        153.19         6.51 o                         
   6   5  14         37.10         34.29         3.93 o                         
   7   5  14        142.52        131.86         7.62 o                         
   8   5  14        437.07        409.43        11.42 o                         
   9   5  14         67.25         67.61         6.62 o                         
   0   6  14        831.06        873.15        15.08 o                         
   1   6  14        358.91        324.01         7.32 o                         
   2   6  14        202.42        195.68         6.31 o                         
   3   6  14         71.80         64.73         4.18 o                         
   4   6  14        192.26        202.03         5.55 o                         
   5   6  14        627.36        577.94        10.55 o                         
   6   6  14         67.72         65.82         4.48 o                         
   7   6  14        138.12        133.62         7.48 o                         
   8   6  14        183.28        212.72         9.31 o                         
   9   6  14         43.93         51.76         6.35 o                         
   1   7  14          8.98         12.49         3.06 o                         
   2   7  14          9.63         11.30         3.38 o                         
   3   7  14         55.37         50.52         4.31 o                         
   4   7  14        116.42        121.63         4.51 o                         
   5   7  14          0.94         -0.33         4.02 o                         
   6   7  14          2.60          4.73         3.07 o                         
   7   7  14          5.86          7.76         3.93 o                         
   8   7  14         66.17         64.91         5.29 o                         
   9   7  14          6.74          6.62         5.57 o                         
   0   8  14        103.34         87.22         8.98 o                         
   1   8  14        346.19        307.75         7.64 o                         
   2   8  14          9.21          2.20         3.38 o                         
   3   8  14         36.93         32.40         3.64 o                         
   4   8  14        483.51        474.19         8.12 o                         
   5   8  14        367.90        354.62         7.43 o                         
   6   8  14         14.79         21.32         3.46 o                         
   7   8  14         43.41         43.98         5.27 o                         
   8   8  14        137.95        135.04         9.94 o                         
   1   9  14        565.13        518.47        10.54 o                         
   2   9  14        218.77        209.07         7.78 o                         
   3   9  14        361.12        347.05         7.77 o                         
   4   9  14         23.41         20.70         3.61 o                         
   5   9  14         28.49         27.41         4.01 o                         
   6   9  14         78.93         71.80         5.01 o                         
   7   9  14         14.69         25.53         4.66 o                         
   8   9  14         72.87         67.61         5.69 o                         
   0  10  14         12.95          3.48         7.24 o                         
   1  10  14         13.82         31.27         4.00 o                         
   2  10  14        410.40        390.51         9.27 o                         
   3  10  14         16.50         13.51         3.53 o                         
   4  10  14          0.48         -2.06         3.32 o                         
   5  10  14        267.78        249.85         7.16 o                         
   6  10  14        324.21        310.11         8.92 o                         
   7  10  14          0.11          1.08         4.17 o                         
   1  11  14        180.36        188.97         7.25 o                         
   2  11  14          3.34          9.99         7.41 o                         
   3  11  14         66.89         66.84         5.52 o                         
   4  11  14         18.54         13.96         3.93 o                         
   5  11  14         42.69         34.14         4.29 o                         
   6  11  14         76.07         88.24         4.91 o                         
   7  11  14         53.84         52.32         5.22 o                         
   0  12  14       1352.70       1417.48        37.94 o                         
   1  12  14        197.42        194.19         8.62 o                         
   2  12  14          0.58          1.12         4.00 o                         
   3  12  14        304.72        295.75        10.03 o                         
   4  12  14         90.85         98.45         6.56 o                         
   5  12  14         76.95         76.93         5.37 o                         
   6  12  14        280.31        307.29         8.30 o                         
   1  13  14        293.87        281.68        12.49 o                         
   2  13  14         18.51         26.16         7.40 o                         
   3  13  14          4.81         -2.10         3.88 o                         
   4  13  14         59.62         47.08         4.87 o                         
   5  13  14          6.50         12.56         4.39 o                         
   0  14  14         73.90         97.60        11.58 o                         
   1  14  14         44.76         33.94         6.84 o                         
   2  14  14        161.60        184.81         8.72 o                         
   3  14  14         11.58          4.29         4.18 o                         
   4  14  14        173.88        159.90         6.97 o                         
   1  15  14          0.42          2.43         6.18 o                         
   2  15  14        114.58        140.37        10.56 o                         
   3  15  14         57.94         60.37         7.89 o                         
   1   1  15        276.36        256.28         5.54 o                         
   2   1  15          8.24          7.15         2.37 o                         
   3   1  15        762.95        750.98         9.76 o                         
   4   1  15          0.00          1.16         2.59 o                         
   5   1  15         22.75         18.45         5.40 o                         
   6   1  15        134.64        119.23         8.29 o                         
   7   1  15        138.46        124.02        23.30 o                         
   8   1  15          2.75          0.69         5.50 o                         
   9   1  15          2.54          4.19         5.28 o                         
   0   2  15        105.48         97.95         6.23 o                         
   1   2  15         13.34          8.32         3.14 o                         
   2   2  15        847.64        826.63        10.65 o                         
   3   2  15       1307.66       1251.56        14.56 o                         
   4   2  15         31.14         32.43         3.34 o                         
   5   2  15          0.07          1.63         8.98 o                         
   6   2  15         29.31         44.38         6.45 o                         
   7   2  15         15.50          8.50         4.73 o                         
   8   2  15         39.80         22.23         5.50 o                         
   9   2  15         22.70         25.14         6.05 o                         
   1   3  15        741.05        723.78         9.51 o                         
   2   3  15        488.12        488.09         6.87 o                         
   3   3  15        101.47         95.61         4.24 o                         
   4   3  15         75.79         66.70         3.81 o                         
   5   3  15        199.95        192.39         7.80 o                         
   6   3  15         33.19         19.89         4.85 o                         
   7   3  15          5.69          1.31         4.66 o                         
   8   3  15        319.73        303.41        10.80 o                         
   9   3  15        234.13        265.55        10.51 o                         
   0   4  15        185.28        193.61         5.40 o                         
   1   4  15          4.35          1.53         2.47 o                         
   2   4  15        167.80        156.40         5.01 o                         
   3   4  15        353.97        327.37         7.61 o                         
   4   4  15         12.55         15.46         3.01 o                         
   5   4  15        148.61        159.25         5.62 o                         
   6   4  15         13.28         23.33         4.93 o                         
   7   4  15        299.62        320.02        10.53 o                         
   8   4  15        338.84        372.09        11.41 o                         
   9   4  15         30.93         11.90         5.65 o                         
   1   5  15        169.12        150.57         6.35 o                         
   2   5  15         13.26          6.76         2.71 o                         
   3   5  15          0.10         -0.64         2.76 o                         
   4   5  15        269.28        280.86         6.88 o                         
   5   5  15        102.21        120.93         5.63 o                         
   6   5  15         33.94         32.37         3.97 o                         
   7   5  15        540.52        584.41        13.26 o                         
   8   5  15          9.56         25.68         8.03 o                         
   9   5  15          0.07          7.46         5.67 o                         
   0   6  15       1100.53       1120.08        28.96 o                         
   1   6  15         11.09         14.24         3.02 o                         
   2   6  15         36.72         34.39         3.31 o                         
   3   6  15         46.64         38.28         3.93 o                         
   4   6  15         81.79         85.72         4.46 o                         
   5   6  15        550.90        528.01         8.44 o                         
   6   6  15        107.90        112.71         6.60 o                         
   7   6  15        110.98        112.50         7.12 o                         
   8   6  15        309.53        298.65        10.53 o                         
   1   7  15         95.12         78.50         4.98 o                         
   2   7  15        125.88        104.23         5.11 o                         
   3   7  15          1.17         -1.26         2.95 o                         
   4   7  15        258.69        239.84         6.14 o                         
   5   7  15         26.79         25.35         3.27 o                         
   6   7  15        232.04        207.91         7.30 o                         
   7   7  15        183.37        184.97         7.08 o                         
   8   7  15         63.93         67.89         6.58 o                         
   0   8  15        137.34        121.63        10.43 o                         
   1   8  15        209.95        157.50         6.32 o                         
   2   8  15        152.66        143.49         6.35 o                         
   3   8  15        342.22        334.12        11.75 o                         
   4   8  15         79.22         63.89         3.90 o                         
   5   8  15         12.42          9.71         3.22 o                         
   6   8  15         48.40         50.13         4.70 o                         
   7   8  15         12.66         13.61         5.89 o                         
   8   8  15         16.37         10.07         5.62 o                         
   1   9  15        107.73        109.62         5.45 o                         
   2   9  15         19.46          8.77         3.62 o                         
   3   9  15          0.45         -1.65         3.59 o                         
   4   9  15         54.47         40.66         4.04 o                         
   5   9  15          0.95         -0.41         3.20 o                         
   6   9  15         80.05         93.87        13.05 o                         
   7   9  15        142.80        149.16         6.96 o                         
   0  10  15         38.11         39.97         8.98 o                         
   1  10  15         27.46         20.42         5.53 o                         
   2  10  15         43.37         46.99         4.76 o                         
   3  10  15         38.34         33.38         4.67 o                         
   4  10  15         25.21         25.29         3.96 o                         
   5  10  15        200.16        230.00         6.88 o                         
   6  10  15          0.24          0.15         6.53 o                         
   7  10  15         98.04        106.41         8.86 o                         
   1  11  15         65.68         50.96         6.76 o                         
   2  11  15        260.61        251.66         8.81 o                         
   3  11  15        174.69        197.92         8.01 o                         
   4  11  15          4.65         14.26         3.99 o                         
   5  11  15         84.28         88.05         5.01 o                         
   6  11  15         16.60         10.85         3.91 o                         
   0  12  15        504.45        564.39        22.59 o                         
   1  12  15        553.83        627.32        16.89 o                         
   2  12  15         13.19          9.26         8.53 o                         
   3  12  15        214.56        235.12        10.71 o                         
   4  12  15        121.02        113.67         5.90 o                         
   5  12  15         93.09         97.35         7.12 o                         
   6  12  15         23.17         18.04         4.49 o                         
   1  13  15        311.17        346.32        13.36 o                         
   2  13  15          0.63         -1.23         5.83 o                         
   3  13  15         75.09         88.98         6.25 o                         
   4  13  15         25.58         17.95         4.60 o                         
   5  13  15         58.30         77.76         5.82 o                         
   0  14  15        478.27        469.39        21.43 o                         
   1  14  15         12.77         29.81         6.95 o                         
   2  14  15         16.44         30.39         7.47 o                         
   3  14  15        194.36        249.40         9.98 o                         
   1  15  15          7.41          0.37         6.45 o                         
   2  15  15          1.52         -6.02         6.02 o                         
   0   0  16         26.14         21.72         5.50 o                         
   1   0  16        296.83        321.49         8.95 o                         
   2   0  16       1000.32       1018.88        17.81 o                         
   3   0  16        105.08         88.86         5.20 o                         
   4   0  16        102.31         94.12        10.14 o                         
   5   0  16        124.42        123.95        11.58 o                         
   6   0  16        325.20        330.99        17.09 o                         
   7   0  16         38.07         41.12        10.14 o                         
   8   0  16         32.99         20.85         8.98 o                         
   9   0  16         69.01         86.00         8.81 o                         
   1   1  16          4.20          6.93         2.47 o                         
   2   1  16       1026.70        992.09        12.33 o                         
   3   1  16        320.06        312.29         6.01 o                         
   4   1  16        237.28        221.45         9.82 o                         
   5   1  16        144.50        130.87         8.16 o                         
   6   1  16          1.24         -3.19         5.53 o                         
   7   1  16          3.42         -5.36         5.94 o                         
   8   1  16         15.04         17.87         5.61 o                         
   9   1  16         39.60         48.22         6.63 o                         
   0   2  16       1237.50       1259.53        32.58 o                         
   1   2  16         23.15         22.98         2.78 o                         
   2   2  16       1269.74       1257.94        14.88 o                         
   3   2  16          9.25          8.62         3.19 o                         
   4   2  16         77.49         66.69         6.35 o                         
   5   2  16        340.10        328.00        11.87 o                         
   6   2  16         45.13         45.16         5.43 o                         
   7   2  16        128.46        126.92         8.00 o                         
   8   2  16         27.29         41.82        10.88 o                         
   9   2  16         84.45         84.42         7.29 o                         
   1   3  16          0.01          0.40         2.21 o                         
   2   3  16        730.89        705.96         8.80 o                         
   3   3  16        305.10        290.89         7.57 o                         
   4   3  16         17.06         22.56         3.33 o                         
   5   3  16         84.45         90.58         5.96 o                         
   6   3  16        647.19        616.32        17.72 o                         
   7   3  16        118.07        112.68         7.06 o                         
   8   3  16         18.70         20.70         5.51 o                         
   9   3  16         13.78         10.48         5.67 o                         
   0   4  16         95.65         83.37        10.14 o                         
   1   4  16         29.51         24.17         2.50 o                         
   2   4  16         33.98         38.29         3.31 o                         
   3   4  16        217.13        189.32         5.91 o                         
   4   4  16        358.76        340.60         7.39 o                         
   5   4  16         63.95         62.08         5.51 o                         
   6   4  16        242.63        232.42         9.18 o                         
   7   4  16        109.28        108.51         7.87 o                         
   8   4  16        246.16        270.84        10.97 o                         
   1   5  16          9.67          4.17         2.55 o                         
   2   5  16        115.35        108.26         5.28 o                         
   3   5  16        462.17        450.68         8.33 o                         
   4   5  16         27.76         28.00         3.48 o                         
   5   5  16         27.42         30.16         5.27 o                         
   6   5  16         67.50         88.35         6.27 o                         
   7   5  16         66.42         71.97         6.34 o                         
   8   5  16        140.54        181.17        12.33 o                         
   0   6  16         20.53         37.36         6.95 o                         
   1   6  16          3.61          6.26         3.01 o                         
   2   6  16        683.38        681.32        11.24 o                         
   3   6  16        220.80        200.54         6.03 o                         
   4   6  16          9.54         14.36         3.41 o                         
   5   6  16         14.30         16.01         4.37 o                         
   6   6  16        194.75        178.05         8.29 o                         
   7   6  16        193.09        217.05        11.10 o                         
   8   6  16         27.16         35.82         5.95 o                         
   1   7  16        585.85        551.08        15.98 o                         
   2   7  16        152.15        160.98         6.39 o                         
   3   7  16          6.13          2.12         3.15 o                         
   4   7  16        245.74        242.66         7.78 o                         
   5   7  16         97.35         90.28         5.05 o                         
   6   7  16          8.06         -1.28         3.68 o                         
   7   7  16          0.54          3.83         5.40 o                         
   8   7  16         27.17         30.22        11.72 o                         
   0   8  16          4.13         -2.90         6.95 o                         
   1   8  16        630.17        572.07        20.56 o                         
   2   8  16        243.58        237.55         9.74 o                         
   3   8  16         97.00         87.43         4.65 o                         
   4   8  16        110.79        116.84         5.36 o                         
   5   8  16          0.16          0.13         3.14 o                         
   6   8  16          0.76         -1.39         3.90 o                         
   7   8  16         14.90         21.26         5.10 o                         
   1   9  16          5.72          1.56         4.90 o                         
   2   9  16         31.23         28.89         4.17 o                         
   3   9  16        139.69        135.69         6.61 o                         
   4   9  16        127.66        116.61         5.49 o                         
   5   9  16         44.09         42.74         5.34 o                         
   6   9  16         15.83          9.87         4.22 o                         
   7   9  16        177.86        171.15         7.10 o                         
   0  10  16         10.98          5.21         7.53 o                         
   1  10  16         11.19          1.14         5.22 o                         
   2  10  16         34.36         30.11         4.38 o                         
   3  10  16          1.36          1.73         3.92 o                         
   4  10  16         67.76         50.49         4.83 o                         
   5  10  16          9.23          3.00         5.66 o                         
   6  10  16         39.82         30.88         4.90 o                         
   1  11  16        140.05        119.66         8.48 o                         
   2  11  16         43.75         36.00         6.55 o                         
   3  11  16         62.15         77.04         5.60 o                         
   4  11  16        205.04        222.23         9.38 o                         
   5  11  16         33.69         62.12         4.62 o                         
   6  11  16         27.73         26.59         4.93 o                         
   0  12  16         45.31         32.15         9.27 o                         
   1  12  16        309.02        314.37        13.00 o                         
   2  12  16         76.34         76.67         7.66 o                         
   3  12  16         11.28         10.58         4.51 o                         
   4  12  16        241.30        266.63         9.80 o                         
   5  12  16         80.03         83.86         8.62 o                         
   1  13  16          7.02         14.24         6.54 o                         
   2  13  16        513.67        521.63        16.07 o                         
   3  13  16          3.65          2.08         4.54 o                         
   4  13  16         34.49         43.68         5.75 o                         
   0  14  16        249.85        216.89        16.51 o                         
   1  14  16        219.94        229.58        14.77 o                         
   2  14  16         28.98         42.40         7.68 o                         
   1   1  17       2994.31       2986.65        30.94 o                         
   2   1  17         13.76         13.85         2.66 o                         
   3   1  17         20.93         16.50         4.99 o                         
   4   1  17        130.89        152.60         8.81 o                         
   5   1  17          0.09          0.45         7.10 o                         
   6   1  17         93.11         94.01         7.88 o                         
   7   1  17        214.58        235.80        12.24 o                         
   8   1  17          4.92         -5.06         5.06 o                         
   0   2  17       1536.97       1544.88        25.09 o                         
   1   2  17        659.44        664.60        10.95 o                         
   2   2  17        214.80        227.43         5.68 o                         
   3   2  17        553.72        559.75        10.44 o                         
   4   2  17          4.92          7.48         5.22 o                         
   5   2  17        174.40        157.80        23.15 o                         
   6   2  17        393.02        387.10        11.09 o                         
   7   2  17          2.32         -4.62         5.01 o                         
   8   2  17          2.93         -5.23         5.23 o                         
   1   3  17        384.58        370.50         6.26 o                         
   2   3  17        188.27        195.15         4.83 o                         
   3   3  17          3.88          2.76         3.09 o                         
   4   3  17         47.16         39.09         4.66 o                         
   5   3  17         18.01          4.13         4.39 o                         
   6   3  17          0.69          4.03         7.04 o                         
   7   3  17          0.00         -1.26         4.84 o                         
   8   3  17          7.80          0.09         5.55 o                         
   0   4  17          2.97         -3.78         3.78 o                         
   1   4  17        133.58        130.30         4.25 o                         
   2   4  17        401.01        407.92         7.12 o                         
   3   4  17        130.78        138.70         5.35 o                         
   4   4  17          2.37          9.91         4.22 o                         
   5   4  17        119.29        119.14         6.40 o                         
   6   4  17         16.91         12.97         6.43 o                         
   7   4  17        371.88        371.00        11.51 o                         
   8   4  17          0.62          8.88         6.10 o                         
   1   5  17         15.25          9.77         2.85 o                         
   2   5  17          1.00         -1.46         2.88 o                         
   3   5  17        289.85        262.48         8.86 o                         
   4   5  17          0.07         11.87         4.26 o                         
   5   5  17         43.73         30.21         4.93 o                         
   6   5  17          3.52         12.30         4.95 o                         
   7   5  17          9.51         12.73         5.38 o                         
   8   5  17        292.21        322.28        14.94 o                         
   0   6  17         10.99          1.74         6.37 o                         
   1   6  17        295.03        284.03         8.17 o                         
   2   6  17         26.54         24.05         4.27 o                         
   3   6  17          9.62         10.71         3.27 o                         
   4   6  17          0.67         -0.74         3.36 o                         
   5   6  17         18.14         26.35         4.79 o                         
   6   6  17         57.00         58.30         5.96 o                         
   7   6  17          0.23          3.05         5.98 o                         
   1   7  17        213.36        230.42         9.92 o                         
   2   7  17        140.94        138.90         5.68 o                         
   3   7  17         53.33         46.03         3.97 o                         
   4   7  17         85.49         87.62         4.82 o                         
   5   7  17         26.63         42.84         5.37 o                         
   6   7  17          4.37          0.68         4.68 o                         
   7   7  17          5.77          0.15         5.77 o                         
   0   8  17         42.35         33.88         7.53 o                         
   1   8  17        153.38        129.10         8.11 o                         
   2   8  17        134.81        120.34         8.50 o                         
   3   8  17         59.69         51.29         4.29 o                         
   4   8  17          4.67          7.89         3.64 o                         
   5   8  17          4.35         -2.48         5.71 o                         
   6   8  17          3.45         -2.25         4.08 o                         
   7   8  17         43.56         37.92         6.12 o                         
   1   9  17        162.41        163.44        15.06 o                         
   2   9  17          5.67         -0.24         6.23 o                         
   3   9  17          4.94          4.81         3.76 o                         
   4   9  17         84.91         95.88         5.35 o                         
   5   9  17         20.37         25.34         5.38 o                         
   6   9  17          9.98          9.56         4.28 o                         
   0  10  17        154.11        133.22        11.87 o                         
   1  10  17         16.50          4.82         5.31 o                         
   2  10  17         51.51         37.88         6.45 o                         
   3  10  17          3.03          7.99         4.19 o                         
   4  10  17         49.26         58.23         4.76 o                         
   5  10  17        179.34        186.38        14.84 o                         
   6  10  17          1.82          2.98         4.38 o                         
   1  11  17         28.85         27.02         9.12 o                         
   2  11  17          2.29          4.22         5.90 o                         
   3  11  17          7.87          8.73         4.48 o                         
   4  11  17          4.75          6.74         4.04 o                         
   5  11  17        324.47        393.82        11.89 o                         
   0  12  17        657.03        672.99        24.62 o                         
   1  12  17        212.49        212.79        11.46 o                         
   2  12  17         62.02         67.20         7.87 o                         
   3  12  17         46.43         51.50         7.50 o                         
   4  12  17          4.66         -3.94         4.57 o                         
   1  13  17         26.67         16.60         6.95 o                         
   2  13  17         82.44         85.44        13.47 o                         
   3  13  17          0.00          3.37         6.51 o                         
   0   0  18       8318.88       8299.29       160.12 o                         
   1   0  18        360.85        365.10        10.21 o                         
   2   0  18          5.33         11.21         3.83 o                         
   3   0  18        514.94        515.73        19.40 o                         
   4   0  18          0.70          7.82         6.95 o                         
   5   0  18         28.75         26.06         8.11 o                         
   6   0  18          0.96          7.24         8.11 o                         
   7   0  18        228.12        227.02        16.80 o                         
   8   0  18         33.44         33.59        11.01 o                         
   1   1  18          2.63         15.64         6.37 o                         
   2   1  18         71.48         72.03         4.56 o                         
   3   1  18        181.73        162.11         9.00 o                         
   4   1  18         19.40         22.35         5.63 o                         
   5   1  18         42.12         41.97         9.56 o                         
   6   1  18         99.09         82.15         7.68 o                         
   7   1  18        119.45        123.35         9.39 o                         
   8   1  18         42.08         36.68         6.22 o                         
   0   2  18         25.57         24.04         4.51 o                         
   1   2  18          0.18          3.86         3.91 o                         
   2   2  18          0.92          1.77         3.32 o                         
   3   2  18         28.67         27.54         5.94 o                         
   4   2  18          2.15          0.43         5.21 o                         
   5   2  18         21.80         38.37        14.19 o                         
   6   2  18          8.09          8.26         8.02 o                         
   7   2  18         79.95         77.22         6.63 o                         
   8   2  18          6.28          7.47         5.62 o                         
   1   3  18        352.31        350.84         6.22 o                         
   2   3  18          2.75         -2.80         2.80 o                         
   3   3  18        373.47        377.18         9.52 o                         
   4   3  18         19.28         13.32         4.49 o                         
   5   3  18         34.02         23.85         7.01 o                         
   6   3  18        455.14        475.36        14.98 o                         
   7   3  18          0.03          4.37         5.35 o                         
   8   3  18        327.19        339.44        22.06 o                         
   0   4  18        346.03        361.42        10.53 o                         
   1   4  18        195.17        187.31         7.99 o                         
   2   4  18         78.20         76.16         4.15 o                         
   3   4  18          2.01         -3.07         3.07 o                         
   4   4  18        331.99        299.82         9.18 o                         
   5   4  18        184.15        184.30         8.46 o                         
   6   4  18        167.06        188.94         8.97 o                         
   7   4  18         88.85        111.32         7.51 o                         
   1   5  18        102.83        107.51         4.56 o                         
   2   5  18        116.60        116.99         5.01 o                         
   3   5  18          0.35          3.12         3.16 o                         
   4   5  18        145.61        127.40         6.39 o                         
   5   5  18          4.29          5.62         4.57 o                         
   6   5  18          6.48          5.69         5.00 o                         
   7   5  18        117.98        130.72         7.91 o                         
   0   6  18          0.02         -0.17         4.16 o                         
   1   6  18         10.97         10.75         4.91 o                         
   2   6  18          0.06         -2.98         2.98 o                         
   3   6  18        178.39        170.02         6.19 o                         
   4   6  18         34.30         26.81         5.01 o                         
   5   6  18         72.23         71.83         6.06 o                         
   6   6  18         41.03         45.05         5.91 o                         
   7   6  18          2.93         -4.99         4.99 o                         
   1   7  18          3.22          7.43         4.41 o                         
   2   7  18          4.00          2.41         4.21 o                         
   3   7  18         80.16         68.94         4.49 o                         
   4   7  18         35.41         31.41         5.84 o                         
   5   7  18        169.99        169.62         8.07 o                         
   6   7  18         94.38         95.05        12.51 o                         
   0   8  18        600.77        622.60        22.01 o                         
   1   8  18          3.51         -4.78         4.78 o                         
   2   8  18         18.56         13.67         4.44 o                         
   3   8  18         53.39         48.62         4.32 o                         
   4   8  18          0.01          1.57         4.39 o                         
   5   8  18          9.50          3.44         4.66 o                         
   6   8  18         92.94        109.54         7.24 o                         
   1   9  18         85.72         67.53         9.41 o                         
   2   9  18        130.36        126.74         8.48 o                         
   3   9  18         17.17         27.04         4.18 o                         
   4   9  18        137.14        142.27         7.29 o                         
   5   9  18         12.93         13.34         5.39 o                         
   0  10  18          1.02         -1.74         8.11 o                         
   1  10  18          9.49          3.08         9.56 o                         
   2  10  18         15.85          9.11         7.53 o                         
   3  10  18         19.95         26.55         5.07 o                         
   4  10  18         20.70         24.61         4.49 o                         
   5  10  18         65.97        104.70         7.14 o                         
   1  11  18         35.73         35.38         6.84 o                         
   2  11  18         47.52         43.72         6.86 o                         
   3  11  18          1.06         -5.42         5.42 o                         
   4  11  18         36.77         39.51         4.81 o                         
   0  12  18        543.81        614.49        24.91 o                         
   1  12  18          0.49         -3.55         6.02 o                         
   2  12  18         11.45         -1.17         6.04 o                         
   3  12  18          0.36         -4.81         5.93 o                         
   1  13  18        129.99        128.65         9.73 o                         
   1   1  19        126.35        126.18         5.60 o                         
   2   1  19        603.03        606.28        18.97 o                         
   3   1  19        154.00        157.81         8.81 o                         
   4   1  19         25.52         21.78         8.98 o                         
   5   1  19         14.53         12.41         5.81 o                         
   6   1  19         56.36         65.53         7.57 o                         
   7   1  19        123.97        128.73         7.96 o                         
   0   2  19         48.86         42.50         5.01 o                         
   1   2  19        193.65        196.30         5.99 o                         
   2   2  19         60.53         65.71         5.56 o                         
   3   2  19        166.44        160.50        14.05 o                         
   4   2  19         26.48         34.60        10.28 o                         
   5   2  19          1.06         -3.39         4.49 o                         
   6   2  19          2.52          0.22         4.78 o                         
   7   2  19         30.85         54.95         6.39 o                         
   1   3  19        121.08        116.32         5.57 o                         
   2   3  19          1.15         -3.22         3.22 o                         
   3   3  19          3.19          1.95         3.88 o                         
   4   3  19         75.13         80.11         6.10 o                         
   5   3  19         68.54         71.88         5.91 o                         
   6   3  19        551.30        637.95        14.21 o                         
   7   3  19         18.94         19.75         5.77 o                         
   0   4  19        105.40         87.13         6.14 o                         
   1   4  19         11.24         17.59         3.94 o                         
   2   4  19        108.23        102.61         4.64 o                         
   3   4  19          4.05          3.31         3.82 o                         
   4   4  19         10.70         12.02         4.49 o                         
   5   4  19         42.02         52.61         5.69 o                         
   6   4  19         86.91         99.78         7.01 o                         
   7   4  19         54.58         81.23         7.07 o                         
   1   5  19         66.38         66.30         5.19 o                         
   2   5  19        195.80        157.73        10.45 o                         
   3   5  19        168.66        192.65         7.79 o                         
   4   5  19         83.16         83.87         5.92 o                         
   5   5  19         64.82         49.68         5.78 o                         
   6   5  19          6.92          7.16         5.07 o                         
   0   6  19         69.28         56.20         5.83 o                         
   1   6  19        346.37        317.29         9.03 o                         
   2   6  19         42.86         38.67         4.71 o                         
   3   6  19         80.23         74.05         5.50 o                         
   4   6  19         94.94         99.64         6.29 o                         
   5   6  19        172.78        165.41         8.19 o                         
   6   6  19          8.77         10.87         5.18 o                         
   1   7  19         49.62         42.37         4.84 o                         
   2   7  19        140.08        142.99         6.84 o                         
   3   7  19        173.45        152.15         6.97 o                         
   4   7  19          6.98          7.78         4.63 o                         
   5   7  19          8.12         -3.88         4.61 o                         
   6   7  19         15.22         11.06         5.39 o                         
   0   8  19         31.90         29.25         8.40 o                         
   1   8  19          4.74          2.69         4.28 o                         
   2   8  19         37.23         61.39         5.50 o                         
   3   8  19         19.54         22.38         5.02 o                         
   4   8  19        103.54        121.96         7.03 o                         
   5   8  19          3.56         -2.35         4.60 o                         
   1   9  19         21.85         18.39         5.53 o                         
   2   9  19          4.86          8.03         4.64 o                         
   3   9  19          1.64          6.12         4.91 o                         
   4   9  19        331.50        348.27        12.74 o                         
   5   9  19         47.92         64.28         6.31 o                         
   0  10  19         55.34         41.70         9.85 o                         
   1  10  19         10.65         13.02         5.93 o                         
   2  10  19          0.26         -2.46         8.25 o                         
   3  10  19        107.45        127.41         7.28 o                         
   4  10  19         18.66         14.01         7.06 o                         
   1  11  19          3.89         -5.40         5.40 o                         
   2  11  19         89.07         96.35        10.57 o                         
   3  11  19         30.06         22.35         5.51 o                         
   0  12  19         53.41         52.71        10.72 o                         
   1  12  19         44.29         37.95         7.27 o                         
   0   0  20          0.27         25.20         6.95 o                         
   1   0  20       3379.07       3375.31        71.53 o                         
   2   0  20        399.61        376.17        17.38 o                         
   3   0  20        161.18        152.30        13.03 o                         
   4   0  20        110.35         98.18        10.72 o                         
   5   0  20         13.24         -3.19         8.40 o                         
   6   0  20         24.69         23.17         9.56 o                         
   1   1  20        264.55        288.40         8.53 o                         
   2   1  20        611.52        628.00        19.84 o                         
   3   1  20          2.11         -0.38         5.31 o                         
   4   1  20         10.45          9.56         5.94 o                         
   5   1  20         21.90         19.12         6.65 o                         
   6   1  20         37.04         34.69         7.34 o                         
   0   2  20        208.43        228.61         9.85 o                         
   1   2  20         44.09         51.57         4.66 o                         
   2   2  20        126.04        119.53         8.25 o                         
   3   2  20        697.27        703.41        18.97 o                         
   4   2  20          3.81         -5.35         5.35 o                         
   5   2  20          4.04          1.39         4.90 o                         
   6   2  20         56.68         51.46         6.17 o                         
   1   3  20        171.24        171.91         7.29 o                         
   2   3  20        124.76        130.65         7.06 o                         
   3   3  20        128.84        135.06         6.60 o                         
   4   3  20          2.67          6.73         5.10 o                         
   5   3  20          0.20          8.56         4.91 o                         
   6   3  20        208.93        261.79        10.68 o                         
   0   4  20         12.02          4.13         4.63 o                         
   1   4  20         62.40         65.67         5.16 o                         
   2   4  20         50.64         45.69         9.12 o                         
   3   4  20         11.69         12.42         5.13 o                         
   4   4  20          2.88         -4.38         4.38 o                         
   5   4  20        110.41         94.10         6.74 o                         
   6   4  20          0.00          0.02         5.07 o                         
   1   5  20         13.23         15.50         4.23 o                         
   2   5  20         81.31         81.64         7.16 o                         
   3   5  20        253.86        268.35         9.03 o                         
   4   5  20        350.24        370.81        15.94 o                         
   5   5  20         66.73         61.59         5.94 o                         
   6   5  20         28.02         36.42         6.05 o                         
   0   6  20          5.72          7.53         7.53 o                         
   1   6  20          0.28          1.86         4.05 o                         
   2   6  20        103.75        121.80         6.48 o                         
   3   6  20         35.91         23.46        12.60 o                         
   4   6  20          1.41         -4.39         4.39 o                         
   5   6  20         70.85         59.82         6.03 o                         
   1   7  20          6.56          2.23         4.22 o                         
   2   7  20         21.74         12.04         4.46 o                         
   3   7  20          3.96         -5.69         5.69 o                         
   4   7  20          0.26         -3.30         4.56 o                         
   5   7  20          0.99         -0.71         4.97 o                         
   0   8  20         96.72         84.57        10.72 o                         
   1   8  20         29.09         19.67         4.77 o                         
   2   8  20        177.52        198.85         8.82 o                         
   3   8  20         69.35         83.21        10.14 o                         
   4   8  20        264.45        307.67        12.60 o                         
   1   9  20          0.39          1.38         4.64 o                         
   2   9  20         85.76         93.46         6.61 o                         
   3   9  20         11.24         18.67         6.45 o                         
   4   9  20         34.79         33.16         7.36 o                         
   0  10  20         29.51         13.90         8.98 o                         
   1  10  20          6.42         10.43         5.73 o                         
   2  10  20         21.63         19.44         5.32 o                         
   1   1  21        292.49        316.67        13.18 o                         
   2   1  21         90.91         96.54        10.28 o                         
   3   1  21         96.23        106.58         7.78 o                         
   4   1  21        143.54        161.77         9.73 o                         
   5   1  21        286.26        316.92        13.81 o                         
   6   1  21         32.67         48.12         6.12 o                         
   0   2  21        243.69        283.21        15.06 o                         
   1   2  21        506.68        497.24        13.72 o                         
   2   2  21         15.47         19.69         5.53 o                         
   3   2  21          0.84          5.12         4.29 o                         
   4   2  21         86.17         75.88         6.05 o                         
   5   2  21         71.44         89.58         6.76 o                         
   6   2  21        108.07        113.50         7.58 o                         
   1   3  21         83.42         95.90         7.06 o                         
   2   3  21        253.39        286.28        11.57 o                         
   3   3  21         60.15         66.89         5.62 o                         
   4   3  21         33.90         45.43         5.43 o                         
   5   3  21        207.04        254.34        10.19 o                         
   0   4  21        175.45        199.51        13.61 o                         
   1   4  21        319.57        342.14        10.34 o                         
   2   4  21        160.71        173.09         9.62 o                         
   3   4  21         44.94         40.83         6.86 o                         
   4   4  21          2.49          8.71         4.77 o                         
   5   4  21         25.10         15.22         5.19 o                         
   1   5  21          0.01         -3.29         6.03 o                         
   2   5  21          2.70          0.02         9.12 o                         
   3   5  21         54.49         59.01         7.16 o                         
   4   5  21          0.66         -4.55         4.55 o                         
   5   5  21         59.54         61.68         6.37 o                         
   0   6  21         17.78         16.22         7.82 o                         
   1   6  21         33.43         35.03         5.21 o                         
   2   6  21         22.83         14.75         5.83 o                         
   3   6  21        106.43        104.69        18.68 o                         
   4   6  21         53.08         55.45         6.28 o                         
   1   7  21         47.00         44.09         6.65 o                         
   2   7  21         13.23         15.58         6.24 o                         
   3   7  21         77.45         62.48         9.70 o                         
   4   7  21          9.59         11.27         6.31 o                         
   0   8  21          4.28          9.27         7.82 o                         
   1   8  21        162.45        187.05        10.74 o                         
   2   8  21         28.01         23.04         6.43 o                         
   3   8  21          6.96         -0.55         6.02 o                         
   1   9  21          8.26          8.34         5.83 o                         
   2   9  21         48.86         50.43         7.34 o                         
   1   0  22         15.90         15.64         7.82 o                         
   2   0  22         16.41         18.82         8.40 o                         
   3   0  22        281.93        273.94        17.38 o                         
   4   0  22         46.98         68.35        10.43 o                         
   5   0  22         92.17        108.31        12.74 o                         
   1   1  22         11.05         20.24         5.63 o                         
   2   1  22          1.81         13.11         9.99 o                         
   3   1  22        111.83        132.05         8.89 o                         
   4   1  22          1.29         -2.37         5.63 o                         
   5   1  22        226.62        252.39        13.31 o                         
   0   2  22         49.43         58.50        10.43 o                         
   1   2  22        488.12        497.92        13.92 o                         
   2   2  22         34.35         39.02         6.45 o                         
   3   2  22          3.46          0.15         7.96 o                         
   4   2  22          0.35          5.37         4.61 o                         
   5   2  22          3.90          0.33         5.22 o                         
   1   3  22        177.22        165.14        19.98 o                         
   2   3  22        218.36        238.12        10.85 o                         
   3   3  22          6.63          7.40         6.04 o                         
   4   3  22        149.69        151.68        10.99 o                         
   0   4  22         47.77         25.20         8.11 o                         
   1   4  22        170.34        167.65        14.48 o                         
   2   4  22          8.36          3.68         5.48 o                         
   3   4  22         13.83         20.26         6.43 o                         
   4   4  22          0.82         -2.42         4.89 o                         
   1   5  22        134.66        132.06        11.87 o                         
   2   5  22          9.54         12.59         5.72 o                         
   3   5  22          0.07         -5.14         5.42 o                         
   4   5  22        136.94        134.19         9.62 o                         
   0   6  22        937.44       1043.05        30.70 o                         
   1   6  22         59.57         68.35        10.72 o                         
   2   6  22         13.74         12.34        11.01 o                         
   3   6  22         15.06         12.52         6.45 o                         
   1   7  22         17.17          3.19         8.11 o                         
   2   7  22         14.22          9.27         6.35 o                         
   0   8  22        483.08        512.55        22.01 o                         
   1   8  22          1.04         -3.07         6.95 o                         
   1   1  23        131.62        133.22        12.16 o                         
   2   1  23          5.62          1.59         5.73 o                         
   3   1  23        186.35        204.46        11.24 o                         
   1   2  23         65.87         76.75        10.14 o                         
   2   2  23        263.33        293.96        12.39 o                         
   3   2  23        454.70        482.59        28.09 o                         
   1   3  23         74.24         72.40        10.72 o                         
   2   3  23         40.89         38.23         6.75 o                         
   3   3  23        363.13        403.81        14.52 o                         
   1   4  23         80.36         91.52        11.29 o                         
   2   4  23          3.46          9.07        10.28 o                         
   1   5  23          3.36          3.19         7.82 o                         
   2   5  23          5.58         12.74         8.69 o                         
   0   6  23         29.37          8.11         9.85 o                         
                                                                                
